# Supplementary material for: Characterization of a fractured basement reservoir using high-resolution 3D seismic and logging datasets: A case study of the Sab’atayn Basin, Yemen
Source: PLoS One. 2018 Oct 25;13(10):e0206079. doi: 10.1371/journal.pone.0206079 (PMC6201913; doi:10.1371/journal.pone.0206079)
Supplement: S1 File — (LAS) [file pone.0206079.s013.LAS]

~Version Information
VERS  .          2.0                              :CWLS Log Ascii Standard - Version 2.0
WRAP  .          NO                               :One line per depth step
~Well Information Block
#MNEM.UNIT       Data Type                        Information
#---------       ---------                        -------------------------------
STRT  .M         3199.94300                       :START DEPTH
STOP  .M         2.05700                          :STOP DEPTH
STEP  .M         -0.15240                         :INCREMENT
NULL  .          -999.25                          :NULL DATA VALUE
COMP  .          OMV                              :COMPANY
WELL  .          Habban 2a                        :WELL
FLD   .          HABBAN                           :FIELD
LOC   .                                           :LOCATION
PROV  .          YEMEN                            :PROVINCE
STAT  .          YEMEN                            :STATE
CNTY  .          NABORS 214                       :COUNTY
CTRY  .                                           :COUNTRY
DATE  .                                           :DATE
UWI   .          Habban 2a                        :UNIQUE WELL UWI
LIC   .                                           :LICENSE NUMBER
API   .                                           :API NUMBER
SRVC  .          AWS                              :SERVICE COMPANY
~Parameter Information Block
#MNEM.UNIT       Value                            Description
#---------       ---------                        -------------
~Curve Information Block
#MNEM.UNIT       API Code            Curve    Description
#--------        --------------      -----    -------------------
DEPT  .M                             :0       Index
BIT   .IN                            :1       Bit Size                      
CAL   .IN                            :2       Caliper                       
CNC   .V/V                           :3       Caliper Corrected Compensated Neutron Porosity
DT    .US/F                          :4       interval transit time over 24 inch interval
DTSP  .US/F                          :5       predicted shear slowness      
PE    .                              :6       Photo Electric X-section      
RD    .OHMM                          :7       Resistivity of Laterolog Deep 
RS    .OHMM                          :8       Resistivity of Laterolog Shallow
ZDEN  .G/C3                          :9       ZDL Density                   
~Ascii Data Section
   3199.94300    -999.25000    -999.25000    -999.25000    -999.25000    -999.25000    -999.25000    -999.25000    -999.25000    -999.25000 
   3199.79060    -999.25000    -999.25000    -999.25000    -999.25000    -999.25000    -999.25000    -999.25000    -999.25000    -999.25000 
   3199.63820    -999.25000    -999.25000    -999.25000    -999.25000    -999.25000    -999.25000    -999.25000    -999.25000    -999.25000 
   3199.48580    -999.25000    -999.25000    -999.25000    -999.25000    -999.25000    -999.25000    -999.25000    -999.25000    -999.25000 
   3199.33340    -999.25000    -999.25000    -999.25000    -999.25000    -999.25000    -999.25000    -999.25000    -999.25000    -999.25000 
   3199.18100    -999.25000    -999.25000    -999.25000    -999.25000    -999.25000    -999.25000    -999.25000    -999.25000    -999.25000 
   3199.02860    -999.25000    -999.25000    -999.25000    -999.25000    -999.25000    -999.25000    -999.25000    -999.25000    -999.25000 
   3198.87620    -999.25000    -999.25000    -999.25000    -999.25000    -999.25000    -999.25000    -999.25000    -999.25000    -999.25000 
   3198.72380    -999.25000    -999.25000    -999.25000    -999.25000    -999.25000    -999.25000    -999.25000    -999.25000    -999.25000 
   3198.57140    -999.25000    -999.25000    -999.25000    -999.25000    -999.25000    -999.25000    -999.25000    -999.25000    -999.25000 
   3198.41900    -999.25000    -999.25000    -999.25000    -999.25000    -999.25000    -999.25000    -999.25000    -999.25000    -999.25000 
   3198.26660    -999.25000    -999.25000    -999.25000    -999.25000    -999.25000    -999.25000    -999.25000    -999.25000    -999.25000 
   3198.11420       6.00000    -999.25000    -999.25000    -999.25000    -999.25000    -999.25000    -999.25000    -999.25000    -999.25000 
   3197.96180       6.00000    -999.25000    -999.25000    -999.25000    -999.25000    -999.25000    -999.25000    -999.25000    -999.25000 
   3197.80940       6.00000    -999.25000    -999.25000    -999.25000    -999.25000    -999.25000    -999.25000    -999.25000    -999.25000 
   3197.65700       6.00000    -999.25000    -999.25000    -999.25000    -999.25000    -999.25000    -999.25000    -999.25000    -999.25000 
   3197.50460       6.00000    -999.25000    -999.25000    -999.25000    -999.25000    -999.25000    -999.25000    -999.25000    -999.25000 
   3197.35220       6.00000    -999.25000    -999.25000    -999.25000    -999.25000    -999.25000    -999.25000    -999.25000    -999.25000 
   3197.19980       6.00000    -999.25000    -999.25000    -999.25000    -999.25000    -999.25000    -999.25000    -999.25000    -999.25000 
   3197.04740       6.00000    -999.25000    -999.25000    -999.25000    -999.25000    -999.25000    -999.25000    -999.25000    -999.25000 
   3196.89500       6.00000    -999.25000    -999.25000    -999.25000    -999.25000    -999.25000    -999.25000    -999.25000    -999.25000 
   3196.74260       6.00000    -999.25000    -999.25000    -999.25000    -999.25000    -999.25000    -999.25000    -999.25000    -999.25000 
   3196.59020       6.00000    -999.25000    -999.25000    -999.25000    -999.25000    -999.25000    -999.25000    -999.25000    -999.25000 
   3196.43780       6.00000    -999.25000    -999.25000    -999.25000    -999.25000    -999.25000    -999.25000    -999.25000    -999.25000 
   3196.28540       6.00000    -999.25000    -999.25000    -999.25000    -999.25000    -999.25000    -999.25000    -999.25000    -999.25000 
   3196.13300       6.00000    -999.25000    -999.25000    -999.25000    -999.25000    -999.25000    -999.25000    -999.25000    -999.25000 
   3195.98060       6.00000    -999.25000    -999.25000    -999.25000    -999.25000    -999.25000    -999.25000    -999.25000    -999.25000 
   3195.82820       6.00000    -999.25000    -999.25000    -999.25000    -999.25000    -999.25000    -999.25000    -999.25000    -999.25000 
   3195.67580       6.00000    -999.25000    -999.25000    -999.25000    -999.25000    -999.25000    -999.25000    -999.25000    -999.25000 
   3195.52340       6.00000    -999.25000    -999.25000    -999.25000    -999.25000    -999.25000    -999.25000    -999.25000    -999.25000 
   3195.37100       6.00000    -999.25000    -999.25000    -999.25000    -999.25000    -999.25000    -999.25000    -999.25000    -999.25000 
   3195.21860       6.00000    -999.25000    -999.25000    -999.25000    -999.25000    -999.25000    -999.25000    -999.25000    -999.25000 
   3195.06620       6.00000    -999.25000    -999.25000    -999.25000    -999.25000    -999.25000    -999.25000    -999.25000    -999.25000 
   3194.91380       6.00000    -999.25000    -999.25000    -999.25000    -999.25000    -999.25000    -999.25000    -999.25000    -999.25000 
   3194.76140       6.00000    -999.25000    -999.25000    -999.25000    -999.25000    -999.25000    -999.25000    -999.25000    -999.25000 
   3194.60900       6.00000    -999.25000    -999.25000    -999.25000    -999.25000    -999.25000    -999.25000    -999.25000    -999.25000 
   3194.45660       6.00000    -999.25000    -999.25000    -999.25000    -999.25000    -999.25000    -999.25000    -999.25000    -999.25000 
   3194.30420       6.00000    -999.25000    -999.25000    -999.25000    -999.25000    -999.25000    -999.25000    -999.25000    -999.25000 
   3194.15180       6.00000    -999.25000    -999.25000    -999.25000    -999.25000    -999.25000    -999.25000    -999.25000    -999.25000 
   3193.99940       6.00000    -999.25000    -999.25000    -999.25000    -999.25000    -999.25000    -999.25000    -999.25000    -999.25000 
   3193.84700       6.00000    -999.25000    -999.25000    -999.25000    -999.25000    -999.25000    -999.25000    -999.25000    -999.25000 
   3193.69460       6.00000    -999.25000    -999.25000    -999.25000    -999.25000    -999.25000    -999.25000    -999.25000    -999.25000 
   3193.54220       6.00000    -999.25000    -999.25000    -999.25000    -999.25000    -999.25000    -999.25000    -999.25000    -999.25000 
   3193.38980       6.00000    -999.25000    -999.25000    -999.25000    -999.25000    -999.25000    -999.25000    -999.25000    -999.25000 
   3193.23740       6.00000    -999.25000    -999.25000    -999.25000    -999.25000    -999.25000    -999.25000    -999.25000    -999.25000 
   3193.08500       6.00000    -999.25000    -999.25000    -999.25000    -999.25000    -999.25000    -999.25000    -999.25000    -999.25000 
   3192.93260       6.00000    -999.25000    -999.25000    -999.25000    -999.25000    -999.25000    -999.25000    -999.25000    -999.25000 
   3192.78020       6.00000    -999.25000    -999.25000    -999.25000    -999.25000    -999.25000    -999.25000    -999.25000    -999.25000 
   3192.62780       6.00000    -999.25000    -999.25000    -999.25000    -999.25000    -999.25000    -999.25000    -999.25000    -999.25000 
   3192.47540       6.00000    -999.25000    -999.25000    -999.25000    -999.25000    -999.25000    -999.25000    -999.25000    -999.25000 
   3192.32300       6.00000    -999.25000    -999.25000    -999.25000    -999.25000    -999.25000    -999.25000    -999.25000    -999.25000 
   3192.17060       6.00000    -999.25000    -999.25000    -999.25000    -999.25000    -999.25000    -999.25000    -999.25000    -999.25000 
   3192.01820       6.00000    -999.25000    -999.25000    -999.25000    -999.25000    -999.25000    -999.25000    -999.25000    -999.25000 
   3191.86580       6.00000    -999.25000    -999.25000    -999.25000    -999.25000    -999.25000    -999.25000    -999.25000    -999.25000 
   3191.71340       6.00000    -999.25000    -999.25000    -999.25000    -999.25000    -999.25000    -999.25000    -999.25000    -999.25000 
   3191.56100       6.00000    -999.25000    -999.25000    -999.25000    -999.25000    -999.25000    -999.25000    -999.25000    -999.25000 
   3191.40860       6.00000    -999.25000    -999.25000    -999.25000    -999.25000    -999.25000    -999.25000    -999.25000    -999.25000 
   3191.25620       6.00000    -999.25000    -999.25000    -999.25000    -999.25000    -999.25000    -999.25000    -999.25000    -999.25000 
   3191.10380       6.00000    -999.25000    -999.25000    -999.25000    -999.25000    -999.25000    -999.25000    -999.25000    -999.25000 
   3190.95140       6.00000    -999.25000    -999.25000    -999.25000    -999.25000    -999.25000    -999.25000    -999.25000    -999.25000 
   3190.79900       6.00000    -999.25000    -999.25000    -999.25000    -999.25000    -999.25000    -999.25000    -999.25000    -999.25000 
   3190.64660       6.00000    -999.25000    -999.25000    -999.25000    -999.25000    -999.25000    -999.25000    -999.25000    -999.25000 
   3190.49420       6.00000    -999.25000    -999.25000    -999.25000    -999.25000    -999.25000    -999.25000    -999.25000    -999.25000 
   3190.34180       6.00000    -999.25000    -999.25000    -999.25000    -999.25000    -999.25000    -999.25000    -999.25000    -999.25000 
   3190.18940       6.00000    -999.25000    -999.25000    -999.25000    -999.25000    -999.25000    -999.25000    -999.25000    -999.25000 
   3190.03700       6.00000    -999.25000    -999.25000    -999.25000    -999.25000    -999.25000    -999.25000    -999.25000    -999.25000 
   3189.88460       6.00000    -999.25000    -999.25000    -999.25000    -999.25000    -999.25000    1216.06799    1174.80005    -999.25000 
   3189.73220       6.00000    -999.25000    -999.25000    -999.25000    -999.25000    -999.25000    1088.27905    1045.41602    -999.25000 
   3189.57980       6.00000    -999.25000    -999.25000    -999.25000    -999.25000    -999.25000     964.88800     910.83002    -999.25000 
   3189.42740       6.00000    -999.25000    -999.25000    -999.25000    -999.25000    -999.25000     869.51202     807.89301    -999.25000 
   3189.27500       6.00000    -999.25000    -999.25000    -999.25000    -999.25000    -999.25000     833.03302     765.45502    -999.25000 
   3189.12260       6.00000    -999.25000    -999.25000    -999.25000    -999.25000    -999.25000     868.99103     784.34198    -999.25000 
   3188.97020       6.00000    -999.25000    -999.25000    -999.25000    -999.25000    -999.25000     955.80902     841.00702    -999.25000 
   3188.81780       6.00000    -999.25000    -999.25000    -999.25000    -999.25000    -999.25000    1020.88898     876.40802    -999.25000 
   3188.66540       6.00000    -999.25000    -999.25000    -999.25000    -999.25000    -999.25000    1000.86401     841.97198    -999.25000 
   3188.51300       6.00000    -999.25000    -999.25000    -999.25000    -999.25000    -999.25000     900.32397     753.59302    -999.25000 
   3188.36060       6.00000    -999.25000    -999.25000    -999.25000    -999.25000    -999.25000     766.30402     662.01898    -999.25000 
   3188.20820       6.00000    -999.25000    -999.25000    -999.25000    -999.25000    -999.25000     647.78400     603.49298    -999.25000 
   3188.05580       6.00000    -999.25000    -999.25000    -999.25000    -999.25000    -999.25000     566.83899     573.11700    -999.25000 
   3187.90340       6.00000    -999.25000    -999.25000    -999.25000    -999.25000    -999.25000     494.24100     523.59900    -999.25000 
   3187.75100       6.00000    -999.25000    -999.25000    -999.25000    -999.25000    -999.25000     395.64700     423.57800    -999.25000 
   3187.59860       6.00000    -999.25000    -999.25000    -999.25000    -999.25000    -999.25000     286.80701     304.62701    -999.25000 
   3187.44620       6.00000    -999.25000    -999.25000    -999.25000    -999.25000    -999.25000     216.12900     226.30499    -999.25000 
   3187.29380       6.00000    -999.25000    -999.25000    -999.25000    -999.25000    -999.25000     207.01401     212.86700    -999.25000 
   3187.14140       6.00000    -999.25000    -999.25000    -999.25000    -999.25000    -999.25000     267.75699     275.12299    -999.25000 
   3186.98900       6.00000    -999.25000    -999.25000    -999.25000    -999.25000    -999.25000     414.85501     435.81601    -999.25000 
   3186.83660       6.00000    -999.25000    -999.25000    -999.25000    -999.25000    -999.25000     604.52502     644.78302    -999.25000 
   3186.68420       6.00000    -999.25000    -999.25000    -999.25000    -999.25000    -999.25000     740.77502     793.17999    -999.25000 
   3186.53180       6.00000    -999.25000    -999.25000    -999.25000    -999.25000    -999.25000     802.48401     858.94598    -999.25000 
   3186.37940       6.00000    -999.25000    -999.25000    -999.25000    -999.25000    -999.25000     837.14801     892.31403    -999.25000 
   3186.22700       6.00000    -999.25000    -999.25000    -999.25000    -999.25000    -999.25000     855.57703     901.71198    -999.25000 
   3186.07460       6.00000    -999.25000    -999.25000    -999.25000    -999.25000    -999.25000     833.49500     862.54700    -999.25000 
   3185.92220       6.00000    -999.25000    -999.25000    -999.25000    -999.25000    -999.25000     745.87598     755.46399    -999.25000 
   3185.76980       6.00000    -999.25000    -999.25000    -999.25000    -999.25000    -999.25000     608.47498     605.39600    -999.25000 
   3185.61740       6.00000    -999.25000    -999.25000    -999.25000    -999.25000    -999.25000     487.22299     483.10300    -999.25000 
   3185.46500       6.00000    -999.25000    -999.25000    -999.25000    -999.25000    -999.25000     426.03000     427.27301    -999.25000 
   3185.31260       6.00000    -999.25000    -999.25000    -999.25000    -999.25000    -999.25000     407.29700     414.90900    -999.25000 
   3185.16020       6.00000    -999.25000    -999.25000    -999.25000    -999.25000    -999.25000     408.08301     422.03000    -999.25000 
   3185.00780       6.00000    -999.25000    -999.25000    -999.25000    -999.25000    -999.25000     409.72000     426.88901    -999.25000 
   3184.85540       6.00000    -999.25000    -999.25000    -999.25000    -999.25000    -999.25000     398.58801     414.46399    -999.25000 
   3184.70300       6.00000    -999.25000    -999.25000    -999.25000    -999.25000    -999.25000     380.33701     392.10800    -999.25000 
   3184.55060       6.00000    -999.25000    -999.25000    -999.25000    -999.25000    -999.25000     367.01901     374.63501    -999.25000 
   3184.39820       6.00000    -999.25000    -999.25000    -999.25000    -999.25000    -999.25000     375.92099     381.12900    -999.25000 
   3184.24580       6.00000    -999.25000    -999.25000    -999.25000    -999.25000    -999.25000     423.12299     427.00201    -999.25000 
   3184.09340       6.00000    -999.25000    -999.25000    -999.25000    -999.25000    -999.25000     512.16199     513.99298    -999.25000 
   3183.94100       6.00000    -999.25000    -999.25000    -999.25000    -999.25000       2.51400     613.95398     611.20898    -999.25000 
   3183.78860       6.00000    -999.25000    -999.25000    -999.25000    -999.25000       2.50401     677.54303     670.78802       2.50200 
   3183.63620       6.00000    -999.25000    -999.25000    -999.25000    -999.25000       2.50000     694.91400     693.57703       2.50399 
   3183.48380       6.00000    -999.25000    -999.25000    -999.25000    -999.25000       2.50399     711.23401     729.32800       2.50500 
   3183.33140       6.00000    -999.25000    -999.25000    -999.25000    -999.25000       2.50900     748.69501     795.30103       2.50699 
   3183.17900       6.00000    -999.25000    -999.25000    -999.25000    -999.25000       2.50200     750.66803     821.33600       2.50900 
   3183.02660       6.00000    -999.25000    -999.25000    -999.25000    -999.25000       2.50000     653.84003     732.01300       2.51099 
   3182.87420       6.00000    -999.25000    -999.25000    -999.25000    -999.25000       2.42210     491.70401     564.20502       2.51996 
   3182.72180       6.00000    -999.25000    -999.25000    -999.25000    -999.25000       2.24312     357.48901     422.07599       2.59575 
   3182.56940       6.00000       6.18984    -999.25000    -999.25000    -999.25000       2.48569     284.51501     341.86899       2.69481 
   3182.41700       6.00000       6.22693    -999.25000    -999.25000    -999.25000       3.03951     239.52800     288.66699       2.73293 
   3182.26460       6.00000       6.23699    -999.25000    -999.25000    -999.25000       3.43175     202.99800     245.00500       2.75097 
   3182.11220       6.00000       6.23900    -999.25000    -999.25000    -999.25000       3.44404     182.78000     221.37199       2.76098 
   3181.95980       6.00000       6.23900    -999.25000    -999.25000    -999.25000       3.41001     204.78799     251.75600       2.76101 
   3181.80740       6.00000       6.24199    -999.25000    -999.25000    -999.25000       3.49091     368.05499     458.15399       2.74206 
   3181.65500       6.00000       6.24499    -999.25000    -999.25000    -999.25000       3.53102     811.95203    1008.61298       2.71407 
   3181.50260       6.00000       6.24700    -999.25000    -999.25000    -999.25000       3.23233    1449.19104    1774.75000       2.69803 
   3181.35020       6.00000       6.24800    -999.25000    -999.25000    -999.25000       2.82932    2018.20703    2415.37012       2.70099 
   3181.19780       6.00000       6.24900    -999.25000    -999.25000    -999.25000       2.72200    2422.06201    2804.21191       2.71496 
   3181.04540       6.00000       6.25000    -999.25000    -999.25000    -999.25000       3.05363    2930.20288    3249.02710       2.73097 
   3180.89300       6.00000       6.25000    -999.25000    -999.25000    -999.25000       3.57257    3963.98193    4231.28613       2.73699 
   3180.74060       6.00000       6.24501    -999.25000    -999.25000    -999.25000       3.76694    5382.68701    5749.51318       2.73301 
   3180.58820       6.00000       6.23702    -999.25000    -999.25000    -999.25000       3.67109    6377.58789    7055.29785       2.72602 
   3180.43580       6.00000       6.23400    -999.25000    -999.25000    -999.25000       3.64000    6539.46924    7654.85400       2.72001 
   3180.28340       6.00000       6.24198    -999.25000    -999.25000    -999.25000       3.72391    6329.04785    7884.75684       2.71302 
   3180.13100       6.00000       6.25098    -999.25000    -999.25000    -999.25000       3.75602    6203.77881    8116.52490       2.70801 
   3179.97860       6.00000       6.25100    -999.25000    -999.25000    -999.25000       3.47830    6289.78809    8663.24121       2.70999 
   3179.82620       6.00000       6.24900    -999.25000    -999.25000    -999.25000       3.07532    6674.68115    9643.56152       2.71798 
   3179.67380       6.00000       6.25000    -999.25000    -999.25000    -999.25000       2.93504    7238.30713   10631.96289       2.72399 
   3179.52140       6.00000       6.25100    -999.25000    -999.25000    -999.25000       3.07185    7857.39014   11286.86621       2.72600 
   3179.36900       6.00000       6.24900    -999.25000    -999.25000    -999.25000       3.25487    8773.12207   12013.67090       2.72400 
   3179.21660       6.00000       6.24800    -999.25000    -999.25000    -999.25000       3.31397   10260.71387   14088.74023       2.72300 
   3179.06420       6.00000       6.24800    -999.25000      54.35781    -999.25000       3.35796   12366.33691   19867.02734       2.71901 
   3178.91180       6.00000       6.24800    -999.25000      54.28524    -999.25000       3.41395   14474.93262   28014.12500       2.71102 
   3178.75940       6.00000       6.24800    -999.25000      54.03049    -999.25000       3.48793   15448.01367   32416.91211       2.70202 
   3178.60700       6.00000       6.25000    -999.25000      53.75943    -999.25000       3.55595   15112.24023   31646.66992       2.69800 
   3178.45460       6.00000       6.25300    -999.25000      53.57226    -999.25000       3.61495   14555.86426   31649.71289       2.69700 
   3178.30220       6.00000       6.25400    -999.25000      53.43821    -999.25000       3.68293   14540.55371   38569.57422       2.69201 
   3178.14980       6.00000       6.25300    -999.25000      53.29325    -999.25000       3.78091   15098.32520   51861.43750       2.68103 
   3177.99740       6.00000       6.25699    -999.25000      53.10933    -999.25000       3.85095   15057.99414   56952.07812       2.67202 
   3177.84500       6.00000       6.26299    -999.25000      52.93128    -999.25000       3.87798   12749.46191   42804.71094       2.67099 
   3177.69260       6.00000       6.26700       0.04633      52.84409    -999.25000       3.89099    8930.73340   21485.23047       2.68097 
   3177.54020       6.00000       6.26600       0.04366      52.92478    -999.25000       3.82408    6055.47900    9829.52930       2.69995 
   3177.38780       6.00000       6.26201       0.04016      53.19347    -999.25000       3.64917    4970.82422    6707.95703       2.71497 
   3177.23540       6.00000       6.25701       0.03691      53.56036    -999.25000       3.41022    5056.02197    6266.68311       2.71800 
   3177.08300       6.00000       6.24802       0.03359      53.87054    -999.25000       3.13723    5916.82422    7342.47217       2.71701 
   3176.93060       6.00000       6.23702       0.03017      54.00488    -999.25000       2.90918    7437.97900   10707.87500       2.71700 
   3176.77820       6.00000       6.22901       0.02738      53.95117    -999.25000       2.76411    9564.97559   17137.52148       2.71701 
   3176.62580       6.00000       6.22800       0.02650      53.79829    -999.25000       2.65608   11632.60059   25482.47852       2.71700 
   3176.47340       6.00000       6.23099       0.02773      53.63127    -999.25000       2.61801   12922.68359   33744.63281       2.71900 
   3176.32100       6.00000       6.23200       0.02954      53.44931    -999.25000       2.63498   13456.82031   39962.78125       2.72099 
   3176.16860       6.00000       6.22801       0.03206      53.21342    -999.25000       2.65998   12373.94727   37833.87891       2.71801 
   3176.01620       6.00000       6.22600       0.03822      52.96740    -999.25000       2.68798    8749.31152   24774.23633       2.71700 
   3175.86380       6.00000       6.23597       0.04779      52.84812    -999.25000       2.70199    4397.04492   10133.76270       2.71999 
   3175.71140       6.00000       6.25296       0.05431      52.93276    -999.25000       2.71998    1910.19202    3139.30200       2.72499 
   3175.55900       6.00000       6.26398       0.05552      53.15059    -999.25000       2.75097    1370.23096    2002.21704       2.72500 
   3175.40660       6.00000       6.26999       0.05841      53.36267    -999.25000       2.77400    1550.38696    2251.12500       2.71702 
   3175.25420       6.00000       6.27598       0.06616      53.53274    -999.25000       2.68410    1956.19897    2763.43994       2.71101 
   3175.10180       6.00000       6.28299       0.07399      53.76757    -999.25000       2.67794    2329.91895    3185.45898       2.71598 
   3174.94940       6.00000       6.28400       0.07411      54.13832    -999.25000       3.07756    2624.24097    3486.26392       2.73096 
   3174.79700       6.00000       6.28001       0.06384      54.52338    -999.25000       3.68451    3500.14893    4404.66406       2.74497 
   3174.64460       6.00000       6.27202       0.04992      54.67689    -999.25000       3.84102    5301.49902    6237.86523       2.74301 
   3174.49220       6.00000       6.26502       0.03898      54.47750    -999.25000       3.47337    6526.07422    7506.25391       2.72904 
   3174.33980       6.00000       6.26200       0.03277      54.04280    -999.25000       3.19017    5929.45703    7102.60107       2.71403 
   3174.18740       6.00000       6.26100       0.03106      53.65258    -999.25000       3.16200    4415.22607    5817.10693       2.70701 
   3174.03500       6.00000       6.26100       0.03324      53.55600    -999.25000       3.15101    3179.83203    4470.70703       2.71199 
   3173.88260       6.00000       6.26100       0.03722      53.81042    -999.25000       3.13501    2208.82495    3106.58203       2.72397 
   3173.73020       6.00000       6.26000       0.03931      54.24124    -999.25000       3.12301    1544.47302    2148.42310       2.73199 
   3173.57780       6.00000       6.25800       0.03831      54.58152    -999.25000       3.11501    1357.24194    1912.75305       2.73100 
   3173.42540       6.00000       6.25700       0.03752      54.66101    -999.25000       3.12498    1532.54395    2207.27808       2.72202 
   3173.27300       6.00000       6.25800       0.04009      54.50136    -999.25000       3.20691    1883.31604    2749.65698       2.71302 
   3173.12060       6.00000       6.25800       0.04488      54.29134    -999.25000       3.24601    2189.62109    3202.93311       2.71199 
   3172.96820       6.00000       6.25700       0.04688      54.23400    -999.25000       3.02125    2351.21094    3420.41504       2.72596 
   3172.81580       6.00000       6.24803       0.04267      54.38266    -999.25000       2.69825    2603.76294    3767.34790       2.74197 
   3172.66340       6.00000       6.22207       0.03378      54.57569    -999.25000       2.63798    3216.44189    4559.40820       2.73404 
   3172.51100       6.00000       6.18908       0.02306      54.57712    -999.25000       2.72194    3949.40991    5346.90723       2.70009 
   3172.35860       6.00000       6.16505       0.01330      54.27365    -999.25000       2.73001    4286.26709    5517.41895       2.66807 
   3172.20620       6.00000       6.15402       0.00686      53.79485    -999.25000       2.72899    4205.13818    5246.61377       2.65402 
   3172.05380       6.00000       6.15400       0.00405      53.41654    -999.25000       2.74798    4292.18506    5333.64209       2.65300 
   3171.90140       6.00000       6.15899       0.00334      53.31203    -999.25000       2.74401    4979.54688    6331.58398       2.65499 
   3171.74900       6.00000       6.16299       0.00314      53.41275    -999.25000       2.72002    6019.79785    8086.37598       2.65301 
   3171.59660       6.00000       6.16300       0.00300      53.50887    -999.25000       2.70301    6596.18506    9211.77930       2.64502 
   3171.44420       6.00000       6.16200       0.00242      53.43821    -999.25000       2.69800    6222.57422    8663.16504       2.63702 
   3171.29180       6.00000       6.16400       0.00086      53.17951    -999.25000       2.69900    5328.49707    7283.18604       2.63300 
   3171.13940       6.00000       6.16999      -0.00117      52.83160    -999.25000       2.69600    4559.92822    6366.11719       2.63400 
   3170.98700       6.00000       6.17798      -0.00301      52.54443    -999.25000       2.69300    3954.86206    5718.41602       2.63699 
   3170.83460       6.00000       6.18100      -0.00436      52.42012    -999.25000       2.69000    3201.47192    4588.08105       2.63800 
   3170.68220       6.00000       6.18200      -0.00477      52.48680    -999.25000       2.68400    2313.44507    3150.37305       2.63202 
   3170.52980       6.00000       6.18300      -0.00441      52.72553    -999.25000       2.68799    1604.34802    2061.69189       2.62601 
   3170.37740       6.00000       6.18400      -0.00449      53.10132    -999.25000       2.65504    1299.46802    1631.94604       2.62500 
   3170.22500       6.00000       6.18400      -0.00544      53.52030    -999.25000       2.64101    1364.57495    1696.98901       2.62600 
   3170.07260       6.00000       6.18300      -0.00660      53.81659    -999.25000       2.63801    1687.71704    2062.04102       2.62301 
   3169.92020       6.00000       6.18101      -0.00732      53.83013    -999.25000       2.64199    2143.49512    2572.31006       2.61701 
   3169.76780       6.00000       6.18200      -0.00753      53.50470    -999.25000       2.64200    2573.72412    3065.29395       2.61500 
   3169.61540       6.00000       6.18300      -0.00774      52.97395    -999.25000       2.63201    2919.62305    3529.56592       2.62098 
   3169.46300       6.00000       6.18300      -0.00826      52.48476    -999.25000       2.62401    3278.93701    4138.93213       2.62998 
   3169.31060       6.00000       6.18300      -0.00820      52.26820    -999.25000       2.62100    3732.21802    4920.70020       2.63400 
   3169.15820       6.00000       6.18200      -0.00699      52.41558    -999.25000       2.63099    4076.25806    5421.33203       2.63200 
   3169.00580       6.00000       6.18300      -0.00538      52.81424    -999.25000       2.63001    3976.99707    5152.92676       2.62900 
   3168.85340       6.00000       6.18500      -0.00393      53.20240    -999.25000       2.62600    3467.98901    4317.72803       2.62900 
   3168.70100       6.00000       6.18899      -0.00173      53.36985    -999.25000       2.61801    2910.43701    3520.43604       2.63299 
   3168.54860       6.00000       6.19499       0.00378      53.34412    -999.25000       2.56506    2543.21411    3045.83691       2.63899 
   3168.39620       6.00000       6.20497       0.01561      53.33198    -999.25000       2.48006    2404.72095    2864.23511       2.65196 
   3168.24380       6.00000       6.22793       0.03600      53.49463    -999.25000       2.52392    2454.25610    2879.62305       2.67992 
   3168.09140       6.00000       6.26092       0.06196      53.77749    -999.25000       2.81569    2608.68506    2970.34399       2.72489 
   3167.93900       6.00000       6.28695       0.07695      53.99769    -999.25000       3.37847    2801.34912    3075.18408       2.76492 
   3167.78660       6.00000       6.29499       0.06565      54.03404    -999.25000       3.97254    2909.09399    3138.31104       2.76802 
   3167.63420       6.00000       6.29500       0.04225      53.92723    -999.25000       4.00015    2845.14404    3146.76709       2.73609 
   3167.48180       6.00000       6.29700       0.02264      53.82914    -999.25000       3.35264    2736.93408    3195.45801       2.69509 
   3167.32940       6.00000       6.29900       0.01121      53.89380    -999.25000       2.69349    2674.90796    3238.90503       2.66506 
   3167.17700       6.00000       6.30000       0.00813      54.16545    -999.25000       2.45711    2553.23804    3110.42896       2.65003 
   3167.02460       6.00000       6.29900       0.01147      54.53836    -999.25000       2.45000    2306.30591    2788.36499       2.64500 
   3166.87220       6.00000       6.29601       0.01800      54.84854    -999.25000       2.45399    1968.47595    2335.50000       2.65198 
   3166.71980       6.00000       6.29300       0.02560      54.99884    -999.25000       2.47098    1601.10901    1842.82800       2.66497 
   3166.56740       6.00000       6.29300       0.03331      55.06291    -999.25000       2.64979    1303.27905    1464.76001       2.67697 
   3166.41500       6.00000       6.29300       0.03767      55.18874    -999.25000       3.04064    1142.27405    1282.00500       2.68299 
   3166.26260       6.00000       6.29200       0.03438      55.41458    -999.25000       3.39973    1113.33801    1262.18201       2.68101 
   3166.11020       6.00000       6.29200       0.02539      55.62468    -999.25000       3.42008    1189.57104    1356.16504       2.67003 
   3165.95780       6.00000       6.29200       0.01708      55.67501    -999.25000       3.01042    1326.49097    1502.39294       2.65902 
   3165.80540       6.00000       6.29200       0.01277      55.58121    -999.25000       2.49941    1466.59094    1635.92700       2.65401 
   3165.65300       6.00000       6.29300       0.01288      55.49013    -999.25000       2.24715    1559.73901    1709.40601       2.65400 
   3165.50060       6.00000       6.29200       0.01729      55.48995    -999.25000       2.22000    1612.40100    1735.58801       2.65899 
   3165.34820       6.00000       6.28901       0.02733      55.49601    -999.25000       2.22499    1689.34595    1791.75305       2.67097 
   3165.19580       6.00000       6.28700       0.04410      55.36031    -999.25000       2.33586    1855.59497    1961.06897       2.68696 
   3165.04340       6.00000       6.28900       0.06682      55.03563    -999.25000       2.64471    2161.96191    2303.25195       2.70695 
   3164.89100       6.00000       6.29200       0.09154      54.57980    -999.25000       2.95476    2621.77905    2813.49707       2.73493 
   3164.73860       6.00000       6.29200       0.11099      54.04891    -999.25000       3.17382    3124.94312    3353.21094       2.76692 
   3164.58620       6.00000       6.29100       0.12127      53.50390    -999.25000       3.44574    3439.35596    3664.76709       2.79195 
   3164.43380       6.00000       6.29100       0.12710      53.09259    -999.25000       3.77273    3428.50391    3622.21289       2.80597 
   3164.28140       6.00000       6.29100       0.12925      53.02492    -999.25000       3.98785    3141.58789    3305.47705       2.80800 
   3164.12900       6.00000       6.29100       0.12097      53.34430    -999.25000       4.15983    2655.87598    2774.79907       2.80102 
   3163.97660       6.00000       6.29200       0.10143      53.80921    -999.25000       4.46172    2099.23291    2147.03491       2.78305 
   3163.82420       6.00000       6.29400       0.07911      54.11161    -999.25000       4.60597    1717.49805    1716.06201       2.75208 
   3163.67180       6.00000       6.29500       0.06048      54.13709    -999.25000       4.18948    1697.90503    1722.51001       2.71708 
   3163.51940       6.00000       6.29600       0.04773      54.03320    -999.25000       3.44864    2411.38403    2767.48096       2.69504 
   3163.36700       6.00000       6.29500       0.03968      53.98004    -999.25000       2.88041    4401.80078    5984.30713       2.68801 
   3163.21460       6.00000       6.29400       0.03467      53.98098    -999.25000       2.64913    7300.36279   11268.52148       2.68800 
   3163.06220       6.00000       6.29300       0.03153      53.90319    -999.25000       2.63598    9350.24512   15292.89648       2.68601 
   3162.90980       6.00000       6.29300       0.02969      53.70638    -999.25000       2.72191    8702.19824   13787.47852       2.68201 
   3162.75740       6.00000       6.29001       0.02851      53.53325    -999.25000       2.84090    5770.04492    8014.61816       2.67701 
   3162.60500       6.00000       6.28700       0.02825      53.55984    -999.25000       2.88897    2850.40088    3124.31909       2.67101 
   3162.45260       6.00000       6.28700       0.02974      53.83743    -999.25000       2.92996    1429.28699    1301.51404       2.66401 
   3162.30020       6.00000       6.28999       0.03249      54.27721    -999.25000       2.95399    1032.31006     939.95300       2.65602 
   3162.14780       6.00000       6.29299       0.03548      54.78514    -999.25000       2.96998     960.92499     893.27399       2.64802 
   3161.99540       6.00000       6.29500       0.03762      55.30414    -999.25000       3.07388     990.26300     935.86902       2.64102 
   3161.84300       6.00000       6.29400       0.03802      55.74233    -999.25000       3.28382    1032.32996     984.91498       2.63003 
   3161.69060       6.00000       6.29300       0.03773      55.96874    -999.25000       3.38496    1055.56396    1008.77600       2.61603 
   3161.53820       6.00000       6.29400       0.03824    -999.25000    -999.25000       3.21920    1067.59998    1015.40802       2.60701 
   3161.38580       6.00000       6.29600       0.03864    -999.25000    -999.25000       2.90628    1067.30896    1011.36499       2.60600 
   3161.23340       6.00000       6.29600       0.03798    -999.25000    -999.25000       2.62023    1031.84094     982.98602       2.61297 
   3161.08100       6.00000       6.29600       0.03717      55.72308    -999.25000       2.47109     955.92200     928.00702       2.64092 
   3160.92860       6.00000       6.29600       0.03636      55.72696    -999.25000       2.50994     861.14301     861.25000       2.65399 
   3160.77620       6.00000       6.29700       0.03585      55.69210    -999.25000       2.59693     752.05701     773.52197       2.65101 
   3160.62380       6.00000       6.29700       0.03565      55.52036    -999.25000       2.64996     618.34497     649.03400       2.64900 
   3160.47140       6.00000       6.29800       0.03494      55.27941    -999.25000       2.68897     487.67899     523.31799       2.65299 
   3160.31900       6.00000       6.29800       0.03371      55.12719    -999.25000       2.72297     405.67899     447.84201       2.65400 
   3160.16660       6.00000       6.29501       0.03356      55.16684    -999.25000       2.74398     375.58099     424.40500       2.65101 
   3160.01420       6.00000       6.29400       0.03475      55.36561    -999.25000       2.76498     374.70700     430.41101       2.65199 
   3159.86180       6.00000       6.29400       0.03564      55.56170    -999.25000       2.78498     388.60400     452.64801       2.65799 
   3159.70940       6.00000       6.29600       0.03553      55.60003    -999.25000       2.80598     404.69901     475.53101       2.66399 
   3159.55700       6.00000       6.29400       0.03574      55.40145    -999.25000       2.82199     422.99799     496.18600       2.66500 
   3159.40460       6.00000       6.29100       0.03708      55.00374    -999.25000       2.83299     455.41501     525.96503       2.66001 
   3159.25220       6.00000       6.29100       0.03784      54.54277    -999.25000       2.84499     496.60699     557.34003       2.65202 
   3159.09980       6.00000       6.29400       0.03735      54.18851    -999.25000       2.86298     539.77698     583.07703       2.64501 
   3158.94740       6.00000       6.29600       0.03625      54.06708    -999.25000       2.87899     605.74200     625.45502       2.64699 
   3158.79500       6.00000       6.29600       0.03454      54.16574    -999.25000       2.88100     744.78400     735.32599       2.65498 
   3158.64260       6.00000       6.29700       0.03255      54.32374    -999.25000       2.87201    1022.56897     982.25000       2.66398 
   3158.49020       6.00000       6.29600       0.03206      54.34306    -999.25000       2.86800    1409.01196    1339.36902       2.67099 
   3158.33780       6.00000       6.29600       0.03365      54.17936    -999.25000       2.86900    1782.65295    1693.94299       2.67499 
   3158.18540       6.00000       6.29800       0.03624      53.97334    -999.25000       2.87799    2036.56299    1964.90601       2.68099 
   3158.03300       6.00000       6.30000       0.03795      53.90503    -999.25000       2.89898    2086.81812    2072.35693       2.68898 
   3157.88060       6.00000       6.29800       0.03771      54.00077    -999.25000       2.90301    1979.40100    2036.36902       2.69499 
   3157.72820       6.00000       6.29501       0.03656      54.14176    -999.25000       2.85705    1892.50098    2015.44104       2.69500 
   3157.57580       6.00000       6.29200       0.03681      54.19098    -999.25000       2.78806    1872.44897    2060.61499       2.68702 
   3157.42340       6.00000       6.29399       0.03838      54.08126    -999.25000       2.71206    1850.13098    2123.82007       2.67602 
   3157.27100       6.00000       6.29799       0.03874      53.82848    -999.25000       2.68102    1823.69495    2184.00488       2.66901 
   3157.11860       6.00000       6.30200       0.03891      53.52950    -999.25000       2.65903    1712.45203    2096.78906       2.66899 
   3156.96620       6.00000       6.30100       0.04507      53.33126    -999.25000       2.55811    1452.72900    1797.10095       2.67498 
   3156.81380       6.00000       6.29900       0.05834      53.31294    -999.25000       2.49501    1188.28699    1494.30798       2.68597 
   3156.66140       6.00000       6.29800       0.06456      53.41379    -999.25000       2.85658    1077.24805    1382.48499       2.68800 
   3156.50900       6.00000       6.29700       0.04849      53.46496    -999.25000       3.57937    1084.28003    1409.76404       2.67105 
   3156.35660       6.00000       6.29700       0.02421      53.39019    -999.25000       3.94385    1056.76001    1382.78699       2.64207 
   3156.20420       6.00000       6.29800       0.01504      53.27819    -999.25000       3.55347     917.65399    1203.79004       2.62602 
   3156.05180       6.00000       6.30299       0.03883      53.28092    -999.25000       2.93150     756.81097     992.40503       2.64493 
   3155.89940       6.00000       6.30699       0.11237      53.48357    -999.25000       2.75301     705.30701     916.80499       2.70284 
   3155.74700       6.00000       6.30800       0.17011      53.80443    -999.25000       3.26543     860.59900    1092.54004       2.78080 
   3155.59460       6.00000       6.30401       0.15486      54.01274    -999.25000       4.04137    1288.85095    1588.32104       2.85682 
   3155.44220       6.00000       6.29901       0.12397      53.82952    -999.25000       4.34688    1850.33203    2250.00488       2.89793 
   3155.28980       6.00000       6.29600       0.09374      53.13639    -999.25000       4.12725    2286.47095    2799.95190       2.88008 
   3155.13740       6.00000       6.29500       0.06794      52.11980    -999.25000       3.78530    2556.51294    3215.95410       2.81916 
   3154.98500       6.00000       6.29700       0.04612      51.21737    -999.25000       3.44329    2849.26099    3797.51001       2.75714 
   3154.83260       6.00000       6.29700       0.02928      50.83334    -999.25000       3.18519    3264.45190    4625.39307       2.71210 
   3154.68020       6.00000       6.29400       0.01727      51.09127    -999.25000       3.06508    3548.49805    5154.20117       2.67509 
   3154.52780       6.00000       6.29100       0.00870      51.82959    -999.25000       2.95011    3422.54810    4931.70801       2.64108 
   3154.37540       6.00000       6.29100       0.00266      52.72649    -999.25000       2.73521    3014.27588    4305.37207       2.62104 
   3154.22300       6.00000       6.29399      -0.00089      53.44294    -999.25000       2.43727    2712.28296    3948.21509       2.62099 
   3154.07060       6.00000       6.29700      -0.00175      53.75969    -999.25000       2.16621    2703.60889    4101.42188       2.62699 
   3153.91820       6.00000       6.29800       0.00175      53.70226    -999.25000       2.07603    2939.38501    4592.77002       2.62701 
   3153.76580       6.00000       6.29401       0.01258      53.49039    -999.25000       2.19186    3236.76709    5006.98389       2.62799 
   3153.61340       6.00000       6.28801       0.03312      53.35715    -999.25000       2.40681    3214.09009    4767.58398       2.65192 
   3153.46100       6.00000       6.28500       0.06029      53.35594    -999.25000       2.65477    2608.45801    3658.70703       2.70287 
   3153.30860       6.00000       6.28400       0.08000      53.32310    -999.25000       3.03764    1758.28101    2328.02197       2.75090 
   3153.15620       6.00000       6.28500       0.08243      53.01766    -999.25000       3.38676    1220.04895    1560.15002       2.75901 
   3153.00380       6.00000       6.28799       0.07450      52.32434    -999.25000       3.35310    1118.67395    1444.91394       2.73407 
   3152.85140       6.00000       6.29399       0.06449      51.40559    -999.25000       3.24007    1279.20398    1694.89697       2.70506 
   3152.69900       6.00000       6.29899       0.05516      50.67207    -999.25000       3.26597    1544.41699    2079.38306       2.68405 
   3152.54660       6.00000       6.30000       0.04462      50.51994    -999.25000       3.29398    1741.39099    2384.07104       2.66903 
   3152.39420       6.00000       6.30000       0.03290      50.98396    -999.25000       3.33297    1845.57800    2594.17407       2.66002 
   3152.24180       6.00000       6.30000       0.02257      51.68579    -999.25000       3.24511    1962.62598    2808.97412       2.65501 
   3152.08940       6.00000       6.30100       0.01563      52.19929    -999.25000       3.08613    2139.22290    3072.14893       2.65001 
   3151.93700       6.00000       6.30200       0.01194      52.40480    -999.25000       2.91017    2348.84790    3376.32910       2.64501 
   3151.78460       6.00000       6.30400       0.01036      52.47591    -999.25000       2.66621    2530.21899    3614.24512       2.64300 
   3151.63220       6.00000       6.30500       0.00960      52.55386    -999.25000       2.52208    2663.07202    3744.58789       2.64101 
   3151.47980       6.00000       6.30600       0.01028      52.53809    -999.25000       2.50701    2693.77710    3729.48291       2.63701 
   3151.32740       6.00000       6.30500       0.01629      52.31049    -999.25000       2.48103    2550.12988    3477.28296       2.64098 
   3151.17500       6.00000       6.30300       0.03243      52.02846    -999.25000       2.41407    2290.88110    3050.82300       2.66891 
   3151.02260       6.00000       6.30300       0.06075      52.02583    -999.25000       2.35203    2072.45801    2686.24609       2.72884 
   3150.87020       6.00000       6.30499       0.08903      52.36529    -999.25000       2.65362    2022.98303    2587.69897       2.80183 
   3150.71780       6.00000       6.30600       0.08830      52.66060    -999.25000       3.43528    2165.17798    2794.20410       2.83596 
   3150.56540       6.00000       6.30500       0.06474      52.46361    -999.25000       3.89480    2446.06592    3222.72095       2.80013 
   3150.41300       6.00000       6.30400       0.04170      51.82323    -999.25000       3.45053    2796.87305    3791.44800       2.72918 
   3150.26060       6.00000       6.30400       0.02692      51.29772    -999.25000       2.87142    3119.42212    4446.95117       2.67810 
   3150.10820       6.00000       6.30300       0.02292      51.33962    -999.25000       2.75700    3372.08691    5192.64893       2.66301 
   3149.95580       6.00000       6.30100       0.03182      51.80309    -999.25000       2.83294    3627.25195    5861.17822       2.67396 
   3149.80340       6.00000       6.30299       0.05507      52.12961    -999.25000       2.85599    3807.11694    5886.91016       2.70890 
   3149.65100       6.00000       6.31098       0.08825      51.96553    -999.25000       2.90592    3731.48706    5055.99414       2.75987 
   3149.49860       6.00000       6.31898       0.10767      51.49887    -999.25000       3.29758    3427.83105    3975.76196       2.80590 
   3149.34620       6.00000       6.31800       0.09369      51.15644    -999.25000       3.78963    2928.99292    3087.36011       2.81600 
   3149.19380       6.00000       6.30902       0.06436      51.15284    -999.25000       3.83208    2273.86011    2348.36401       2.77712 
   3149.04140       6.00000       6.30301       0.03867      51.39251    -999.25000       3.50032    1719.34705    1858.30505       2.71615 
   3148.88900       6.00000       6.30599       0.02324      51.69151    -999.25000       3.08936    1451.72302    1689.13306       2.66910 
   3148.73660       6.00000       6.31099       0.02024      51.96756    -999.25000       2.68334    1352.57202    1652.25098       2.65202 
   3148.58420       6.00000       6.31200       0.03109      52.23755    -999.25000       2.38721    1202.88599    1478.76404       2.66296 
   3148.43180       6.00000       6.31000       0.05847      52.55944    -999.25000       2.32899     920.07898    1100.99402       2.69491 
   3148.27940       6.00000       6.30900       0.10450      53.04510    -999.25000       2.63465     593.97803     684.50201       2.73790 
   3148.12700       6.00000       6.30700       0.16098      53.84052    -999.25000       3.25842     358.89001     406.03900       2.77093 
   3147.97460       6.00000       6.30400       0.21164      54.95102    -999.25000       3.85354     244.95399     281.33600       2.78697 
   3147.82220       6.00000       6.30100       0.24616      56.09115    -999.25000       4.08589     214.24100     253.17799       2.79099 
   3147.66980       6.00000       6.30000       0.23848      56.84100    -999.25000       4.02408     226.84200     272.52802       2.79698 
   3147.51740       6.00000       6.30100       0.18388      56.91223    -999.25000       3.90110     249.63400     300.64099       2.81097 
   3147.36500       6.00000       6.30100       0.12866      56.30830    -999.25000       3.80009     257.17599     307.97601       2.80703 
   3147.21260       6.00000       6.29900       0.08998      55.26489    -999.25000       3.58723     248.38600     295.32199       2.76712 
   3147.06020       6.00000       6.29800       0.06281      54.09795    -999.25000       3.17637     244.54401     288.58301       2.72011 
   3146.90780       6.00000       6.29600       0.04616      53.15740    -999.25000       2.84923     262.67499     306.40799       2.69504 
   3146.75540       6.00000       6.29301       0.03898      52.75537    -999.25000       2.77403     304.92300     348.55701       2.69100 
   3146.60300       6.00000       6.28901       0.03886      52.99630    -999.25000       2.75003     350.09399     388.24100       2.69300 
   3146.45060       6.00000       6.28700       0.04481      53.67172    -999.25000       2.70804     364.13800     388.14999       2.69300 
   3146.29820       6.00000       6.28900       0.05613      54.35593    -999.25000       2.65405     338.82901     345.52200       2.69599 
   3146.14580       6.00000       6.29100       0.06609      54.69864    -999.25000       2.59205     302.33499     296.62399       2.70597 
   3145.99340       6.00000       6.29000       0.06556      54.64427    -999.25000       2.56202     282.98599     270.88199       2.72396 
   3145.84100       6.00000       6.28800       0.05496      54.40644    -999.25000       2.58195     303.62201     286.98599       2.73000 
   3145.68860       6.00000       6.28700       0.03952      54.21826    -999.25000       2.65696     390.70599     363.50101       2.70807 
   3145.53620       6.00000       6.28700       0.02550      54.17200    -999.25000       2.66399     543.00403     492.30801       2.67408 
   3145.38380       6.00000       6.28900       0.01718      54.22487    -999.25000       2.57809     704.25897     620.45398       2.65304 
   3145.23140       6.00000       6.29100       0.01457      54.28291    -999.25000       2.55101     796.17401     684.87903       2.64801 
   3145.07900       6.00000       6.29100       0.01538      54.32494    -999.25000       2.52603     778.72699     658.93500       2.64800 
   3144.92660       6.00000       6.29300       0.01847      54.42579    -999.25000       2.48703     674.77399     566.00800       2.65000 
   3144.77420       6.00000       6.29600       0.02385      54.65455    -999.25000       2.46802     546.36298     459.45599       2.65100 
   3144.62180       6.00000       6.29800       0.03074      54.91158    -999.25000       2.45800     443.24200     379.48499       2.65001 
   3144.46940       6.00000       6.29800       0.03860      54.92613    -999.25000       2.58385     377.60300     332.31900       2.64900 
   3144.31700       6.00000       6.29900       0.04823      54.49195    -999.25000       2.83678     331.59299     299.28699       2.64701 
   3144.16460       6.00000       6.30399       0.06242      53.75034    -999.25000       2.97992     282.26199     258.59299       2.64700 
   3144.01220       6.00000       6.31098       0.08523      53.21371    -999.25000       3.01398     226.57500     208.66800       2.65597 
   3143.85980       6.00000       6.31400       0.11696      53.38532    -999.25000       3.08191     181.21400     167.40900       2.67894 
   3143.70740       6.00000       6.31001       0.14541      54.32809    -999.25000       3.44960     161.66299     150.77299       2.70594 
   3143.55500       6.00000       6.30401       0.14609      55.52699    -999.25000       4.13038     177.16100     167.60699       2.72297 
   3143.40260       6.00000       6.30200       0.12030      56.21321    -999.25000       4.64666     231.86600     220.72501       2.72799 
   3143.25020       6.00000       6.30100       0.09681      55.91101    -999.25000       4.51326     296.20599     280.01001       2.72601 
   3143.09780       6.00000       6.30000       0.08594      54.84506    -999.25000       3.92654     317.63199     296.64499       2.72201 
   3142.94540       6.00000       6.30000       0.08230      53.78264    -999.25000       3.44934     287.10901     265.10599       2.71801 
   3142.79300       6.00000       6.30000       0.07982      53.44713    -999.25000       3.36998     241.76500     220.80299       2.71102 
   3142.64060       6.00000       6.30100       0.07633      53.99369    -999.25000       3.50388     214.06000     192.46300       2.69604 
   3142.48820       6.00000       6.30300       0.06876      54.98523    -999.25000       3.55600     215.17799     189.53400       2.67804 
   3142.33580       6.00000       6.30600       0.05689      55.83473    -999.25000       3.37221     242.58200     209.91299       2.66901 
   3142.18340       6.00000       6.30600       0.04523      56.24256    -999.25000       3.09522     296.04599     253.99100       2.66899 
   3142.03100       6.00000       6.30400       0.03571      56.24118    -999.25000       2.94011     387.23300     331.02899       2.66900 
   3141.87860       6.00000       6.30100       0.02850      55.93364    -999.25000       2.83709     493.51300     419.49600       2.66701 
   3141.72620       6.00000       6.30200       0.02492      55.37604    -999.25000       2.69213     542.11200     457.05801       2.66600 
   3141.57380       6.00000       6.30300       0.02719      54.68219    -999.25000       2.55310     494.41699     413.26401       2.66101 
   3141.42140       6.00000       6.30300       0.03584      54.15076    -999.25000       2.49004     404.81100     336.26001       2.65501 
   3141.26900       6.00000       6.30100       0.04723      54.13374    -999.25000       2.46901     358.96799     297.30801       2.65699 
   3141.11660       6.00000       6.30000       0.05269      54.67884    -999.25000       2.55788     376.17200     310.83099       2.66997 
   3140.96420       6.00000       6.30100       0.05154      55.42473    -999.25000       2.78180     407.56100     336.72800       2.68397 
   3140.81180       6.00000       6.30200       0.05397      55.90639    -999.25000       2.88695     412.37701     342.59000       2.68999 
   3140.65940       6.00000       6.30300       0.06741      55.99703    -999.25000       2.83907     388.73801     325.73999       2.69599 
   3140.50700       6.00000       6.30699       0.09395      55.97005    -999.25000       2.73209     347.80600     293.08301       2.70697 
   3140.35460       6.00000       6.31099       0.12524      56.13161    -999.25000       2.84682     305.64200     257.68100       2.72396 
   3140.20220       6.00000       6.30901       0.13468      56.45142    -999.25000       3.38446     288.86899     242.69200       2.73498 
   3140.04980       6.00000       6.30301       0.11252      56.56396    -999.25000       4.03749     316.51801     264.29700       2.72604 
   3139.89740       6.00000       6.29801       0.08025      56.14298    -999.25000       4.16006     396.22400     329.01401       2.69708 
   3139.74500       6.00000       6.29700       0.05374      55.19779    -999.25000       3.64853     532.86102     440.08801       2.67205 
   3139.59260       6.00000       6.29600       0.03725      54.10082    -999.25000       3.05446     708.09198     580.84698       2.66002 
   3139.44020       6.00000       6.29500       0.03039      53.31010    -999.25000       2.82810     878.47498     712.17200       2.65301 
   3139.28780       6.00000       6.29799       0.03111      53.11601    -999.25000       2.88693     982.19598     781.96802       2.64601 
   3139.13540       6.00000       6.30299       0.03591      53.52705    -999.25000       2.92798     966.73102     754.15503       2.64499 
   3138.98300       6.00000       6.30200       0.04197      54.34449    -999.25000       2.92800     859.78400     659.11499       2.65597 
   3138.83060       6.00000       6.29900       0.04903      55.28044    -999.25000       2.93999     750.95599     568.33099       2.67395 
   3138.67820       6.00000       6.30099       0.05703      56.06580    -999.25000       2.94201     685.07599     513.04901       2.68897 
   3138.52580       6.00000       6.30698       0.06288      56.54736    -999.25000       2.90903     654.28101     487.85400       2.69499 
   3138.37340       6.00000       6.31199       0.06479      56.72484    -999.25000       2.89300     651.71698     489.26801       2.69500 
   3138.22100       6.00000       6.31101       0.06459      56.73703    -999.25000       2.88901     665.09698     506.86700       2.69500 
   3138.06860       6.00000       6.30602       0.06441      56.77590    -999.25000       2.80607     676.84601     524.64697       2.69600 
   3137.91620       6.00000       6.30101       0.06300      56.93667    -999.25000       2.85595     674.74902     531.60199       2.69700 
   3137.76380       6.00000       6.30000       0.05920      57.15064    -999.25000       2.86901     643.52399     514.47498       2.69700 
   3137.61140       6.00000       6.30100       0.05567      57.27685    -999.25000       2.85501     579.70203     468.52200       2.69501 
   3137.45900       6.00000       6.30200       0.05663      57.24214    -999.25000       2.85200     500.05499     405.77802       2.69400 
   3137.30660       6.00000       6.30100       0.06300      57.09529    -999.25000       2.84501     419.43799     339.16501       2.69998 
   3137.15420       6.00000       6.30000       0.07068      56.96718    -999.25000       2.84700     349.46399     280.95700       2.71396 
   3137.00180       6.00000       6.30000       0.07202      56.95695    -999.25000       2.84800     308.90201     248.10100       2.72997 
   3136.84940       6.00000       6.30000       0.06374      57.02486    -999.25000       2.83801     313.68201     252.43300       2.73600 
   3136.69700       6.00000       6.29800       0.05216      57.03703    -999.25000       2.83101     363.60001     291.48001       2.72603 
   3136.54460       6.00000       6.29401       0.04318      56.90629    -999.25000       2.80903     440.81299     347.78799       2.71004 
   3136.39220       6.00000       6.29400       0.03921      56.68939    -999.25000       2.73907     503.93701     386.89200       2.69603 
   3136.23980       6.00000       6.29899       0.04099      56.53819    -999.25000       2.68104     526.39899     391.11600       2.69100 
   3136.08740       6.00000       6.30100       0.04718      56.55189    -999.25000       2.64803     540.23102     390.21899       2.69399 
   3135.93500       6.00000       6.30200       0.05484      56.66877    -999.25000       2.61103     588.49597     418.39099       2.70298 
   3135.78260       6.00000       6.30798       0.06113      56.71997    -999.25000       2.66091     649.92200     458.79999       2.70799 
   3135.63020       6.00000       6.31997       0.06435      56.54541    -999.25000       2.92174     678.30402     477.57901       2.70601 
   3135.47780       6.00000       6.33098       0.06524      56.10884    -999.25000       3.24274     675.98199     478.07001       2.70201 
   3135.32540       6.00000       6.33300       0.06642      55.56392    -999.25000       3.33598     667.42401     476.92001       2.70100 
   3135.17300       6.00000       6.32602       0.06916      55.21145    -999.25000       3.23009     653.51398     470.99301       2.70300 
   3135.02060       6.00000       6.31802       0.07297      55.27567    -999.25000       3.14604     616.35602     444.88400       2.70201 
   3134.86820       6.00000       6.31002       0.07604      55.68818    -999.25000       3.14299     538.02197     386.55899       2.69502 
   3134.71580       6.00000       6.30302       0.07798      56.14128    -999.25000       3.14000     427.26501     305.36801       2.69399 
   3134.56340       6.00000       6.29701       0.08105      56.41066    -999.25000       3.15099     322.60101     230.39500       2.70597 
   3134.41100       6.00000       6.29500       0.08667      56.59371    -999.25000       3.17997     248.97501     178.89799       2.72097 
   3134.25860       6.00000       6.29500       0.09265      56.95628    -999.25000       3.26191     204.65100     149.07500       2.72799 
   3134.10620       6.00000       6.29400       0.09566      57.55490    -999.25000       3.30096     186.47099     138.99500       2.72501 
   3133.95380       6.00000       6.29500       0.09267      58.11314    -999.25000       3.34896     191.40900     146.42999       2.71702 
   3133.80140       6.00000       6.29799       0.08498      58.26799    -999.25000       3.19418     214.73399     167.34399       2.71002 
   3133.64900       6.00000       6.29900       0.07683      57.89687    -999.25000       2.99714     245.38901     192.29700       2.70103 
   3133.49660       6.00000       6.29900       0.07234      57.24417    -999.25000       2.97200     271.07300     211.21500       2.68803 
   3133.34420       6.00000       6.30000       0.07119      56.69980    -999.25000       2.98099     287.33701     220.33200       2.67902 
   3133.19180       6.00000       6.30100       0.07106      56.53806    -999.25000       2.98400     292.90601     219.07500       2.67302 
   3133.03940       6.00000       6.30400       0.07140      56.83729    -999.25000       3.00098     287.29599     208.89999       2.65804 
   3132.88700       6.00000       6.30500       0.07380    -999.25000    -999.25000       3.01899     276.59299     196.47701       2.65700 
   3132.73460       6.00000       6.30300       0.07662    -999.25000    -999.25000       3.02200     269.24301     188.66701       2.65800 
   3132.58220       6.00000       6.30100       0.07621    -999.25000    -999.25000       3.01401     271.65302     189.66400       2.65600 
   3132.42980       6.00000       6.30000       0.07217      60.12868    -999.25000       2.96605     287.80701     201.45799       2.65899 
   3132.27740       6.00000       6.30200       0.06768      61.22438    -999.25000       2.87409     311.48499     218.90601       2.66499 
   3132.12500       6.00000       6.30599       0.06611      61.58281    -999.25000       2.78906     336.46399     237.03799       2.67697 
   3131.97260       6.00000       6.31299       0.06702      61.17601    -999.25000       2.75702     363.33801     255.87601       2.69296 
   3131.82020       6.00000       6.31600       0.06663      60.44030    -999.25000       2.74701     386.56900     271.90701       2.70498 
   3131.66780       6.00000       6.31201       0.06280      59.81892    -999.25000       2.75199     394.81799     278.07001       2.70900 
   3131.51540       6.00000       6.30701       0.05893    -999.25000    -999.25000       2.77198     387.29901     273.66599       2.70402 
   3131.36300       6.00000       6.30400       0.05837    -999.25000    -999.25000       2.80696     370.56000     262.52701       2.69403 
   3131.21060       6.00000       6.30998       0.06032    -999.25000    -999.25000       2.86195     353.06900     250.89600       2.67903 
   3131.05820       6.00000       6.31998       0.06139      58.45887    -999.25000       2.90397     345.14899     246.42000       2.66802 
   3130.90580       6.00000       6.32400       0.06055      58.06257    -999.25000       2.92898     348.26401     249.35800       2.66401 
   3130.75340       6.00000       6.32001       0.05919      57.99792    -999.25000       2.96297     356.88901     255.51601       2.66599 
   3130.60100       6.00000       6.31302       0.05711      58.25743    -999.25000       2.98499     373.25699     267.14801       2.66899 
   3130.44860       6.00000       6.30701       0.05233      58.58546    -999.25000       2.97501     398.41400     285.19199       2.67100 
   3130.29620       6.00000       6.30500       0.04479      58.72988    -999.25000       2.95901     426.16299     305.78101       2.66801 
   3130.14380       6.00000       6.30700       0.03745      58.66121    -999.25000       2.96399     452.21201     326.30600       2.65902 
   3129.99140       6.00000       6.30601       0.03241      58.53022    -999.25000       2.88910     465.41599     337.89899       2.64902 
   3129.83900       6.00000       6.30201       0.03019      58.41817    -999.25000       2.68718     454.41599     331.51300       2.64002 
   3129.68660       6.00000       6.30000       0.03102      58.20044    -999.25000       2.60202     422.78900     309.60501       2.63301 
   3129.53420       6.00000       6.30100       0.03504      57.68502    -999.25000       2.62896     384.48001     282.22601       2.63200 
   3129.38180       6.00000       6.30200       0.04067      56.88944    -999.25000       2.67495     352.11700     258.73700       2.63898 
   3129.22940       6.00000       6.30200       0.04502      56.11023    -999.25000       2.72496     337.54001     248.25900       2.64997 
   3129.07700       6.00000       6.30100       0.04737      55.71642    -999.25000       2.76996     347.17499     255.70300       2.66098 
   3128.92460       6.00000       6.29900       0.04899      55.88544    -999.25000       2.89586     381.20901     281.09500       2.66799 
   3128.77220       6.00000       6.29900       0.05101      56.48583    -999.25000       3.10881     435.10599     321.09201       2.67199 
   3128.61980       6.00000       6.30100       0.05335      57.17188    -999.25000       3.25091     502.19501     371.26099       2.67400 
   3128.46740       6.00000       6.30499       0.05513      57.58449    -999.25000       3.22605     564.18201     417.22000       2.67001 
   3128.31500       6.00000       6.30700       0.05497      57.53831    -999.25000       3.18502     586.12402     431.61301       2.66600 
   3128.16260       6.00000       6.30500       0.05387      57.09889    -999.25000       3.12707     557.90900     408.08200       2.66401 
   3128.01020       6.00000       6.30400       0.05219      56.55790    -999.25000       3.11497     508.97299     370.74301       2.65901 
   3127.85780       6.00000       6.30400       0.04562      56.26731    -999.25000       3.31180     470.99100     343.63300       2.64803 
   3127.70540       6.00000       6.30400       0.03859      56.41254    -999.25000       3.55081     453.54800     332.55200       2.63902 
   3127.55300       6.00000       6.30200       0.04618      56.91203    -999.25000       3.62999     441.77100     324.12500       2.63700 
   3127.40060       6.00000       6.29900       0.06266      57.52497    -999.25000       3.35532     404.68201     294.55301       2.64498 
   3127.24820       6.00000       6.29900       0.06591      58.08711    -999.25000       2.88540     337.91101     243.24699       2.65797 
   3127.09580       6.00000       6.29800       0.05954      58.59917    -999.25000       2.67609     273.75201     196.13400       2.66698 
   3126.94340       6.00000       6.29501       0.05740      59.06924    -999.25000       2.77390     241.69000     174.25700       2.67199 
   3126.79100       6.00000       6.29300       0.05606      59.39256    -999.25000       2.81100     251.89101     183.98500       2.67101 
   3126.63860       6.00000       6.29699       0.05326      59.46301    -999.25000       2.74506     299.28101     220.98100       2.66402 
   3126.48620       6.00000       6.30000       0.05065      59.30536    -999.25000       2.68804     361.83600     267.59399       2.65203 
   3126.33380       6.00000       6.30000       0.04833      59.02451    -999.25000       2.67101     403.30099     295.42200       2.64501 
   3126.18140       6.00000       6.29701       0.04522      58.68059    -999.25000       2.66401     402.97699     290.09601       2.64699 
   3126.02900       6.00000       6.29500       0.04119      58.26173    -999.25000       2.64302     375.08600     264.85300       2.65498 
   3125.87660       6.00000       6.29201       0.03709      57.77882    -999.25000       2.63499     352.06400     245.30701       2.66199 
   3125.72420       6.00000       6.29000       0.03440      57.31774    -999.25000       2.67696     348.68799     241.66901       2.66899 
   3125.57180       6.00000       6.29200       0.03538      56.98647    -999.25000       2.67103     352.59000     244.27200       2.67400 
   3125.41940       6.00000       6.29500       0.04044      56.94491    -999.25000       2.48920     353.03400     245.34599       2.67401 
   3125.26700       6.00000       6.29700       0.04797      57.35908    -999.25000       2.20124     345.05801     240.72200       2.67499 
   3125.11460       6.00000       6.30099       0.05729    -999.25000    -999.25000       2.10801     324.30499     226.58299       2.68098 
   3124.96220       6.00000       6.30599       0.06726    -999.25000    -999.25000       2.38469     299.19901     209.65401       2.68300 
   3124.80980       6.00000       6.30700       0.07396    -999.25000    -999.25000       2.80665     286.20599     202.48801       2.67203 
   3124.65740       6.00000       6.30401       0.07698      60.14067    -999.25000       3.08580     289.83099     207.67799       2.65604 
   3124.50500       6.00000       6.30100       0.08092      60.67030    -999.25000       3.27284     304.32300     219.92200       2.64701 
   3124.35260       6.00000       6.30000       0.08536      60.83989    -999.25000       3.38893     313.55701     226.34300       2.64799 
   3124.20020       6.00000       6.30200       0.08615      60.67543    -999.25000       3.32209     299.31000     214.05299       2.65897 
   3124.04780       6.00000       6.30300       0.08405      60.19594    -999.25000       3.10319     268.72400     189.83000       2.67098 
   3123.89540       6.00000       6.30400       0.08312      59.51620    -999.25000       3.03702     246.91499     172.60100       2.67699 
   3123.74300       6.00000       6.30400       0.08369      58.84807    -999.25000       3.08596     249.09900     173.21400       2.67899 
   3123.59060       6.00000       6.30300       0.08243      58.38166    -999.25000       3.10400     277.14099     193.05400       2.67900 
   3123.43820       6.00000       6.30200       0.07923      58.19218    -999.25000       3.10899     320.97198     225.34801       2.67501 
   3123.28580       6.00000       6.30000       0.07570      58.25278    -999.25000       3.11000     364.68500     259.50500       2.66801 
   3123.13340       6.00000       6.29701       0.07177      58.42768    -999.25000       3.08303     396.71701     287.73199       2.66700 
   3122.98100       6.00000       6.29400       0.06721      58.45406    -999.25000       3.04203     411.32401     305.59100       2.67099 
   3122.82860       6.00000       6.29500       0.06397      58.15167    -999.25000       2.99006     405.64001     309.25500       2.67599 
   3122.67620       6.00000       6.29899       0.06401      57.62695    -999.25000       2.85413     363.93701     282.93701       2.67999 
   3122.52380       6.00000       6.29900       0.06867      57.20660    -999.25000       2.74508     274.98901     216.32800       2.68199 
   3122.37140       6.00000       6.29700       0.07952      57.13393    -999.25000       2.70503     173.55099     138.70399       2.68101 
   3122.21900       6.00000       6.29700       0.09730      57.42236    -999.25000       2.74893     110.36500      90.77700       2.68099 
   3122.06660       6.00000       6.29999       0.11972      57.92310    -999.25000       2.94381      91.00700      76.35200       2.68598 
   3121.91420       6.00000       6.30200       0.14066      58.43916    -999.25000       3.20777      95.74300      80.97800       2.70295 
   3121.76180       6.00000       6.30100       0.15519      58.70771    -999.25000       3.48675     117.40300      99.79200       2.73093 
   3121.60940       6.00000       6.29900       0.16464      58.41579    -999.25000       3.81271     153.80600     131.14400       2.76292 
   3121.45700       6.00000       6.30000       0.17343      57.40901    -999.25000       4.03287     219.34100     185.66901       2.78894 
   3121.30460       6.00000       6.30100       0.18225      55.89071    -999.25000       4.00406     322.10199     264.78000       2.80696 
   3121.15220       6.00000       6.29900       0.18862      54.33353    -999.25000       3.99000     408.92999     323.12299       2.81798 
   3120.99980       6.00000       6.29501       0.19405      53.20561    -999.25000       4.07891     410.67599     312.25000       2.82299 
   3120.84740       6.00000       6.29300       0.20082      52.74044    -999.25000       4.19291     340.17099     251.98500       2.82201 
   3120.69500       6.00000       6.29300       0.20431      52.87951    -999.25000       4.24996     268.42001     198.16000       2.80804 
   3120.54260       6.00000       6.29500       0.20410      53.42893    -999.25000       4.29696     228.31700     170.12300       2.78107 
   3120.39020       6.00000       6.29600       0.21135      54.20463    -999.25000       4.33697     204.85500     153.24100       2.74907 
   3120.23780       6.00000       6.29700       0.23167      55.10246    -999.25000       4.34999     183.45300     137.02901       2.72704 
   3120.08540       6.00000       6.29900       0.24862      56.07436    -999.25000       4.35699     166.63699     124.29700       2.72100 
   3119.93300       6.00000       6.30199       0.23900      57.01847    -999.25000       4.34602     165.30400     123.42600       2.72598 
   3119.78060       6.00000       6.30300       0.21217      57.69404    -999.25000       4.24211     196.15800     146.65100       2.74096 
   3119.62820       6.00000       6.30200       0.19101      57.76621    -999.25000       4.01822     272.02399     202.40800       2.77191 
   3119.47580       6.00000       6.30100       0.18424      57.02463    -999.25000       3.79716     361.87299     266.10300       2.81290 
   3119.32340       6.00000       6.30200       0.18987      55.56872    -999.25000       3.76301     404.05701     292.17700       2.84195 
   3119.17100       6.00000       6.30300       0.20202      53.83493    -999.25000       3.83991     379.59000     268.84601       2.84102 
   3119.01860       6.00000       6.30500       0.21468      52.38819    -999.25000       4.07380     337.29300     233.91901       2.82105 
   3118.86620       6.00000       6.30600       0.22336      51.60096    -999.25000       4.13400     342.34201     234.20000       2.80902 
   3118.71380       6.00000       6.30301       0.22129      51.53078    -999.25000       4.10501     431.40900     295.15100       2.81398 
   3118.56140       6.00000       6.30100       0.21024      51.99601    -999.25000       4.14395     583.75201     401.84601       2.82697 
   3118.40900       6.00000       6.30000       0.19924      52.68380    -999.25000       4.20695     695.08398     479.76901       2.83100 
   3118.25660       6.00000       6.29800       0.19233      53.25515    -999.25000       4.25197     678.99500     467.59100       2.82402 
   3118.10420       6.00000       6.29600       0.18898      53.51972    -999.25000       4.28997     573.80103     394.14301       2.80804 
   3117.95180       6.00000       6.29500       0.18815      53.56102    -999.25000       4.35793     472.27301     325.43399       2.78805 
   3117.79940       6.00000       6.29600       0.18580      53.62584    -999.25000       4.38101     413.86499     287.92801       2.77402 
   3117.64700       6.00000       6.29700       0.18310      53.89544    -999.25000       4.43394     394.93900     278.20401       2.77599 
   3117.49460       6.00000       6.29800       0.18656      54.33121    -999.25000       4.38112     398.53000     283.88101       2.79295 
   3117.34220       6.00000       6.29800       0.19934      54.78127    -999.25000       4.14222     400.04599     287.88699       2.80996 
   3117.18980       6.00000       6.29700       0.21828      55.14744    -999.25000       4.01406     389.04001     283.21399       2.81400 
   3117.03740       6.00000       6.29500       0.21532      55.43456    -999.25000       4.05494     376.74799     277.45599       2.80304 
   3116.88500       6.00000       6.29500       0.16969      55.68759    -999.25000       4.20982     387.28699     287.81601       2.77508 
   3116.73260       6.00000       6.29700       0.11954      55.87672    -999.25000       4.36891     426.03000     316.61899       2.73411 
   3116.58020       6.00000       6.30099       0.08644      55.90006    -999.25000       4.05439     453.96701     333.56000       2.69409 
   3116.42780       6.00000       6.30599       0.06725      55.67550    -999.25000       3.40157     436.97101     316.42300       2.67303 
   3116.27540       6.00000       6.30900       0.05797      55.23881    -999.25000       2.90835     393.55600     284.10501       2.67000 
   3116.12300       6.00000       6.30700       0.05506      54.71689    -999.25000       2.71811     376.12799     277.65302       2.66900 
   3115.97060       6.00000       6.30500       0.05201      54.16393    -999.25000       2.64006     436.66101     336.26999       2.66601 
   3115.81820       6.00000       6.30400       0.04582      53.50915    -999.25000       2.56407     576.33801     457.06299       2.66401 
   3115.66580       6.00000       6.30400       0.04255      52.76228    -999.25000       2.44412     687.06201     547.40698       2.66301 
   3115.51340       6.00000       6.30600       0.05016      52.29258    -999.25000       2.25017     655.49200     516.17603       2.66300 
   3115.36100       6.00000       6.31099       0.07127      52.60705    -999.25000       2.20797     514.33002     397.38101       2.66798 
   3115.20860       6.00000       6.31400       0.10025      53.79663    -999.25000       2.59057     380.21301     288.12500       2.67997 
   3115.05620       6.00000       6.31300       0.12271      55.37030    -999.25000       3.31534     302.17700     224.88400       2.69596 
   3114.90380       6.00000       6.30901       0.12721      56.65909    -999.25000       3.96550     268.25800     197.07100       2.70698 
   3114.75140       6.00000       6.30800       0.10934      57.29029    -999.25000       4.28780     272.00699     198.77499       2.70103 
   3114.59900       6.00000       6.30900       0.07986      57.22343    -999.25000       4.25511     328.52802     240.87000       2.67308 
   3114.44660       6.00000       6.31000       0.05385      56.55737    -999.25000       3.86441     486.57300     360.85901       2.64107 
   3114.29420       6.00000       6.31000       0.03529      55.50290    -999.25000       3.23657     780.52698     584.19598       2.62702 
   3114.14180       6.00000       6.30700       0.02387      54.45467    -999.25000       2.62250    1139.43005     849.47699       2.63397 
   3113.98940       6.00000       6.30400       0.01859      53.76693    -999.25000       2.26723    1398.46899    1028.16504       2.64897 
   3113.83700       6.00000       6.30400       0.01835      53.40847    -999.25000       2.22898    1435.63403    1036.43396       2.65898 
   3113.68460       6.00000       6.30699       0.02282      53.05463    -999.25000       2.30593    1243.29199     879.25598       2.66100 
   3113.53220       6.00000       6.30900       0.03302      52.61577    -999.25000       2.37694     910.78302     628.43402       2.66300 
   3113.37980       6.00000       6.31000       0.05147      52.56581    -999.25000       2.46991     582.77899     392.47400       2.66799 
   3113.22740       6.00000       6.31000       0.07903      53.60567    -999.25000       2.65182     377.74701     253.25500       2.67797 
   3113.07500       6.00000       6.31100       0.10405      55.96347    -999.25000       2.89379     312.50699     214.88400       2.69197 
   3112.92260       6.00000       6.31200       0.10204      58.94090    -999.25000       3.09884     357.02899     256.78900       2.69799 
   3112.77020       6.00000       6.31100       0.07657      61.18682    -999.25000       3.17397     507.18301     381.28299       2.68604 
   3112.61780       6.00000       6.31000       0.05151      61.58533    -999.25000       3.03618     703.25201     543.65503       2.66405 
   3112.46540       6.00000       6.30800       0.03738      60.06238    -999.25000       2.67334     787.61102     616.83398       2.65202 
   3112.31300       6.00000       6.30700       0.03560      57.58639    -999.25000       2.33925     675.68500     529.38702       2.65598 
   3112.16060       6.00000       6.30800       0.04410      55.32450    -999.25000       2.21806     465.01001     359.51099       2.66897 
   3112.00820       6.00000       6.30900       0.06060      53.83307    -999.25000       2.25294     296.98901     224.31100       2.68397 
   3111.85580       6.00000       6.30800       0.08409      53.06197    -999.25000       2.42981     215.89000     160.53799       2.69897 
   3111.70340       6.00000       6.30700       0.10989      52.91396    -999.25000       2.70576     189.74200     140.35300       2.71696 
   3111.55100       6.00000       6.30601       0.12655      53.49068    -999.25000       2.95780     187.60800     138.46201       2.73695 
   3111.39860       6.00000       6.30500       0.12756      54.78154    -999.25000       3.18281     207.92999     154.30200       2.75098 
   3111.24620       6.00000       6.30500       0.11991      56.37729    -999.25000       3.42679     256.76099     191.83200       2.75101 
   3111.09380       6.00000       6.30700       0.11278      57.67507    -999.25000       3.69676     326.84201     244.75200       2.74302 
   3110.94140       6.00000       6.31000       0.10940      58.31927    -999.25000       3.91785     412.35199     306.93799       2.73502 
   3110.78900       6.00000       6.30900       0.10688      58.31929    -999.25000       3.76724     505.92599     369.79800       2.73201 
   3110.63660       6.00000       6.30401       0.10134      57.81705    -999.25000       3.24548     585.46301     415.59299       2.73499 
   3110.48420       6.00000       6.30001       0.09250      56.92664    -999.25000       2.87724     632.89398     434.19699       2.73101 
   3110.33180       6.00000       6.29900       0.08442      55.84685    -999.25000       2.87094     659.96002     438.65799       2.71903 
   3110.17940       6.00000       6.30099       0.08022      54.92041    -999.25000       3.00588     685.85797     445.50299       2.71001 
   3110.02700       6.00000       6.30399       0.07905      54.44754    -999.25000       3.09094     715.21802     458.47299       2.70800 
   3109.87460       6.00000       6.30500       0.07936      54.39191    -999.25000       3.14396     748.28101     476.16901       2.71000 
   3109.72220       6.00000       6.30400       0.08159      54.42097    -999.25000       3.13902     759.59497     479.97198       2.71199 
   3109.56980       6.00000       6.30400       0.08700      54.27335    -999.25000       3.10902     706.51898     443.73999       2.71698 
   3109.41740       6.00000       6.30600       0.09381      54.02544    -999.25000       3.08103     609.39600     384.38699       2.72598 
   3109.26500       6.00000       6.30500       0.09552      53.93204    -999.25000       3.06501     539.20599     346.61700       2.73099 
   3109.11260       6.00000       6.30200       0.08722      54.07864    -999.25000       3.06399     520.18201     341.43301       2.72701 
   3108.96020       6.00000       6.30100       0.07547      54.27469    -999.25000       3.06701     506.25201     336.92001       2.71503 
   3108.80780       6.00000       6.30100       0.06962      54.28909    -999.25000       3.05601     454.47299     305.98801       2.70003 
   3108.65540       6.00000       6.30200       0.07052      54.14529    -999.25000       3.00805     374.45200     256.20200       2.68902 
   3108.50300       6.00000       6.30400       0.07559      54.11595    -999.25000       2.95704     307.12900     214.60699       2.69298 
   3108.35060       6.00000       6.30700       0.08593      54.43129    -999.25000       3.04088     269.34100     191.59200       2.71394 
   3108.19820       6.00000       6.30700       0.10527      55.03189    -999.25000       3.27180     248.61400     179.16901       2.74193 
   3108.04580       6.00000       6.30500       0.13134      55.60511    -999.25000       3.44686     231.59100     168.96700       2.76296 
   3107.89340       6.00000       6.30400       0.15977      55.86076    -999.25000       3.66178     211.03999     156.32600       2.77298 
   3107.74100       6.00000       6.30200       0.19015      55.73638    -999.25000       3.99771     190.27299     143.87700       2.77301 
   3107.58860       6.00000       6.30200       0.21250      55.33877    -999.25000       4.13497     175.54500     136.84900       2.77001 
   3107.43620       6.00000       6.30400       0.21262      54.78897    -999.25000       3.92324     170.11900     138.51700       2.76800 
   3107.28380       6.00000       6.30600       0.19157      54.16805    -999.25000       3.61225     170.45700     145.22701       2.76601 
   3107.13140       6.00000       6.30600       0.16626      53.62384    -999.25000       3.41314     164.52100     144.94299       2.75802 
   3106.97900       6.00000       6.30600       0.15039      53.34531    -999.25000       3.26114     141.17000     126.91100       2.74403 
   3106.82660       6.00000       6.30400       0.14629      53.42669    -999.25000       3.07716     104.98800      95.88300       2.73901 
   3106.67420       6.00000       6.30400       0.14508      53.81323    -999.25000       3.01299      74.53800      69.60200       2.74399 
   3106.52180       6.00000       6.30799       0.12981      54.36702    -999.25000       3.33764      63.62700      60.87800       2.74600 
   3106.36940       6.00000       6.31399       0.10283      54.94804    -999.25000       3.71175      70.34200      67.82600       2.73603 
   3106.21700       6.00000       6.31799       0.08182      55.44522    -999.25000       3.51231      80.51400      77.49700       2.71705 
   3106.06460       6.00000       6.31700       0.07182      55.80547    -999.25000       2.98644      81.21300      77.93000       2.69605 
   3105.91220       6.00000       6.31301       0.06985      56.06261    -999.25000       2.71915      72.93600      69.57000       2.68601 
   3105.75980       6.00000       6.31200       0.07087      56.26868    -999.25000       2.71698      69.53400      65.53700       2.69198 
   3105.60740       6.00000       6.31300       0.06959      56.43075    -999.25000       2.72999      93.08900      86.27800       2.70896 
   3105.45500       6.00000       6.31400       0.06474      56.50792    -999.25000       2.72700     154.24300     140.39500       2.72297 
   3105.30260       6.00000       6.31300       0.05796      56.46613    -999.25000       2.72999     233.45200     208.84700       2.72500 
   3105.15020       6.00000       6.31400       0.05240      56.32029    -999.25000       2.74299     305.96301     268.42099       2.71702 
   3104.99780       6.00000       6.31600       0.05001      56.08743    -999.25000       2.78394     366.03799     314.23001       2.70802 
   3104.84540       6.00000       6.31700       0.05007      55.79551    -999.25000       2.92588     413.68399     347.39899       2.70201 
   3104.69300       6.00000       6.31500       0.05207      55.50148    -999.25000       2.96899     446.93399     367.63199       2.69302 
   3104.54060       6.00000       6.31200       0.05567      55.27733    -999.25000       2.95501     462.54599     373.04099       2.68601 
   3104.38820       6.00000       6.31200       0.05864      55.12822    -999.25000       2.96798     443.44199     351.22501       2.68301 
   3104.23580       6.00000       6.31300       0.05955      55.00420    -999.25000       2.99997     390.18399     305.54901       2.67503 
   3104.08340       6.00000       6.31100       0.05869      54.89816    -999.25000       3.01299     337.18100     264.15100       2.64308 
   3103.93100       6.00000       6.30900       0.05725      54.83608    -999.25000       3.00701     314.94199     249.50200       2.64100 
   3103.77860       6.00000       6.30900       0.05617      54.81103    -999.25000       3.05894     325.50800     262.60501       2.62704 
   3103.62620       6.00000       6.31100       0.05585      54.76609    -999.25000       3.10598     351.59601     288.96500       2.64991 
   3103.47380       6.00000       6.31200       0.05711      54.66121    -999.25000       3.04607     368.28500     306.08801       2.67895 
   3103.32140       6.00000       6.31200       0.05961      54.53720    -999.25000       3.03695     367.88300     307.26501       2.68499 
   3103.16900       6.00000       6.31200       0.06071      54.42617    -999.25000       3.30874     380.85101     319.60101       2.68899 
   3103.01660       6.00000       6.31100       0.05811      54.26530    -999.25000       3.41599     442.12701     372.57901       2.69499 
   3102.86420       6.00000       6.31000       0.05328      53.91868    -999.25000       3.38199     578.70697     488.56400       2.69401 
   3102.71180       6.00000       6.31000       0.04818      53.33308    -999.25000       3.32011     799.53198     671.25000       2.68701 
   3102.55940       6.00000       6.31100       0.04493      52.65314    -999.25000       3.12316    1031.31799     852.89502       2.68899 
   3102.40700       6.00000       6.31300       0.04318      52.17066    -999.25000       3.09998    1192.79895     967.38300       2.69499 
   3102.25460       6.00000       6.31300       0.04204      52.11387    -999.25000       3.15196    1287.78503    1027.18005       2.69500 
   3102.10220       6.00000       6.31101       0.04305      52.44828    -999.25000       3.14402    1360.21204    1072.48804       2.69101 
   3101.94980       6.00000       6.30900       0.04686      52.89425    -999.25000       3.12901    1436.28101    1122.89905       2.69000 
   3101.79740       6.00000       6.30800       0.05020      53.16766    -999.25000       3.13799    1503.03503    1164.31604       2.69399 
   3101.64500       6.00000       6.30900       0.05161      53.21303    -999.25000       3.14100    1469.32104    1119.21497       2.69799 
   3101.49260       6.00000       6.30900       0.05325      53.19104    -999.25000       3.14000    1309.66199     977.33301       2.69900 
   3101.34020       6.00000       6.30900       0.05547      53.24885    -999.25000       3.13501    1146.05701     847.21503       2.69800 
   3101.18780       6.00000       6.31000       0.05783      53.33386    -999.25000       3.11502    1066.87805     788.95398       2.69999 
   3101.03540       6.00000       6.31200       0.06319      53.29614    -999.25000       3.11799    1011.97900     738.41699       2.70299 
   3100.88300       6.00000       6.31100       0.07494      53.09641    -999.25000       3.13898     875.38501     619.08698       2.70499 
   3100.73060       6.00000       6.31100       0.09482      52.92524    -999.25000       3.14400     662.58899     453.18600       2.70999 
   3100.57820       6.00000       6.31100       0.12417      53.08753    -999.25000       3.15299     482.03299     327.39700       2.72197 
   3100.42580       6.00000       6.31400       0.16482      53.74866    -999.25000       3.25287     406.78601     284.38400       2.73198 
   3100.27340       6.00000       6.31700       0.20729      54.74123    -999.25000       3.59965     412.84100     298.32001       2.73499 
   3100.12100       6.00000       6.31700       0.22666      55.60370    -999.25000       4.02565     453.19199     334.90500       2.73699 
   3099.96860       6.00000       6.31800       0.22289      55.95969    -999.25000       4.28084     483.33099     360.87299       2.74398 
   3099.81620       6.00000       6.32000       0.21480      55.82942    -999.25000       4.24908     480.91501     358.92499       2.75099 
   3099.66380       6.00000       6.31900       0.20844      55.56944    -999.25000       4.04719     464.13101     342.71500       2.75499 
   3099.51140       6.00000       6.31800       0.20734      55.49101    -999.25000       3.90210     459.91400     332.84399       2.75501 
   3099.35900       6.00000       6.31899       0.21289      55.60473    -999.25000       3.98486     476.29999     334.87601       2.74802 
   3099.20660       6.00000       6.32200       0.22155      55.75276    -999.25000       4.34764     502.87601     341.51999       2.72905 
   3099.05420       6.00000       6.32599       0.22041      55.86383    -999.25000       4.80261     525.88098     345.84500       2.70107 
   3098.90180       6.00000       6.32999       0.20145      56.00573    -999.25000       5.15474     545.16101     350.68799       2.67506 
   3098.74940       6.00000       6.33399       0.19423      56.23358    -999.25000       5.21703     570.64099     363.05801       2.66301 
   3098.59700       6.00000       6.33600       0.21776      56.49955    -999.25000       4.82044     608.53802     385.54800       2.67297 
   3098.44460       6.00000       6.33500       0.23756      56.69971    -999.25000       4.19753     661.60699     419.08701       2.69495 
   3098.29220       6.00000       6.33201       0.22891      56.75000    -999.25000       3.87317     717.09100     454.36099       2.71297 
   3098.13980       6.00000       6.33000       0.22003      56.62329    -999.25000       4.02479     741.50403     467.76801       2.71999 
   3097.98740       6.00000       6.33499       0.22199      56.36847    -999.25000       4.35472     721.55701     451.96701       2.72199 
   3097.83500       6.00000       6.33999       0.22408      56.08447    -999.25000       4.54788     678.15698     424.05301       2.72300 
   3097.68260       6.00000       6.33900       0.22029      55.83539    -999.25000       4.60196     640.28198     403.52802       2.72200 
   3097.53020       6.00000       6.33401       0.21547      55.55649    -999.25000       4.68491     637.62299     406.64700       2.72300 
   3097.37780       6.00000       6.32901       0.21503      55.08689    -999.25000       4.88681     692.90002     447.83499       2.72799 
   3097.22540       6.00000       6.32301       0.21397      54.35933    -999.25000       5.05089     795.87500     522.44702       2.73399 
   3097.07300       6.00000       6.31601       0.20621      53.54736    -999.25000       4.93218     890.41699     593.57098       2.73899 
   3096.92060       6.00000       6.31200       0.19759      53.01171    -999.25000       4.55135     924.97803     624.25500       2.74498 
   3096.76820       6.00000       6.31599       0.19479      53.02769    -999.25000       4.30314     901.55902     614.83099       2.75298 
   3096.61580       6.00000       6.32299       0.19669      53.56787    -999.25000       4.33794     865.80200     596.88000       2.75500 
   3096.46340       6.00000       6.32001       0.19594      54.31871    -999.25000       4.36999     845.22601     588.30603       2.75001 
   3096.31100       6.00000       6.31601       0.18715      54.93708    -999.25000       4.33004     834.73901     585.46802       2.74900 
   3096.15860       6.00000       6.31600       0.16892      55.22370    -999.25000       4.30602     837.60498     592.70398       2.75598 
   3096.00620       6.00000       6.31600       0.14287      55.12135    -999.25000       4.28202     878.40997     629.23199       2.76398 
   3095.85380       6.00000       6.31002       0.11672      54.67090    -999.25000       4.25302     989.20099     723.56897       2.76301 
   3095.70140       6.00000       6.30401       0.09798      54.00418    -999.25000       4.26299    1153.45105     867.25897       2.75203 
   3095.54900       6.00000       6.30001       0.08733      53.35703    -999.25000       4.20509    1245.92200     957.43103       2.73604 
   3095.39660       6.00000       6.29900       0.08152      52.94555    -999.25000       3.97123    1179.55505     920.59998       2.72502 
   3095.24420       6.00000       6.29800       0.07750      52.83404    -999.25000       3.70921    1049.89197     832.65698       2.72399 
   3095.09180       6.00000       6.29800       0.07433      52.87688    -999.25000       3.50916     966.88397     777.28998       2.73098 
   3094.93940       6.00000       6.29900       0.07429      52.85509    -999.25000       3.27322     891.09802     719.94897       2.73300 
   3094.78700       6.00000       6.29800       0.08053      52.67338    -999.25000       2.97526     784.01599     636.17798       2.72402 
   3094.63460       6.00000       6.29501       0.09295      52.42842    -999.25000       2.80809     690.62201     566.70599       2.71402 
   3094.48220       6.00000       6.28802       0.10671      52.30811    -999.25000       2.95280     663.39697     554.60999       2.71798 
   3094.32980       6.00000       6.28002       0.11418      52.40573    -999.25000       3.37760     759.71899     653.73199       2.73794 
   3094.17740       6.00000       6.28000       0.11122      52.62859    -999.25000       3.75673     971.82001     859.10999       2.76095 
   3094.02500       6.00000       6.28898       0.09928      52.81074    -999.25000       3.76808    1145.31995    1025.18701       2.76900 
   3093.87260       6.00000       6.29499       0.08326      52.92085    -999.25000       3.50826    1169.50098    1050.56799       2.75405 
   3093.72020       6.00000       6.29600       0.06830      53.03679    -999.25000       3.25319    1096.17798     988.49701       2.72507 
   3093.56780       6.00000       6.29400       0.05825      53.15980    -999.25000       3.20899    1054.13599     967.03601       2.70005 
   3093.41540       6.00000       6.29500       0.05388      53.17305    -999.25000       3.32886    1159.06494    1097.38904       2.68403 
   3093.26300       6.00000       6.29999       0.05477      53.01834    -999.25000       3.48490    1386.20703    1331.03601       2.67501 
   3093.11060       6.00000       6.30699       0.06242      52.82032    -999.25000       3.52099    1593.52100    1496.65405       2.67898 
   3092.95820       6.00000       6.31100       0.07954      52.74504    -999.25000       3.48904    1649.26501    1484.58105       2.69894 
   3092.80580       6.00000       6.31100       0.10681      52.76194    -999.25000       3.47298    1561.87402    1357.45605       2.73191 
   3092.65340       6.00000       6.30900       0.13656      52.65627    -999.25000       3.80561    1475.40002    1268.81604       2.76592 
   3092.50100       6.00000       6.31099       0.15639      52.31369    -999.25000       4.50337    1520.79797    1325.14697       2.78098 
   3092.34860       6.00000       6.31400       0.16473      51.90567    -999.25000       4.92977    1561.52795    1373.84204       2.78100 
   3092.19620       6.00000       6.31500       0.16528      51.74710    -999.25000       4.70131    1392.61401    1213.73901       2.78299 
   3092.04380       6.00000       6.31101       0.15194      52.01035    -999.25000       4.27335    1087.12695     922.51398       2.78500 
   3091.89140       6.00000       6.30602       0.12366      52.59491    -999.25000       4.04814     853.21899     707.26501       2.78002 
   3091.73900       6.00000       6.30500       0.09270      53.22498    -999.25000       3.96107     787.63501     653.85498       2.76504 
   3091.58660       6.00000       6.30400       0.06787      53.66638    -999.25000       3.76621     887.05798     755.22998       2.74306 
   3091.43420       6.00000       6.30100       0.05032      53.87177    -999.25000       3.44129    1130.97205     999.76398       2.71706 
   3091.28180       6.00000       6.29900       0.03865      53.91599    -999.25000       3.18119    1495.76501    1361.44104       2.69804 
   3091.12940       6.00000       6.29900       0.03068      53.82322    -999.25000       3.05609    1920.42297    1769.10706       2.68802 
   3090.97700       6.00000       6.29700       0.02465      53.52959    -999.25000       2.87819    2225.88696    2041.60498       2.68500 
   3090.82460       6.00000       6.29700       0.02083      53.02693    -999.25000       2.55829    2201.94189    1975.17102       2.68400 
   3090.67220       6.00000       6.29900       0.02003      52.49088    -999.25000       2.33813    1892.09094    1637.27295       2.67802 
   3090.51980       6.00000       6.30100       0.02072      52.17039    -999.25000       2.35695    1554.25500    1304.98401       2.66702 
   3090.36740       6.00000       6.30200       0.02087      52.14291    -999.25000       2.42894    1353.43506    1125.74304       2.65901 
   3090.21500       6.00000       6.30100       0.02079      52.27373    -999.25000       2.47896    1273.80103    1055.45898       2.65800 
   3090.06260       6.00000       6.29801       0.02139      52.42675    -999.25000       2.53296    1238.36694    1027.87805       2.65501 
   3089.91020       6.00000       6.29500       0.02302      52.61366    -999.25000       2.54400    1231.14197    1041.23804       2.65001 
   3089.75780       6.00000       6.29500       0.02515      52.85956    -999.25000       2.52402    1261.79797    1092.93799       2.64501 
   3089.60540       6.00000       6.29700       0.02613      53.04275    -999.25000       2.51900    1317.10901    1161.52698       2.64001 
   3089.45300       6.00000       6.29900       0.02483      52.98623    -999.25000       2.53298    1448.25305    1324.56799       2.64000 
   3089.30060       6.00000       6.30100       0.02238      52.71553    -999.25000       2.56097    1722.27502    1664.72998       2.64698 
   3089.14820       6.00000       6.30499       0.01984      52.48432    -999.25000       2.57799    1944.55298    1933.01501       2.65598 
   3088.99580       6.00000       6.30800       0.01773      52.52578    -999.25000       2.56901    1827.02502    1803.09094       2.66000 
   3088.84340       6.00000       6.30800       0.01681      52.81841    -999.25000       2.56300    1442.38196    1391.73499       2.66299 
   3088.69100       6.00000       6.30501       0.01694      53.15246    -999.25000       2.57699    1090.38501    1041.04297       2.66899 
   3088.53860       6.00000       6.30001       0.01746      53.38767    -999.25000       2.60197     928.16901     892.76501       2.67200 
   3088.38620       6.00000       6.30000       0.01770      53.54976    -999.25000       2.69291     968.69000     948.39099       2.66901 
   3088.23380       6.00000       6.30499       0.01786      53.69975    -999.25000       2.77794    1164.59302    1165.67004       2.66600 
   3088.08140       6.00000       6.30700       0.01853      53.77792    -999.25000       2.83395    1368.62598    1384.81006       2.66401 
   3087.92900       6.00000       6.30601       0.01881      53.67228    -999.25000       2.89096    1389.64197    1397.14905       2.66101 
   3087.77660       6.00000       6.30400       0.01770      53.42746    -999.25000       2.90300    1208.74695    1197.03296       2.65801 
   3087.62420       6.00000       6.30300       0.01594      53.31009    -999.25000       2.90600    1022.40100    1007.58002       2.65800 
   3087.47180       6.00000       6.30200       0.01432      53.55140    -999.25000       2.91399    1001.51703    1001.13000       2.65899 
   3087.31940       6.00000       6.30100       0.01276      54.02314    -999.25000       2.93298    1176.92896    1197.60498       2.66100 
   3087.16700       6.00000       6.30200       0.01211      54.32065    -999.25000       2.95099    1409.30200    1452.80505       2.65801 
   3087.01460       6.00000       6.30500       0.01282      54.17149    -999.25000       2.93802    1455.25696    1515.97095       2.64803 
   3086.86220       6.00000       6.30600       0.01363      53.69292    -999.25000       2.92001    1265.74805    1331.43396       2.63702 
   3086.70980       6.00000       6.30400       0.01400      53.22971    -999.25000       2.94796    1047.68896    1109.82495       2.63400 
   3086.55740       6.00000       6.30100       0.01520      53.01222    -999.25000       2.95901     942.53601    1003.42401       2.64098 
   3086.40500       6.00000       6.30000       0.01749      53.04982    -999.25000       2.77418     944.19299    1016.51599       2.64799 
   3086.25260       6.00000       6.30000       0.02070      53.26158    -999.25000       2.63108    1004.59497    1087.38403       2.64900 
   3086.10020       6.00000       6.29800       0.02823      53.54251    -999.25000       2.60601    1035.58801    1113.80896       2.65000 
   3085.94780       6.00000       6.29800       0.04605      53.74772    -999.25000       2.59201    1056.60205    1126.18298       2.66496 
   3085.79540       6.00000       6.30199       0.07782      53.73614    -999.25000       2.67389    1170.68298    1248.38501       2.69791 
   3085.64300       6.00000       6.30699       0.12039      53.51446    -999.25000       2.94573    1523.81995    1699.32202       2.74289 
   3085.49060       6.00000       6.31099       0.16318      53.24744    -999.25000       3.38359    2383.22998    2910.17407       2.78191 
   3085.33820       6.00000       6.31100       0.19178      53.08321    -999.25000       3.95149    3677.16992    4766.35596       2.80197 
   3085.18580       6.00000       6.30900       0.19656      53.04401    -999.25000       4.58944    4603.76123    6034.07812       2.80400 
   3085.03340       6.00000       6.30501       0.19094      53.07393    -999.25000       5.20750    4515.56592    5790.56396       2.79901 
   3084.88100       6.00000       6.30400       0.18737      53.13888    -999.25000       5.50884    3824.38599    4766.55176       2.79601 
   3084.72860       6.00000       6.30400       0.18714      53.22884    -999.25000       5.38517    3224.18408    3960.17310       2.79999 
   3084.57620       6.00000       6.30101       0.18719      53.31786    -999.25000       5.18415    2787.88989    3391.28906       2.80399 
   3084.42380       6.00000       6.29601       0.18212      53.36794    -999.25000       5.10905    2440.57495    2959.13501       2.80400 
   3084.27140       6.00000       6.29400       0.17139      53.36004    -999.25000       5.02708    2350.17700    2887.70288       2.79502 
   3084.11900       6.00000       6.29500       0.15882      53.29713    -999.25000       4.96503    2526.80005    3149.32593       2.78103 
   3083.96660       6.00000       6.29600       0.14636      53.15727    -999.25000       4.96599    2877.41089    3640.04810       2.76902 
   3083.81420       6.00000       6.29500       0.13180      52.88950    -999.25000       5.04185    3352.75806    4294.40381       2.76501 
   3083.66180       6.00000       6.29700       0.11575      52.47374    -999.25000       5.22982    3935.11206    5101.75586       2.76899 
   3083.50940       6.00000       6.29900       0.10205      51.96985    -999.25000       5.06424    5085.64600    7100.27783       2.77798 
   3083.35700       6.00000       6.30000       0.09279      51.50373    -999.25000       4.65733    6700.33691   10110.50098       2.78399 
   3083.20460       6.00000       6.29900       0.08549      51.18347    -999.25000       4.45313    7734.48096   11842.25781       2.78001 
   3083.05220       6.00000       6.30000       0.07700      51.00227    -999.25000       4.28317    7919.76318   11802.22168       2.77301 
   3082.89980       6.00000       6.30100       0.06595      50.87521    -999.25000       4.09613    8023.97119   11636.55273       2.76502 
   3082.74740       6.00000       6.30100       0.05632      50.77015    -999.25000       4.10893    7861.72998   10903.08008       2.75403 
   3082.59500       6.00000       6.30000       0.05355      50.75297    -999.25000       4.27485    6442.46680    8276.19141       2.73903 
   3082.44260       6.00000       6.30000       0.05965      50.88273    -999.25000       4.16121    4054.80493    4807.61084       2.72901 
   3082.29020       6.00000       6.29900       0.07387      51.13954    -999.25000       3.65147    1994.94702    2270.09009       2.73298 
   3082.13780       6.00000       6.29700       0.09785      51.50335    -999.25000       3.27225     944.09198    1042.86902       2.74995 
   3081.98540       6.00000       6.29700       0.13477      52.03702    -999.25000       3.22899     541.87799     585.88501       2.76995 
   3081.83300       6.00000       6.30099       0.17952      52.81660    -999.25000       3.29494     397.96701     425.87500       2.78198 
   3081.68060       6.00000       6.30200       0.21526      53.80031    -999.25000       3.42786     372.24701     398.93301       2.77802 
   3081.52820       6.00000       6.30100       0.23028      54.79340    -999.25000       3.74668     431.70999     466.38000       2.76403 
   3081.37580       6.00000       6.30100       0.22080      55.53992    -999.25000       4.23756     569.44000     619.66199       2.75501 
   3081.22340       6.00000       6.30200       0.19563      55.85469    -999.25000       4.66069     759.29901     828.38000       2.75899 
   3081.07100       6.00000       6.30300       0.16494      55.67451    -999.25000       4.70007     902.82501     979.45203       2.76599 
   3080.91860       6.00000       6.30300       0.13062      55.09910    -999.25000       4.31140     886.31598     946.98102       2.76501 
   3080.76620       6.00000       6.30200       0.09861      54.36026    -999.25000       3.83139     738.57501     772.10498       2.74905 
   3080.61380       6.00000       6.30100       0.07574      53.71300    -999.25000       3.56717     618.04700     635.82202       2.72606 
   3080.46140       6.00000       6.30200       0.06319      53.31952    -999.25000       3.55498     634.64398     650.40100       2.70504 
   3080.30900       6.00000       6.30400       0.05694      53.19509    -999.25000       3.57400     844.76202     872.90503       2.69501 
   3080.15660       6.00000       6.30500       0.05232      53.22391    -999.25000       3.53504    1374.41602    1452.37000       2.69499 
   3080.00420       6.00000       6.30500       0.04810      53.23701    -999.25000       3.49903    2152.09692    2336.54004       2.69799 
   3079.85180       6.00000       6.30300       0.04552      53.11826    -999.25000       3.47002    2683.19409    2960.96704       2.69900 
   3079.69940       6.00000       6.30200       0.04494      52.88144    -999.25000       3.45901    2556.87402    2819.75806       2.70000 
   3079.54700       6.00000       6.30200       0.04605      52.56855    -999.25000       3.45301    1938.82898    2092.96509       2.70199 
   3079.39460       6.00000       6.30200       0.04945      52.13678    -999.25000       3.43502    1232.23206    1277.27795       2.70200 
   3079.24220       6.00000       6.30200       0.05694      51.59591    -999.25000       3.42900     668.12299     656.51898       2.69801 
   3079.08980       6.00000       6.30200       0.07014      51.17457    -999.25000       3.41602     332.35001     311.72000       2.69401 
   3078.93740       6.00000       6.30100       0.08794      51.24963    -999.25000       3.40300     215.60300     200.82100       2.69799 
   3078.78500       6.00000       6.30200       0.10453      51.93270    -999.25000       3.43896     220.45200     208.60600       2.70997 
   3078.63260       6.00000       6.30499       0.11123      52.84156    -999.25000       3.51392     321.05801     309.71799       2.72496 
   3078.48020       6.00000       6.30600       0.10355      53.38135    -999.25000       3.65088     516.07202     504.83801       2.74096 
   3078.32780       6.00000       6.30400       0.08842      53.24745    -999.25000       3.71099     775.79401     765.25403       2.74999 
   3078.17540       6.00000       6.30200       0.07234      52.58222    -999.25000       3.49426    1042.20105    1023.14600       2.73804 
   3078.02300       6.00000       6.30200       0.05811      51.70246    -999.25000       3.05240    1155.87903    1111.11694       2.70608 
   3077.87060       6.00000       6.30100       0.04833      50.94012    -999.25000       2.65031     996.28497     926.63800       2.67507 
   3077.71820       6.00000       6.30100       0.04395      50.69808    -999.25000       2.48709     694.62903     623.80402       2.65803 
   3077.56580       6.00000       6.30300       0.04314      51.37843    -999.25000       2.47201     459.73700     403.06100       2.65600 
   3077.41340       6.00000       6.30500       0.04603      52.98804    -999.25000       2.46900     320.36700     276.75101       2.66099 
   3077.26100       6.00000       6.30400       0.05559      54.86798    -999.25000       2.46101     230.95100     197.14700       2.66599 
   3077.10860       6.00000       6.30500       0.07224      56.11038    -999.25000       2.52490     182.77800     155.35500       2.67199 
   3076.95620       6.00000       6.30500       0.09148      56.39290    -999.25000       2.83169     160.10800     135.80701       2.68198 
   3076.80380       6.00000       6.30101       0.11222      56.32008    -999.25000       3.14577     149.56900     126.78500       2.69198 
   3076.65140       6.00000       6.29900       0.13726      56.66613    -999.25000       3.19800     146.76500     124.54700       2.69699 
   3076.49900       6.00000       6.30100       0.15856      57.44758    -999.25000       3.18201     148.50700     126.33000       2.70597 
   3076.34660       6.00000       6.30499       0.16992      57.98535    -999.25000       3.25090     152.40500     130.02200       2.72694 
   3076.19420       6.00000       6.30500       0.18287      57.81764    -999.25000       3.51175     157.56599     135.06799       2.75195 
   3076.04180       6.00000       6.30200       0.19780      57.23608    -999.25000       3.77779     164.96001     142.77800       2.76598 
   3075.88940       6.00000       6.29900       0.20108      56.82952    -999.25000       3.97084     177.40300     155.50500       2.76700 
   3075.73700       6.00000       6.29800       0.19875      56.76896    -999.25000       4.20179     194.72600     172.16400       2.76400 
   3075.58460       6.00000       6.29800       0.20503      56.81691    -999.25000       4.41385     208.74899     184.64600       2.75802 
   3075.43220       6.00000       6.29800       0.21564      56.81403    -999.25000       4.39508     206.55000     181.44600       2.74503 
   3075.27980       6.00000       6.29800       0.21957    -999.25000    -999.25000       4.14925     183.17300     158.93100       2.73303 
   3075.12740       6.00000       6.29800       0.21855    -999.25000    -999.25000       3.94813     148.40601     126.76600       2.71904 
   3074.97500       6.00000       6.29700       0.21818    -999.25000    -999.25000       3.90203     117.75500      99.24200       2.69208 
   3074.82260       6.00000       6.29600       0.21747    -999.25000    -999.25000       3.88901     101.58700      85.17400       2.66804 
   3074.67020       6.00000       6.29600       0.20860      58.27701    -999.25000       3.87102     104.48500      87.97600       2.69493 
   3074.51780       6.00000       6.29400       0.18719      58.62064    -999.25000       3.88896     135.14400     115.07600       2.70200 
   3074.36540       6.00000       6.29200       0.16518      58.27989    -999.25000       3.96595     211.73900     181.72501       2.70100 
   3074.21300       6.00000       6.29300       0.14813      57.10820    -999.25000       3.78524     302.53101     258.16101       2.70698 
   3074.06060       6.00000       6.29400       0.13885      55.45375    -999.25000       3.39533     324.99701     273.45700       2.72296 
   3073.90820       6.00000       6.29599       0.14311      54.00514    -999.25000       3.25703     263.50699     217.79800       2.74295 
   3073.75580       6.00000       6.30099       0.16247      53.34674    -999.25000       3.56764     191.74500     156.20799       2.76395 
   3073.60340       6.00000       6.30400       0.18166      53.53546    -999.25000       4.17145     164.72000     132.94901       2.78096 
   3073.45100       6.00000       6.30101       0.17698      54.11007    -999.25000       4.63569     186.21001     149.51900       2.78201 
   3073.29860       6.00000       6.29701       0.15060      54.42671    -999.25000       4.44334     251.98700     201.11800       2.76904 
   3073.14620       6.00000       6.29700       0.12237      54.13274    -999.25000       3.63676     326.44901     257.20499       2.75403 
   3072.99380       6.00000       6.29999       0.10392      53.41026    -999.25000       3.00342     354.96500     274.81299       2.74501 
   3072.84140       6.00000       6.30200       0.10054      52.73699    -999.25000       3.11873     331.26599     252.25900       2.74699 
   3072.68900       6.00000       6.30400       0.11122      52.39741    -999.25000       3.82432     295.56100     223.14999       2.75697 
   3072.53660       6.00000       6.30600       0.12287      52.28514    -999.25000       4.47053     276.08301     208.71201       2.76997 
   3072.38420       6.00000       6.30601       0.12257      52.14728    -999.25000       4.64295     270.16901     205.79300       2.77699 
   3072.23180       6.00000       6.30401       0.11360      51.90644    -999.25000       4.50416     269.69299     207.70500       2.76903 
   3072.07940       6.00000       6.30001       0.10404      51.65340    -999.25000       4.19031     271.89401     212.00101       2.75304 
   3071.92700       6.00000       6.29700       0.09970      51.51117    -999.25000       3.77736     278.11200     219.36501       2.74501 
   3071.77460       6.00000       6.29600       0.10324      51.53189    -999.25000       3.50617     284.34201     225.92000       2.75198 
   3071.62220       6.00000       6.29999       0.11075      51.72660    -999.25000       3.51594     278.49600     221.31100       2.76697 
   3071.46980       6.00000       6.30399       0.11688      52.11227    -999.25000       3.63888     253.47400     200.08099       2.77399 
   3071.31740       6.00000       6.30400       0.12185      52.70991    -999.25000       3.80184     218.31200     170.98199       2.76702 
   3071.16500       6.00000       6.30200       0.12368      53.46270    -999.25000       4.06175     193.82201     151.60100       2.74905 
   3071.01260       6.00000       6.30200       0.11594      54.19184    -999.25000       4.35076     193.68600     152.41701       2.72905 
   3070.86020       6.00000       6.30500       0.10536      54.70227    -999.25000       4.48993     217.88699     173.09599       2.71104 
   3070.70780       6.00000       6.30700       0.10612      54.93472    -999.25000       4.33321     256.98901     205.96899       2.69802 
   3070.55540       6.00000       6.30500       0.12079      54.98197    -999.25000       3.91539     289.37201     232.97501       2.69899 
   3070.40300       6.00000       6.30300       0.13753      54.94210    -999.25000       3.60120     295.81201     238.23000       2.71894 
   3070.25060       6.00000       6.30300       0.13702      54.82024    -999.25000       3.74676     283.72198     228.44901       2.74693 
   3070.09820       6.00000       6.30300       0.11855      54.62833    -999.25000       4.21957     274.61099     221.33000       2.75799 
   3069.94580       6.00000       6.30300       0.08988      54.46523    -999.25000       4.49485     270.64200     218.16901       2.74106 
   3069.79340       6.00000       6.30400       0.06788      54.44995    -999.25000       4.34920     255.33900     205.73700       2.71107 
   3069.64100       6.00000       6.30400       0.07053      54.60568    -999.25000       3.96936     225.93600     182.48399       2.70001 
   3069.48860       6.00000       6.30500       0.09522      54.80868    -999.25000       3.54536     200.28600     163.04601       2.71395 
   3069.33620       6.00000       6.30700       0.10960      54.86501    -999.25000       3.29116     199.68900     165.00900       2.73695 
   3069.18380       6.00000       6.30800       0.10506      54.62155    -999.25000       3.34589     248.82800     210.06200       2.74798 
   3069.03140       6.00000       6.30700       0.09928      54.07601    -999.25000       3.47889     380.01901     326.95401       2.74501 
   3068.87900       6.00000       6.30601       0.09302      53.41508    -999.25000       3.50799     575.90198     498.48099       2.74001 
   3068.72660       6.00000       6.30500       0.09280      52.91171    -999.25000       3.50999     700.06000     601.65900       2.73800 
   3068.57420       6.00000       6.30600       0.10405      52.74014    -999.25000       3.53698     646.37000     547.10699       2.74299 
   3068.42180       6.00000       6.30500       0.12415      52.85873    -999.25000       3.52203     501.09698     417.64499       2.75497 
   3068.26940       6.00000       6.30200       0.14312      53.08763    -999.25000       3.53397     414.14001     343.35001       2.77096 
   3068.11700       6.00000       6.30200       0.14871      53.27173    -999.25000       3.63290     413.03699     344.32901       2.78099 
   3067.96460       6.00000       6.30400       0.14038      53.37386    -999.25000       3.74291     432.93900     365.70099       2.77602 
   3067.81220       6.00000       6.30600       0.12899      53.42991    -999.25000       3.82693     422.32401     362.10901       2.75904 
   3067.65980       6.00000       6.30401       0.12009      53.46695    -999.25000       3.86598     374.93701     324.29800       2.74104 
   3067.50740       6.00000       6.30200       0.11014      53.48399    -999.25000       3.87999     323.22400     280.30701       2.73102 
   3067.35500       6.00000       6.30000       0.09700      53.46604    -999.25000       3.90398     308.98599     269.52802       2.72701 
   3067.20260       6.00000       6.29900       0.08235      53.41111    -999.25000       3.93697     350.12201     307.80301       2.71802 
   3067.05020       6.00000       6.29700       0.06872      53.32016    -999.25000       3.84614     453.43799     401.51300       2.70902 
   3066.89780       6.00000       6.29800       0.05920      53.20221    -999.25000       3.44440     643.86401     571.78198       2.70800 
   3066.74540       6.00000       6.29900       0.05519      53.02333    -999.25000       3.07325     880.01398     776.85101       2.71000 
   3066.59300       6.00000       6.29800       0.05525      52.72157    -999.25000       3.08991    1101.11694     968.98102       2.70501 
   3066.44060       6.00000       6.29600       0.05733      52.23090    -999.25000       3.23090    1396.24402    1246.66504       2.69901 
   3066.28820       6.00000       6.29800       0.05986      51.57314    -999.25000       3.24401    2025.33398    1891.78101       2.70000 
   3066.13580       6.00000       6.29900       0.06214      50.90408    -999.25000       3.24699    3060.51611    2997.91602       2.70898 
   3065.98340       6.00000       6.29700       0.06590      50.44264    -999.25000       3.27797    3784.83496    3758.19800       2.72695 
   3065.83100       6.00000       6.29700       0.07221      50.35796    -999.25000       3.30399    3382.14307    3281.91699       2.74596 
   3065.67860       6.00000       6.29800       0.07824      50.66734    -999.25000       3.29002    2165.53809    1988.30298       2.74901 
   3065.52620       6.00000       6.29800       0.08094      51.21903    -999.25000       3.31695    1134.64099     978.01398       2.73504 
   3065.37380       6.00000       6.29800       0.08229      51.77413    -999.25000       3.53378     633.41400     529.22900       2.71903 
   3065.22140       6.00000       6.29800       0.08790      52.14948    -999.25000       3.75784     438.85400     365.19299       2.71301 
   3065.06900       6.00000       6.29800       0.10119      52.30782    -999.25000       3.80199     396.67599     334.61801       2.71699 
   3064.91660       6.00000       6.29800       0.11957      52.33997    -999.25000       3.81498     451.00299     388.12201       2.72598 
   3064.76420       6.00000       6.29800       0.13532      52.35796    -999.25000       3.84897     568.38000     496.51801       2.74096 
   3064.61180       6.00000       6.29900       0.13742      52.37898    -999.25000       3.93590     711.87000     626.02301       2.76494 
   3064.45940       6.00000       6.30000       0.11671      52.35207    -999.25000       4.11484     852.00500     752.94098       2.78097 
   3064.30700       6.00000       6.30200       0.08408      52.32999    -999.25000       4.13706     992.35797     888.08099       2.77004 
   3064.15460       6.00000       6.30400       0.05508      52.55544    -999.25000       3.68450    1167.84595    1065.50696       2.74008 
   3064.00220       6.00000       6.30400       0.03471      53.28655    -999.25000       2.96063    1268.62195    1159.20105       2.71106 
   3063.84980       6.00000       6.30200       0.02247      54.49189    -999.25000       2.44236    1101.73706     980.09003       2.69702 
   3063.69740       6.00000       6.30100       0.01676      55.77198    -999.25000       2.28008     741.26599     627.44299       2.69401 
   3063.54500       6.00000       6.30100       0.01530      56.61188    -999.25000       2.25402     470.77301     382.20099       2.69201 
   3063.39260       6.00000       6.29900       0.01505      56.72410    -999.25000       2.25399     399.19601     324.37299       2.68402 
   3063.24020       6.00000       6.29900       0.01387      56.19406    -999.25000       2.26199     455.27200     373.86301       2.67303 
   3063.08780       6.00000       6.30200       0.01234      55.39533    -999.25000       2.30894     580.22101     479.26099       2.66402 
   3062.93540       6.00000       6.30200       0.01190      54.77887    -999.25000       2.40492     703.02301     580.02002       2.65602 
   3062.78300       6.00000       6.29801       0.01217      54.64202    -999.25000       2.46295     783.62799     641.68103       2.64702 
   3062.63060       6.00000       6.29401       0.01183      54.96832    -999.25000       2.51596     844.57501     680.74500       2.63702 
   3062.47820       6.00000       6.29400       0.01115      55.47714    -999.25000       2.50303     901.06201     708.50299       2.63500 
   3062.32580       6.00000       6.29699       0.01140      55.90036    -999.25000       2.49499     931.40900     710.62701       2.63899 
   3062.17340       6.00000       6.29900       0.01259      56.12473    -999.25000       2.45308     916.69702     678.73499       2.64199 
   3062.02100       6.00000       6.30100       0.01442      56.07222    -999.25000       2.28115     869.92401     629.77899       2.64300 
   3061.86860       6.00000       6.30399       0.01933      55.63590    -999.25000       2.17207     841.64203     604.22400       2.64499 
   3061.71620       6.00000       6.30600       0.03100      54.77660    -999.25000       2.12703     889.52301     640.72400       2.65596 
   3061.56380       6.00000       6.30600       0.05135      53.66291    -999.25000       2.14096    1077.29700     786.63300       2.68292 
   3061.41140       6.00000       6.30400       0.07948      52.59969    -999.25000       2.37373    1454.32605    1082.94299       2.72589 
   3061.25900       6.00000       6.30500       0.10777      51.83212    -999.25000       2.87852    1887.50903    1419.50305       2.76990 
   3061.10660       6.00000       6.30600       0.12173      51.45345    -999.25000       3.45451    2051.46289    1530.22803       2.79794 
   3060.95420       6.00000       6.30700       0.11969      51.48477    -999.25000       3.88468    1777.81897    1295.50500       2.80001 
   3060.80180       6.00000       6.30700       0.11791      51.91313    -999.25000       4.02395    1275.79297     904.78198       2.77607 
   3060.64940       6.00000       6.30700       0.12598      52.58383    -999.25000       3.90314     870.06799     613.91803       2.74208 
   3060.49700       6.00000       6.30700       0.14164      53.20606    -999.25000       3.71516     682.67999     499.18701       2.72801 
   3060.34460       6.00000       6.30700       0.15835      53.50668    -999.25000       3.67497     625.23499     482.14301       2.74195 
   3060.19220       6.00000       6.30601       0.17244      53.37938    -999.25000       4.00065     590.72198     484.02701       2.76395 
   3060.03980       6.00000       6.30400       0.18068      52.91886    -999.25000       4.41269     550.54700     485.32101       2.77099 
   3059.88740       6.00000       6.30100       0.17752      52.34594    -999.25000       4.42410     495.56000     466.48099       2.76901 
   3059.73500       6.00000       6.29800       0.17122      51.95051    -999.25000       4.10430     403.14499     395.01801       2.77399 
   3059.58260       6.00000       6.29800       0.17687      51.97874    -999.25000       3.82821     281.76401     281.79001       2.77899 
   3059.43020       6.00000       6.29900       0.19632      52.53088    -999.25000       3.66712     177.31500     179.60001       2.77901 
   3059.27780       6.00000       6.30000       0.21794      53.57708    -999.25000       3.57206     114.76300     117.32200       2.77900 
   3059.12540       6.00000       6.30100       0.22109      55.02945    -999.25000       3.62091      86.47400      88.91800       2.78099 
   3058.97300       6.00000       6.30300       0.19039      56.74610    -999.25000       3.89872      80.63500      83.46200       2.77901 
   3058.82060       6.00000       6.30100       0.13532      58.42733    -999.25000       4.12387      94.24900      98.55600       2.76704 
   3058.66820       6.00000       6.29801       0.08576      59.60836    -999.25000       3.93027     140.97501     148.39101       2.74207 
   3058.51580       6.00000       6.29700       0.05217      59.82907    -999.25000       3.33757     257.45099     266.57999       2.70609 
   3058.36340       6.00000       6.29800       0.03077      58.95282    -999.25000       2.65957     449.21899     448.93701       2.67307 
   3058.21100       6.00000       6.29900       0.01742      57.33085    -999.25000       2.20233     629.69000     603.92902       2.65603 
   3058.05860       6.00000       6.29800       0.00984      55.58282    -999.25000       2.07805     704.51001     647.75800       2.65300 
   3057.90620       6.00000       6.29600       0.00651      54.25297    -999.25000       2.10297     690.24799     610.32202       2.65699 
   3057.75380       6.00000       6.29700       0.00588      53.59781    -999.25000       2.11000     675.51501     579.24902       2.66299 
   3057.60140       6.00000       6.29700       0.00664      53.53692    -999.25000       2.09901     713.88599     599.33801       2.66999 
   3057.44900       6.00000       6.29500       0.00828      53.72866    -999.25000       2.11298     773.05798     637.60199       2.67001 
   3057.29660       6.00000       6.29200       0.01291      53.80796    -999.25000       2.13398     761.55402     616.71100       2.66003 
   3057.14420       6.00000       6.29200       0.02392      53.59248    -999.25000       2.14199     651.34100     520.71002       2.65002 
   3056.99180       6.00000       6.29500       0.04403      53.19667    -999.25000       2.17695     518.07098     416.75400       2.65697 
   3056.83940       6.00000       6.29800       0.07525      52.93032    -999.25000       2.33783     445.04501     369.81400       2.68990 
   3056.68700       6.00000       6.30100       0.11812      53.01770    -999.25000       2.66169     447.68600     386.65500       2.74585 
   3056.53460       6.00000       6.30200       0.16759      53.37634    -999.25000       3.11958     470.87601     415.33499       2.81383 
   3056.38220       6.00000       6.29901       0.21206      53.65665    -999.25000       3.65853     440.02301     390.47299       2.87586 
   3056.22980       6.00000       6.29600       0.23490      53.55436    -999.25000       4.05672     354.58301     316.16800       2.90894 
   3056.07740       6.00000       6.29600       0.22240      53.11082    -999.25000       4.13399     275.52200     248.17599       2.89407 
   3055.92500       6.00000       6.29899       0.19990      52.77040    -999.25000       4.05308     231.79201     210.66800       2.83815 
   3055.77260       6.00000       6.30199       0.18629      53.02825    -999.25000       3.91513     216.32401     198.20500       2.78013 
   3055.62020       6.00000       6.30200       0.17512      53.91135    -999.25000       3.72916     221.29700     204.61800       2.75703 
   3055.46780       6.00000       6.30100       0.16013      54.91743    -999.25000       3.63405     237.45200     220.97900       2.76497 
   3055.31540       6.00000       6.30200       0.14371      55.48034    -999.25000       3.60603     255.01601     237.62601       2.77399 
   3055.16300       6.00000       6.30200       0.13737      55.47618    -999.25000       3.57203     259.92499     241.45900       2.76603 
   3055.01060       6.00000       6.30100       0.14470      55.20745    -999.25000       3.57099     238.94299     221.38300       2.74705 
   3054.85820       6.00000       6.30000       0.16232      54.98531    -999.25000       3.58299     199.19099     185.33501       2.73303 
   3054.70580       6.00000       6.30299       0.18500      54.89112    -999.25000       3.57001     166.25999     156.57500       2.72801 
   3054.55340       6.00000       6.30899       0.20853      54.89095    -999.25000       3.57600     155.72900     148.32899       2.73000 
   3054.40100       6.00000       6.31200       0.22309      55.07259    -999.25000       3.56002     162.46100     155.72000       2.73399 
   3054.24860       6.00000       6.30901       0.22826      55.45132    -999.25000       3.57298     173.00000     166.05901       2.73799 
   3054.09620       6.00000       6.30401       0.23581      55.75459    -999.25000       3.59998     178.10300     170.13000       2.74299 
   3053.94380       6.00000       6.30101       0.24705      55.74615    -999.25000       3.59402     176.37500     166.61501       2.74799 
   3053.79140       6.00000       6.30000       0.24718      55.64912    -999.25000       3.55903     172.27499     160.69400       2.75598 
   3053.63900       6.00000       6.29900       0.21244      55.86148    -999.25000       3.54501     179.55499     165.92999       2.76099 
   3053.48660       6.00000       6.30100       0.15241      56.42301    -999.25000       3.54899     214.67999     196.93401       2.74804 
   3053.33420       6.00000       6.30100       0.09374      56.84753    -999.25000       3.48011     308.66901     280.80801       2.71509 
   3053.18180       6.00000       6.29900       0.05060      56.54184    -999.25000       3.05345     497.13599     445.49500       2.67410 
   3053.02940       6.00000       6.29700       0.02529      55.60369    -999.25000       2.47447     701.87097     617.57098       2.64506 
   3052.87700       6.00000       6.29900       0.01424      54.71529    -999.25000       2.20115     776.94800     672.20599       2.63899 
   3052.72460       6.00000       6.30100       0.01336      54.42916    -999.25000       2.28088     703.79498     603.32300       2.65694 
   3052.57220       6.00000       6.30100       0.02081      54.63251    -999.25000       2.47683     569.61401     490.09799       2.68792 
   3052.41980       6.00000       6.30100       0.03962      54.84969    -999.25000       2.63388     413.93399     361.14499       2.71494 
   3052.26740       6.00000       6.30200       0.07376      54.98776    -999.25000       2.80583     264.16901     236.72701       2.73197 
   3052.11500       6.00000       6.30400       0.10802      55.33926    -999.25000       3.20159     170.42700     158.68500       2.73799 
   3051.96260       6.00000       6.30500       0.10689      56.08966    -999.25000       3.82545     138.26100     132.14500       2.73103 
   3051.81020       6.00000       6.30400       0.09140      56.93366    -999.25000       4.14287     141.79601     136.82201       2.71205 
   3051.65780       6.00000       6.30400       0.08179      57.50423    -999.25000       3.71152     166.18700     160.60001       2.69503 
   3051.50540       6.00000       6.30400       0.07675      57.56709    -999.25000       3.05052     202.66000     194.94701       2.69599 
   3051.35300       6.00000       6.30500       0.07350      57.16081    -999.25000       2.91197     251.13300     239.01700       2.70897 
   3051.20060       6.00000       6.30400       0.07006      56.49217    -999.25000       3.26066     329.10901     307.89700       2.71399 
   3051.04820       6.00000       6.30400       0.06802      55.75122    -999.25000       3.36204     444.98700     406.97900       2.70204 
   3050.89580       6.00000       6.30600       0.07144      55.08705    -999.25000       2.96042     574.68402     513.26898       2.68703 
   3050.74340       6.00000       6.30900       0.08367      54.57678    -999.25000       2.51335     698.70599     610.66400       2.68400 
   3050.59100       6.00000       6.30601       0.10402      54.22853    -999.25000       2.33308     834.10400     716.90198       2.70294 
   3050.43860       6.00000       6.30201       0.12490      53.97242    -999.25000       2.54472     965.16400     815.92200       2.73592 
   3050.28620       6.00000       6.30200       0.13911      53.66056    -999.25000       3.13743    1007.86102     835.37903       2.76793 
   3050.13380       6.00000       6.30699       0.14655      53.20681    -999.25000       3.67961     921.23700     747.62701       2.78896 
   3049.98140       6.00000       6.31000       0.15051      52.67288    -999.25000       3.78300     759.73199     604.53101       2.79898 
   3049.82900       6.00000       6.31000       0.14981      52.26159    -999.25000       3.70706     616.81097     481.97501       2.80299 
   3049.67660       6.00000       6.30900       0.13946      52.17200    -999.25000       3.68700     536.88501     412.71201       2.79802 
   3049.52420       6.00000       6.30700       0.12119      52.43744    -999.25000       3.70898     512.45502     389.84201       2.78404 
   3049.37180       6.00000       6.30800       0.10896      52.89421    -999.25000       3.71601     529.08197     400.75400       2.76305 
   3049.21940       6.00000       6.31299       0.10725      53.28143    -999.25000       3.60713     583.42200     442.02100       2.74703 
   3049.06700       6.00000       6.31500       0.11131      53.41288    -999.25000       3.52003     671.15997     508.70099       2.74201 
   3048.91460       6.00000       6.31002       0.11812      53.34115    -999.25000       3.55196     800.46997     607.57501       2.74699 
   3048.76220       6.00000       6.30401       0.12997      53.33493    -999.25000       3.72184     942.91400     720.71899       2.75598 
   3048.60980       6.00000       6.30100       0.14241      53.61841    -999.25000       3.74705    1025.04895     794.26099       2.75700 
   3048.45740       6.00000       6.30300       0.14571      54.09419    -999.25000       3.53622    1018.33899     800.08398       2.75002 
   3048.30500       6.00000       6.30600       0.14288      54.43155    -999.25000       3.33214     910.44598     717.46802       2.73902 
   3048.15260       6.00000       6.30800       0.14104      54.42812    -999.25000       3.30200     696.09302     543.68597       2.73201 
   3048.00020       6.00000       6.30601       0.13578      54.30117    -999.25000       3.30600     460.73300     356.81601       2.72302 
   3047.84780       6.00000       6.30300       0.12080      54.49050    -999.25000       3.33596     315.58499     246.22200       2.70804 
   3047.69540       6.00000       6.30400       0.10234      55.15872    -999.25000       3.41792     271.46399     215.76900       2.69004 
   3047.54300       6.00000       6.30600       0.08509      56.03254    -999.25000       3.52191     289.28101     234.31599       2.67902 
   3047.39060       6.00000       6.30500       0.06772      56.70403    -999.25000       3.57498     336.08701     276.08401       2.67301 
   3047.23820       6.00000       6.30400       0.05086      56.96375    -999.25000       3.43817     368.38101     304.98499       2.66303 
   3047.08580       6.00000       6.30400       0.03724      56.81042    -999.25000       3.13428     360.37799     299.90100       2.64804 
   3046.93340       6.00000       6.30500       0.02787      56.32492    -999.25000       2.85822     331.20200     277.11499       2.63104 
   3046.78100       6.00000       6.30500       0.02216      55.67310    -999.25000       2.63319     317.85999     267.37500       2.61603 
   3046.62860       6.00000       6.30500       0.01879      55.15175    -999.25000       2.40819     338.83099     286.51199       2.61101 
   3046.47620       6.00000       6.30500       0.01617      55.03002    -999.25000       2.27808     392.59500     334.37900       2.61499 
   3046.32380       6.00000       6.30600       0.01362      55.25254    -999.25000       2.28098     462.20200     395.77301       2.61501 
   3046.17140       6.00000       6.30700       0.01212      55.45474    -999.25000       2.30298     513.88501     438.77899       2.61599 
   3046.01900       6.00000       6.30601       0.01234      55.36627    -999.25000       2.32598     515.69800     435.85999       2.61601 
   3045.86660       6.00000       6.30300       0.01362      55.12041    -999.25000       2.35397     472.75101     395.56201       2.60304 
   3045.71420       6.00000       6.30000       0.01503      55.09989    -999.25000       2.41094     421.05899     350.60001       2.61596 
   3045.56180       6.00000       6.29900       0.01629      55.46724    -999.25000       2.46597     388.76099     323.29099       2.62300 
   3045.40940       6.00000       6.29900       0.01705      55.99612    -999.25000       2.36714     386.05301     321.80399       2.62299 
   3045.25700       6.00000       6.30100       0.01689      56.30662    -999.25000       2.09624     410.90601     345.65399       2.62998 
   3045.10460       6.00000       6.30499       0.01520      56.22130    -999.25000       1.97604     456.37900     389.45001       2.63898 
   3044.95220       6.00000       6.30800       0.01200      55.88063    -999.25000       2.05793     518.23798     449.01401       2.64001 
   3044.79980       6.00000       6.30900       0.00899      55.55151    -999.25000       2.07800     603.35797     529.82501       2.63701 
   3044.64740       6.00000       6.30800       0.00798      55.37323    -999.25000       2.10497     712.54303     631.87598       2.63899 
   3044.49500       6.00000       6.30800       0.00865      55.32603    -999.25000       2.15496     791.51001     703.47803       2.64000 
   3044.34260       6.00000       6.30900       0.01106      55.35393    -999.25000       2.19197     754.43298     667.00500       2.64000 
   3044.19020       6.00000       6.30800       0.01786      55.43085    -999.25000       2.24295     612.70599     538.22900       2.64399 
   3044.03780       6.00000       6.30501       0.03134      55.54081    -999.25000       2.27099     477.42499     419.99600       2.65198 
   3043.88540       6.00000       6.30300       0.05062      55.59994    -999.25000       2.30196     416.29999     368.82300       2.66497 
   3043.73300       6.00000       6.30000       0.07176      55.49924    -999.25000       2.44585     416.67801     371.18301       2.68495 
   3043.58060       6.00000       6.29601       0.09046      55.24747    -999.25000       2.68178     466.10901     417.50101       2.70695 
   3043.42820       6.00000       6.29700       0.10391      54.98442    -999.25000       2.98972     557.50098     499.97800       2.72396 
   3043.27580       6.00000       6.30099       0.11298      54.82721    -999.25000       3.33970     682.32202     608.00500       2.73996 
   3043.12340       6.00000       6.30599       0.11774      54.72916    -999.25000       3.61679     864.10101     760.54700       2.76294 
   3042.97100       6.00000       6.30600       0.11791      54.53240    -999.25000       3.76189    1128.48303     981.31897       2.77797 
   3042.81860       6.00000       6.30301       0.11730      54.13574    -999.25000       3.86890    1468.21997    1258.81995       2.77901 
   3042.66620       6.00000       6.30100       0.11978      53.65779    -999.25000       3.99489    1851.68604    1539.67297       2.77900 
   3042.51380       6.00000       6.30100       0.12436      53.32745    -999.25000       4.10592    2280.49609    1809.33704       2.78698 
   3042.36140       6.00000       6.30499       0.12833      53.23407    -999.25000       4.13599    2714.53711    2080.46899       2.79299 
   3042.20900       6.00000       6.30800       0.13027      53.22701    -999.25000       4.11203    3021.67407    2300.61304       2.79001 
   3042.05660       6.00000       6.30601       0.12823      53.10627    -999.25000       4.06105    3370.38696    2676.04590       2.78999 
   3041.90420       6.00000       6.30201       0.12291      52.89836    -999.25000       3.94512    4226.97314    3682.36206       2.80196 
   3041.75180       6.00000       6.29900       0.11603      52.84399    -999.25000       3.79511    5269.61523    4899.68701       2.82096 
   3041.59940       6.00000       6.30199       0.10957      53.11241    -999.25000       3.75998    5436.79980    5077.50879       2.82800 
   3041.44700       6.00000       6.30699       0.10704      53.60013    -999.25000       3.98275    4297.27393    3820.13989       2.81504 
   3041.29460       6.00000       6.30601       0.10454      54.04432    -999.25000       4.25879    2619.62793    2145.55591       2.78408 
   3041.14220       6.00000       6.30101       0.09611      54.29069    -999.25000       4.40089    1359.68201    1025.93103       2.74809 
   3040.98980       6.00000       6.29701       0.09858      54.37093    -999.25000       4.59880     836.95203     619.20801       2.72504 
   3040.83740       6.00000       6.29900       0.12269      54.32015    -999.25000       4.81984     759.41302     576.96503       2.72000 
   3040.68500       6.00000       6.30399       0.13869      54.05056    -999.25000       4.75515     857.09900     669.79401       2.72798 
   3040.53260       6.00000       6.30799       0.12934      53.50203    -999.25000       4.34840    1027.20996     818.12000       2.73898 
   3040.38020       6.00000       6.30700       0.11870      52.80021    -999.25000       3.87340    1154.72498     920.71802       2.74798 
   3040.22780       6.00000       6.30500       0.11357      52.18795    -999.25000       3.46135    1178.04102     922.38898       2.75299 
   3040.07540       6.00000       6.30600       0.10964      51.76562    -999.25000       3.12227    1163.93896     882.18597       2.75101 
   3039.92300       6.00000       6.31099       0.10696      51.44351    -999.25000       2.98506    1182.57898     862.81500       2.74501 
   3039.77060       6.00000       6.31200       0.10484      51.13850    -999.25000       3.15479    1264.02100     887.19397       2.73602 
   3039.61820       6.00000       6.30602       0.10361      50.90633    -999.25000       3.51667    1484.13794    1009.87000       2.73001 
   3039.46580       6.00000       6.29702       0.10243      50.85100    -999.25000       3.82077    1877.97400    1261.63794       2.72701 
   3039.31340       6.00000       6.29500       0.09988      50.99467    -999.25000       3.93595    2376.45801    1591.14697       2.72999 
   3039.16100       6.00000       6.29999       0.09654      51.34731    -999.25000       3.88906    2735.24194    1800.94202       2.74097 
   3039.00860       6.00000       6.30699       0.09148      51.99876    -999.25000       3.76113    2632.75903    1670.72302       2.75298 
   3038.85620       6.00000       6.30800       0.08111      53.00816    -999.25000       3.61512    2093.72998    1271.77295       2.75201 
   3038.70380       6.00000       6.30501       0.06618      54.19998    -999.25000       3.51108    1532.98999     919.54700       2.73605 
   3038.55140       6.00000       6.30101       0.05277      55.18252    -999.25000       3.35017    1209.25195     751.93500       2.70807 
   3038.39900       6.00000       6.29900       0.04755      55.68541    -999.25000       2.98037    1019.04999     666.56500       2.67707 
   3038.24660       6.00000       6.30199       0.05440      55.82789    -999.25000       2.47444     823.26501     565.78101       2.65205 
   3038.09420       6.00000       6.30599       0.07336      56.02757    -999.25000       2.09228     602.79498     438.19000       2.64301 
   3037.94180       6.00000       6.30899       0.09985      56.69662    -999.25000       2.00301     420.76599     329.02899       2.65297 
   3037.78940       6.00000       6.31299       0.12808      57.94067    -999.25000       2.22075     313.26901     263.39200       2.67694 
   3037.63700       6.00000       6.31400       0.15510      59.48534    -999.25000       2.69355     255.81799     226.73500       2.70693 
   3037.48460       6.00000       6.30901       0.17433      60.92571    -999.25000       3.20857     223.06000     204.42101       2.73394 
   3037.33220       6.00000       6.30401       0.18233      62.03432    -999.25000       3.60169     200.49001     187.05901       2.75795 
   3037.17980       6.00000       6.30200       0.18604      62.87670    -999.25000       3.92273     181.27100     170.22400       2.77995 
   3037.02740       6.00000       6.30400       0.18671      63.55394    -999.25000       4.12687     167.14200     157.11900       2.80095 
   3036.87500       6.00000       6.30700       0.17143      63.94651    -999.25000       4.10306     166.34700     155.99800       2.81298 
   3036.72260       6.00000       6.30700       0.13510      63.70375    -999.25000       4.02006     188.47600     174.83299       2.80105 
   3036.57020       6.00000       6.30400       0.09542      62.53541    -999.25000       3.97304     238.45900     216.18600       2.76012 
   3036.41780       6.00000       6.30200       0.06223      60.57359    -999.25000       3.72829     320.76001     282.17499       2.70813 
   3036.26540       6.00000       6.30200       0.03808      58.36470    -999.25000       3.14655     425.75500     362.16800       2.67008 
   3036.11300       6.00000       6.30100       0.02453      56.59166    -999.25000       2.60641     536.00000     441.01801       2.65403 
   3035.96060       6.00000       6.29900       0.01925      55.65812    -999.25000       2.32121     708.04700     565.83502       2.65200 
   3035.80820       6.00000       6.29800       0.01721      55.46002    -999.25000       2.06524    1012.85303     787.73700       2.65499 
   3035.65580       6.00000       6.29900       0.01565      55.53083    -999.25000       1.75726    1334.34900    1006.89001       2.65999 
   3035.50340       6.00000       6.30000       0.01463      55.50414    -999.25000       1.64004    1452.87402    1058.34998       2.65701 
   3035.35100       6.00000       6.30000       0.01381      55.37624    -999.25000       1.72091    1341.35498     941.20898       2.65002 
   3035.19860       6.00000       6.29900       0.01260      55.30307    -999.25000       1.82192    1172.33398     796.66998       2.64700 
   3035.04620       6.00000       6.29700       0.01111      55.29000    -999.25000       1.90893    1090.13794     728.58801       2.65298 
   3034.89380       6.00000       6.29600       0.00994      55.17527    -999.25000       1.98194    1155.97400     781.40997       2.66397 
   3034.74140       6.00000       6.29500       0.00955      54.89055    -999.25000       2.05993    1382.89697     970.00500       2.67099 
   3034.58900       6.00000       6.29400       0.00945      54.55057    -999.25000       2.10398    1700.10803    1251.56702       2.66901 
   3034.43660       6.00000       6.29400       0.00976      54.25646    -999.25000       2.09501    1933.05896    1489.08899       2.66102 
   3034.28420       6.00000       6.29500       0.01207      53.94554    -999.25000       2.09200    1882.04895    1492.81897       2.65202 
   3034.13180       6.00000       6.29600       0.01766      53.57764    -999.25000       2.09700    1497.85901    1197.05298       2.64402 
   3033.97940       6.00000       6.29800       0.02727      53.42310    -999.25000       2.08901     962.49500     762.68402       2.63901 
   3033.82700       6.00000       6.30000       0.04217      53.92978    -999.25000       2.09699     536.30298     422.17999       2.64199 
   3033.67460       6.00000       6.30300       0.05872      55.21451    -999.25000       2.17091     324.50900     258.89301       2.65696 
   3033.52220       6.00000       6.30699       0.06436      56.73848    -999.25000       2.36182     279.33401     230.78799       2.67994 
   3033.36980       6.00000       6.30800       0.05513      57.61499    -999.25000       2.50592     366.04199     318.64301       2.69497 
   3033.21740       6.00000       6.30800       0.03968      57.28815    -999.25000       2.55402     612.63000     552.08301       2.68703 
   3033.06500       6.00000       6.30601       0.02514      55.98753    -999.25000       2.30627     925.13098     835.42401       2.66306 
   3032.91260       6.00000       6.30300       0.01777      54.56726    -999.25000       2.02821    1059.16797     944.05103       2.64404 
   3032.76020       6.00000       6.30300       0.01986      53.82383    -999.25000       1.95003     935.71698     825.74103       2.64399 
   3032.60780       6.00000       6.30499       0.02763      53.89653    -999.25000       2.00593     742.61401     662.04602       2.65996 
   3032.45540       6.00000       6.30700       0.03544      54.32523    -999.25000       2.21778     618.57501     561.90601       2.68095 
   3032.30300       6.00000       6.30700       0.04674      54.65157    -999.25000       2.52873     500.71500     456.14499       2.69398 
   3032.15060       6.00000       6.30600       0.07118      54.91754    -999.25000       2.67394     346.03900     312.96799       2.69002 
   3031.99820       6.00000       6.30400       0.11063      55.58960    -999.25000       2.57711     213.04800     192.01100       2.67802 
   3031.84580       6.00000       6.30200       0.15381      56.95040    -999.25000       2.49104     147.10300     133.17000       2.67998 
   3031.69340       6.00000       6.30100       0.18151      58.62718    -999.25000       2.68875     133.82800     121.86800       2.70593 
   3031.54100       6.00000       6.30100       0.17943      59.78646    -999.25000       3.13659     162.44501     149.09200       2.73793 
   3031.38860       6.00000       6.30200       0.14754      59.77463    -999.25000       3.57365     252.80701     232.44200       2.75198 
   3031.23620       6.00000       6.30400       0.10657      58.55852    -999.25000       3.78888     447.63800     405.16000       2.74403 
   3031.08380       6.00000       6.30799       0.07082      56.69925    -999.25000       3.59027     724.17297     637.73297       2.72505 
   3030.93140       6.00000       6.30800       0.04505      54.99363    -999.25000       3.04850     965.40002     824.60101       2.70405 
   3030.77900       6.00000       6.30700       0.02875      54.03419    -999.25000       2.58235    1132.76794     939.99103       2.68505 
   3030.62660       6.00000       6.30700       0.01918      53.96572    -999.25000       2.40410    1321.08105    1075.78296       2.66904 
   3030.47420       6.00000       6.30900       0.01377      54.47298    -999.25000       2.36203    1609.50098    1307.75000       2.65802 
   3030.32180       6.00000       6.31499       0.01163      54.95832    -999.25000       2.34401    1933.35095    1582.31494       2.65500 
   3030.16940       6.00000       6.31999       0.01413      54.92535    -999.25000       2.32702    2001.07800    1645.31299       2.65799 
   3030.01700       6.00000       6.31801       0.02556      54.32622    -999.25000       2.33797    1590.86902    1304.49597       2.66000 
   3029.86460       6.00000       6.31500       0.05154      53.58519    -999.25000       2.46587     944.36102     770.46698       2.66498 
   3029.71220       6.00000       6.31600       0.09162      53.24230    -999.25000       2.66381     484.29999     396.30399       2.68793 
   3029.55980       6.00000       6.31600       0.11906      53.51926    -999.25000       3.01165     299.16400     248.29700       2.72590 
   3029.40740       6.00000       6.31002       0.10851      54.15786    -999.25000       3.55451     256.49600     217.28999       2.74896 
   3029.25500       6.00000       6.30201       0.07904      54.62441    -999.25000       3.80892     307.39801     266.78000       2.73904 
   3029.10260       6.00000       6.29900       0.05192      54.53743    -999.25000       3.32956     477.73300     420.43100       2.70708 
   3028.95020       6.00000       6.30000       0.03399      53.95214    -999.25000       2.57963     766.08698     673.18701       2.67806 
   3028.79780       6.00000       6.30100       0.02459      53.30600    -999.25000       2.14528    1082.38501     940.31201       2.66502 
   3028.64540       6.00000       6.30000       0.02162      53.04819    -999.25000       2.11196    1302.33899    1112.89795       2.66499 
   3028.49300       6.00000       6.29800       0.02327      53.27244    -999.25000       2.20093    1370.39294    1152.31702       2.67198 
   3028.34060       6.00000       6.29600       0.02770      53.63443    -999.25000       2.24497    1317.89197    1095.71106       2.67999 
   3028.18820       6.00000       6.29600       0.03266      53.67216    -999.25000       2.27897    1188.13794     980.39001       2.68300 
   3028.03580       6.00000       6.29899       0.03710      53.22295    -999.25000       2.34693     991.37201     811.09302       2.67801 
   3027.88340       6.00000       6.30200       0.03973      52.54814    -999.25000       2.42893     752.59198     611.00800       2.67600 
   3027.73100       6.00000       6.30100       0.03861      52.09257    -999.25000       2.47897     542.00500     440.35501       2.68497 
   3027.57860       6.00000       6.29701       0.03426      52.14067    -999.25000       2.47502     408.45001     335.55701       2.69997 
   3027.42620       6.00000       6.29600       0.02973      52.64401    -999.25000       2.44702     342.64499     285.84698       2.70600 
   3027.27380       6.00000       6.29899       0.02597      53.37573    -999.25000       2.43801     315.26300     267.70099       2.69703 
   3027.12140       6.00000       6.30299       0.02273      54.15571    -999.25000       2.40803     307.99301     266.56500       2.67904 
   3026.96900       6.00000       6.30400       0.02037      54.88283    -999.25000       2.39002     314.18701     276.79501       2.66204 
   3026.81660       6.00000       6.30101       0.01854      55.39828    -999.25000       2.34405     334.21399     299.56799       2.65301 
   3026.66420       6.00000       6.29900       0.01669      55.47112    -999.25000       2.32001     375.38199     341.65701       2.65300 
   3026.51180       6.00000       6.29800       0.01668      55.03891    -999.25000       2.34397     421.13101     385.16299       2.65699 
   3026.35940       6.00000       6.29800       0.02273      54.40304    -999.25000       2.39895     422.78400     384.29199       2.65700 
   3026.20700       6.00000       6.30099       0.03873      54.07032    -999.25000       2.45096     362.73901     326.93799       2.66199 
   3026.05460       6.00000       6.30898       0.06693      54.31334    -999.25000       2.49296     283.51401     255.43800       2.67895 
   3025.90220       6.00000       6.31699       0.10431      54.94088    -999.25000       2.65880     227.03900     206.56400       2.71191 
   3025.74980       6.00000       6.31800       0.14125      55.52813    -999.25000       3.14051     195.16600     180.15700       2.74692 
   3025.59740       6.00000       6.31201       0.16786      55.82764    -999.25000       3.78145     176.82201     166.69600       2.77095 
   3025.44500       6.00000       6.30501       0.18238      55.92388    -999.25000       4.20771     169.76100     164.18700       2.77799 
   3025.29260       6.00000       6.30699       0.18607      56.02679    -999.25000       4.34592     177.05200     174.85300       2.77900 
   3025.14020       6.00000       6.31897       0.18267      56.22962    -999.25000       4.47087     200.71100     200.18800       2.77700 
   3024.98780       6.00000       6.32899       0.18312      56.51450    -999.25000       4.64686     230.62601     229.83400       2.77400 
   3024.83540       6.00000       6.32502       0.19469      56.88334    -999.25000       4.68800     248.60699     245.68500       2.77399 
   3024.68300       6.00000       6.31602       0.21364      57.36715    -999.25000       4.63206     245.33501     239.35001       2.77400 
   3024.53060       6.00000       6.31300       0.22980      57.87319    -999.25000       4.54807     228.64900     220.08200       2.77001 
   3024.37820       6.00000       6.31798       0.23223      58.14172    -999.25000       4.48006     213.96300     203.44200       2.76302 
   3024.22580       6.00000       6.32499       0.20727      57.91562    -999.25000       4.40507     213.82700     200.82401       2.76000 
   3024.07340       6.00000       6.32900       0.17108      57.15546    -999.25000       4.22619     231.80400     214.50301       2.76000 
   3023.92100       6.00000       6.32401       0.14739      56.06388    -999.25000       3.93227     264.55600     241.69299       2.75302 
   3023.76860       6.00000       6.31901       0.13929      54.92386    -999.25000       3.61927     321.91501     292.98001       2.73903 
   3023.61620       6.00000       6.32398       0.14291      53.92558    -999.25000       3.37518     431.27100     394.78900       2.73400 
   3023.46380       6.00000       6.33099       0.15800      53.12824    -999.25000       3.35495     644.85901     595.07501       2.74596 
   3023.31140       6.00000       6.33400       0.18177      52.51495    -999.25000       3.60974     912.91498     835.16901       2.76595 
   3023.15900       6.00000       6.33201       0.19680      52.10059    -999.25000       3.78691    1001.07300     891.75098       2.78197 
   3023.00660       6.00000       6.32801       0.19341      52.00100    -999.25000       3.76203     808.55103     691.01898       2.78600 
   3022.85420       6.00000       6.32700       0.17827      52.33425    -999.25000       3.77298     543.70398     443.78000       2.77603 
   3022.70180       6.00000       6.32900       0.15861      53.00980    -999.25000       3.80897     419.43600     333.64499       2.76004 
   3022.54940       6.00000       6.32701       0.13481      53.69396    -999.25000       3.83099     436.70099     343.37900       2.74703 
   3022.39700       6.00000       6.31603       0.10686      54.04959    -999.25000       3.75809     541.08099     419.01001       2.73802 
   3022.24460       6.00000       6.30602       0.08048      53.99922    -999.25000       3.63111     682.90302     519.04102       2.73002 
   3022.09220       6.00000       6.30500       0.06229      53.72249    -999.25000       3.45617     832.59998     626.96600       2.71902 
   3021.93980       6.00000       6.31099       0.05215      53.41451    -999.25000       3.22120     985.65997     748.04102       2.70404 
   3021.78740       6.00000       6.31300       0.04687      53.13346    -999.25000       3.06411    1170.92896     902.97302       2.69003 
   3021.63500       6.00000       6.30901       0.04471      52.91632    -999.25000       2.99605    1329.94299    1031.48206       2.68301 
   3021.48260       6.00000       6.30800       0.04517      52.89590    -999.25000       2.91708    1243.23596     956.07501       2.68300 
   3021.33020       6.00000       6.30900       0.04741      53.22828    -999.25000       2.83406     871.30499     660.27301       2.68300 
   3021.17780       6.00000       6.31100       0.05038      53.88382    -999.25000       2.81601     501.74600     378.53500       2.67901 
   3021.02540       6.00000       6.31100       0.05320      54.62580    -999.25000       2.79602     343.95999     262.91000       2.67501 
   3020.87300       6.00000       6.30901       0.05399      55.20115    -999.25000       2.77002     329.09900     253.08800       2.67599 
   3020.72060       6.00000       6.30601       0.05283      55.52156    -999.25000       2.76300     369.74600     284.19299       2.68398 
   3020.56820       6.00000       6.30400       0.05218      55.66879    -999.25000       2.75801     418.03699     319.95499       2.69597 
   3020.41580       6.00000       6.30799       0.05328      55.75187    -999.25000       2.74701     442.96899     338.02600       2.70299 
   3020.26340       6.00000       6.31399       0.05477      55.80891    -999.25000       2.74001     458.13901     350.42200       2.70001 
   3020.11100       6.00000       6.31500       0.05495      55.85292    -999.25000       2.74000     484.53201     372.87900       2.69201 
   3019.95860       6.00000       6.30802       0.05344      55.93783    -999.25000       2.74200     523.27899     405.38300       2.68900 
   3019.80620       6.00000       6.30002       0.05147      56.10469    -999.25000       2.74500     557.60303     433.02200       2.69099 
   3019.65380       6.00000       6.29800       0.05171      56.30867    -999.25000       2.75099     549.85199     425.25900       2.69499 
   3019.50140       6.00000       6.30199       0.05443      56.47675    -999.25000       2.74002     488.50000     374.96100       2.69700 
   3019.34900       6.00000       6.30599       0.05725      56.62873    -999.25000       2.70003     412.60400     314.35199       2.69701 
   3019.19660       6.00000       6.30500       0.05869      56.88350    -999.25000       2.72795     356.91800     270.30701       2.69201 
   3019.04420       6.00000       6.30201       0.05798      57.28630    -999.25000       2.81794     325.14700     246.29300       2.68900 
   3018.89180       6.00000       6.30300       0.05529      57.65747    -999.25000       2.81701     322.37399     246.74300       2.69099 
   3018.73940       6.00000       6.30500       0.05310      57.73104    -999.25000       2.81600     353.36401     274.86801       2.69798 
   3018.58700       6.00000       6.30400       0.05352      57.41565    -999.25000       2.81900     417.72601     332.02399       2.70399 
   3018.43460       6.00000       6.30001       0.05498      56.86294    -999.25000       2.81700     509.06000     414.88400       2.69802 
   3018.28220       6.00000       6.29800       0.05611      56.31485    -999.25000       2.82099     594.39099     493.77899       2.68702 
   3018.12980       6.00000       6.30099       0.05629      55.94851    -999.25000       2.82999     624.83099     522.84100       2.68101 
   3017.97740       6.00000       6.30400       0.05580      55.84507    -999.25000       2.82999     572.52899     477.80099       2.67801 
   3017.82500       6.00000       6.30400       0.05536      55.97872    -999.25000       2.91191     466.55200     387.13300       2.66703 
   3017.67260       6.00000       6.30200       0.05416      56.19467    -999.25000       2.92202     371.41000     307.29001       2.65403 
   3017.52020       6.00000       6.30399       0.05188      56.26698    -999.25000       2.91200     330.62900     273.61899       2.65001 
   3017.36780       6.00000       6.31098       0.05057      56.08039    -999.25000       2.92299     341.36301     283.25601       2.63904 
   3017.21540       6.00000       6.31300       0.05211      55.73558    -999.25000       2.91501     372.01401     311.13000       2.60608 
   3017.06300       6.00000       6.30801       0.05571      55.41848    -999.25000       2.89102     396.61600     336.66901       2.60796 
   3016.91060       6.00000       6.30600       0.05754      55.19935    -999.25000       2.84205     423.82199     367.37201       2.62496 
   3016.75820       6.00000       6.31099       0.05558      54.98738    -999.25000       2.78504     517.39600     460.91101       2.65092 
   3016.60580       6.00000       6.31699       0.05239      54.68753    -999.25000       2.76502     762.81201     696.84399       2.68493 
   3016.45340       6.00000       6.31800       0.05039      54.33059    -999.25000       2.73403    1074.55896     988.45001       2.69399 
   3016.30100       6.00000       6.31301       0.04973      54.02446    -999.25000       2.70302    1190.25098    1081.91797       2.69400 
   3016.14860       6.00000       6.30701       0.05073      53.87019    -999.25000       2.67403    1015.32898     899.28601       2.69600 
   3015.99620       6.00000       6.30201       0.05315      53.87695    -999.25000       2.65301     752.45801     647.08698       2.69700 
   3015.84380       6.00000       6.30000       0.05510      53.93792    -999.25000       2.65000     586.09302     495.10999       2.69600 
   3015.69140       6.00000       6.30100       0.05517      53.89714    -999.25000       2.62802     524.63702     442.32401       2.69600 
   3015.53900       6.00000       6.30200       0.05459      53.67443    -999.25000       2.60901     531.05701     452.22400       2.69899 
   3015.38660       6.00000       6.30200       0.05440      53.34653    -999.25000       2.63796     591.33002     511.32101       2.70099 
   3015.23420       6.00000       6.30300       0.05346      53.10432    -999.25000       2.68696     688.66699     602.07300       2.70399 
   3015.08180       6.00000       6.30599       0.05127      53.08595    -999.25000       2.71298     762.06403     667.88501       2.70700 
   3014.92940       6.00000       6.30900       0.04901      53.26268    -999.25000       2.74796     766.14600     670.00702       2.70301 
   3014.77700       6.00000       6.31100       0.04779      53.48167    -999.25000       2.88785     726.25098     634.29401       2.69602 
   3014.62460       6.00000       6.31100       0.04776      53.60783    -999.25000       3.04489     696.93903     610.24103       2.69001 
   3014.47220       6.00000       6.31100       0.04831      53.66289    -999.25000       3.10198     701.62799     618.28699       2.68701 
   3014.31980       6.00000       6.31000       0.04852      53.80070    -999.25000       2.86826     733.04199     650.95502       2.68700 
   3014.16740       6.00000       6.30800       0.04924      54.13138    -999.25000       2.55024     739.79498     657.59302       2.69099 
   3014.01500       6.00000       6.30600       0.05123      54.60120    -999.25000       2.50796     675.71100     596.47699       2.69599 
   3013.86260       6.00000       6.30500       0.05324      55.06924    -999.25000       2.59095     576.47400     504.31900       2.69601 
   3013.71020       6.00000       6.30500       0.05423      55.47035    -999.25000       2.62697     505.43701     439.98700       2.69301 
   3013.55780       6.00000       6.30500       0.05512      55.83341    -999.25000       2.64199     481.76401     419.41299       2.69001 
   3013.40540       6.00000       6.30500       0.05696      56.11960    -999.25000       2.66298     486.17499     424.23901       2.68801 
   3013.25300       6.00000       6.30400       0.05877      56.14410    -999.25000       2.69198     495.73199     435.61200       2.68102 
   3013.10060       6.00000       6.30600       0.05950      55.77575    -999.25000       2.71298     504.73099     451.32599       2.67301 
   3012.94820       6.00000       6.30700       0.05972      55.11514    -999.25000       2.73498     526.22803     483.02100       2.67499 
   3012.79580       6.00000       6.30600       0.06102      54.43607    -999.25000       2.76098     564.41199     532.58398       2.68198 
   3012.64340       6.00000       6.30700       0.06475      53.98263    -999.25000       2.82293     605.98297     587.79303       2.68699 
   3012.49100       6.00000       6.30900       0.07236      53.86905    -999.25000       2.92691     623.46899     616.12903       2.68799 
   3012.33860       6.00000       6.30800       0.08282      54.09551    -999.25000       3.02292     565.01398     558.17401       2.68601 
   3012.18620       6.00000       6.30600       0.08630      54.58710    -999.25000       3.13389     420.36301     408.88800       2.68101 
   3012.03380       6.00000       6.30999       0.08165      55.24088    -999.25000       3.34279     267.73599     256.72299       2.67003 
   3011.88140       6.00000       6.31998       0.07557      55.91391    -999.25000       3.62376     184.40401     177.88100       2.66002 
   3011.72900       6.00000       6.32798       0.05845      56.41429    -999.25000       3.76994     181.94299     180.29800       2.65900 
   3011.57660       6.00000       6.32900       0.03829      56.51802    -999.25000       3.52631     258.57199     264.07901       2.65900 
   3011.42420       6.00000       6.32900       0.02808      56.12581    -999.25000       2.96552     375.88501     388.08499       2.65701 
   3011.27180       6.00000       6.32900       0.02815      55.45512    -999.25000       2.45640     431.37500     443.88300       2.65301 
   3011.11940       6.00000       6.32800       0.03029      54.93871    -999.25000       2.17020     389.26199     397.83301       2.65599 
   3010.96700       6.00000       6.32700       0.03064      54.86596    -999.25000       2.11500     328.19601     334.69400       2.66498 
   3010.81460       6.00000       6.32700       0.03072      55.09359    -999.25000       2.22589     311.97800     318.00900       2.67099 
   3010.66220       6.00000       6.32600       0.03251      55.23685    -999.25000       2.32293     339.36401     344.59799       2.67200 
   3010.50980       6.00000       6.32500       0.03631      55.10231    -999.25000       2.34099     382.39499     383.89801       2.67798 
   3010.35740       6.00000       6.32500       0.04054      54.87733    -999.25000       2.35697     395.52899     389.72501       2.69495 
   3010.20500       6.00000       6.32500       0.04080      54.91777    -999.25000       2.62369     365.45999     353.35599       2.71595 
   3010.05260       6.00000       6.32500       0.03388      55.37410    -999.25000       3.03167     331.16599     317.15601       2.72698 
   3009.90020       6.00000       6.32600       0.02424      56.05685    -999.25000       3.06110     325.59100     312.29599       2.72302 
   3009.74780       6.00000       6.32301       0.01697      56.56630    -999.25000       2.64841     346.07901     334.36499       2.70904 
   3009.59540       6.00000       6.31801       0.01356      56.58319    -999.25000       2.22133     383.10999     373.21899       2.68805 
   3009.44300       6.00000       6.31500       0.01268      56.07900    -999.25000       2.05109     422.64200     413.36499       2.66605 
   3009.29060       6.00000       6.31600       0.01250      55.33326    -999.25000       2.08894     461.33301     451.77499       2.64604 
   3009.13820       6.00000       6.31700       0.01146      54.71094    -999.25000       2.15795     525.92401     514.00403       2.63303 
   3008.98580       6.00000       6.31700       0.00956      54.35749    -999.25000       2.17999     617.67200     596.55701       2.62402 
   3008.83340       6.00000       6.31500       0.00825      54.16130    -999.25000       2.19499     692.05701     652.55402       2.61602 
   3008.68100       6.00000       6.31700       0.00885      53.96533    -999.25000       2.20599     690.67102     629.56500       2.61300 
   3008.52860       6.00000       6.32099       0.01082      53.81719    -999.25000       2.19501     606.41901     531.50403       2.61500 
   3008.37620       6.00000       6.32300       0.01268      53.93766    -999.25000       2.18301     509.89801     430.97601       2.61899 
   3008.22380       6.00000       6.32300       0.01375      54.43305    -999.25000       2.18599     496.07101     412.15701       2.62299 
   3008.07140       6.00000       6.32300       0.01459      55.07695    -999.25000       2.19299     661.87299     549.71802       2.62001 
   3007.91900       6.00000       6.32400       0.01556      55.44656    -999.25000       2.20299    1070.72400     885.44800       2.61102 
   3007.76660       6.00000       6.32699       0.01627      55.27750    -999.25000       2.21699    1570.26099    1283.39502       2.60102 
   3007.61420       6.00000       6.32800       0.01664      54.69008    -999.25000       2.21900    1852.71106    1484.81494       2.59601 
   3007.46180       6.00000       6.32501       0.01731      54.09193    -999.25000       2.21400    1768.79102    1377.85901       2.59300 
   3007.30940       6.00000       6.32101       0.01895      53.81530    -999.25000       2.22399    1393.18799    1044.07605       2.59000 
   3007.15700       6.00000       6.32100       0.02002      53.92368    -999.25000       2.23899     912.59003     649.56598       2.59299 
   3007.00460       6.00000       6.32200       0.01920      54.25240    -999.25000       2.18606     544.55402     365.48801       2.60497 
   3006.85220       6.00000       6.32100       0.01765      54.58947    -999.25000       2.15699     383.37701     249.72600       2.62096 
   3006.69980       6.00000       6.32000       0.01733      54.76080    -999.25000       2.38474     367.32001     239.50500       2.62999 
   3006.54740       6.00000       6.32100       0.01840      54.71416    -999.25000       2.71673     414.98599     267.91800       2.62701 
   3006.39500       6.00000       6.31900       0.02063      54.57523    -999.25000       2.79400     450.84399     283.05399       2.61702 
   3006.24260       6.00000       6.31700       0.02324      54.57490    -999.25000       2.68011     417.59399     255.10201       2.60802 
   3006.09020       6.00000       6.31700       0.02520      54.91528    -999.25000       2.57009     334.92999     204.52200       2.60599 
   3005.93780       6.00000       6.31899       0.02631      55.59974    -999.25000       2.50305     269.47800     172.72000       2.61298 
   3005.78540       6.00000       6.31900       0.02727      56.44358    -999.25000       2.52296     253.76500     176.22099       2.61999 
   3005.63300       6.00000       6.32000       0.02755      57.13996    -999.25000       2.66786     280.29099     210.60201       2.61701 
   3005.48060       6.00000       6.32100       0.02720      57.39680    -999.25000       2.79191     325.95999     258.49600       2.60902 
   3005.32820       6.00000       6.32000       0.02751      57.11767    -999.25000       2.85495     338.22900     274.08600       2.60700 
   3005.17580       6.00000       6.31701       0.02892      56.61484    -999.25000       2.93492     275.63599     223.89101       2.61498 
   3005.02340       6.00000       6.31401       0.03106      56.52188    -999.25000       3.10482     177.22701     144.33299       2.62897 
   3004.87100       6.00000       6.31300       0.03488      57.24943    -999.25000       3.35778     113.13600      93.62100       2.63499 
   3004.71860       6.00000       6.31400       0.04062      58.52974    -999.25000       3.49193      92.71200      77.96100       2.63301 
   3004.56620       6.00000       6.31600       0.04658      59.60641    -999.25000       3.42709      86.54200      74.76600       2.63100 
   3004.41380       6.00000       6.31799       0.05072      59.98270    -999.25000       3.21721      83.51800      75.29100       2.63699 
   3004.26140       6.00000       6.32000       0.05204      59.88030    -999.25000       3.01914      83.80200      77.76700       2.64797 
   3004.10900       6.00000       6.31900       0.05048      59.87689    -999.25000       2.97701      97.96100      91.04100       2.66296 
   3003.95660       6.00000       6.31601       0.04687      60.18337    -999.25000       2.99299     147.50500     133.27699       2.68096 
   3003.80420       6.00000       6.31300       0.04135      60.41872    -999.25000       3.03395     233.91901     204.17700       2.69099 
   3003.65180       6.00000       6.31200       0.03337      60.09384    -999.25000       3.05101     331.98401     281.02701       2.68403 
   3003.49940       6.00000       6.31300       0.02430      59.12886    -999.25000       2.83725     415.95200     341.86899       2.66605 
   3003.34700       6.00000       6.31100       0.01671      57.88612    -999.25000       2.44635     476.13300     381.22900       2.65303 
   3003.19460       6.00000       6.30701       0.01179      56.79370    -999.25000       2.19216     497.22198     390.96201       2.65001 
   3003.04220       6.00000       6.30700       0.00881      56.06703    -999.25000       2.17298     453.78201     352.52301       2.65000 
   3002.88980       6.00000       6.30800       0.00683      55.71842    -999.25000       2.18900     366.03799     280.98599       2.64701 
   3002.73740       6.00000       6.31000       0.00527      55.65200    -999.25000       2.17801     301.85199     229.62399       2.64001 
   3002.58500       6.00000       6.30900       0.00360      55.71386    -999.25000       2.12107     314.57101     242.18600       2.63800 
   3002.43260       6.00000       6.31000       0.00196      55.73002    -999.25000       1.94717     411.48700     327.59900       2.64199 
   3002.28020       6.00000       6.31199       0.00129      55.58233    -999.25000       1.76814     545.41498     447.16800       2.65098 
   3002.12780       6.00000       6.31799       0.00208      55.32047    -999.25000       1.70902     642.59497     535.26898       2.65699 
   3001.97540       6.00000       6.32100       0.00349      55.14123    -999.25000       1.71199     686.52502     575.35797       2.65800 
   3001.82300       6.00000       6.31900       0.00469      55.18282    -999.25000       1.72898     742.91302     628.04999       2.65401 
   3001.67060       6.00000       6.31401       0.00526      55.33972    -999.25000       1.81590     885.80499     764.59497       2.64801 
   3001.51820       6.00000       6.31100       0.00501      55.35109    -999.25000       1.98684    1096.48206     966.82098       2.64401 
   3001.36580       6.00000       6.31000       0.00473      55.04467    -999.25000       2.15687    1244.48596    1107.07202       2.64001 
   3001.21340       6.00000       6.30900       0.00587      54.48603    -999.25000       2.21398    1180.95898    1045.64099       2.63601 
   3001.06100       6.00000       6.30900       0.00806      53.91692    -999.25000       2.18903     910.32800     797.72998       2.63300 
   3000.90860       6.00000       6.30800       0.00993      53.55947    -999.25000       2.16701     614.83801     537.14801       2.63001 
   3000.75620       6.00000       6.30601       0.01123      53.55183    -999.25000       2.16600     458.98499     407.00800       2.63000 
   3000.60380       6.00000       6.30600       0.01168      53.93717    -999.25000       2.15901     471.16599     429.81500       2.63598 
   3000.45140       6.00000       6.30600       0.00980      54.55190    -999.25000       2.14401     624.70502     585.74402       2.64598 
   3000.29900       6.00000       6.30700       0.00721      55.01336    -999.25000       2.13801     844.10400     800.21600       2.64900 
   3000.14660       6.00000       6.30700       0.00800      54.98631    -999.25000       2.13999     983.56403     930.86200       2.64401 
   2999.99420       6.00000       6.30700       0.01587      54.49502    -999.25000       2.12103     954.61798     895.65100       2.63701 
   2999.84180       6.00000       6.30600       0.03434      53.92193    -999.25000       1.99414     794.02399     735.27698       2.63799 
   2999.68940       6.00000       6.31099       0.06768      53.71511    -999.25000       1.77220     593.51099     543.18402       2.65595 
   2999.53700       6.00000       6.31898       0.11358      54.00129    -999.25000       1.64006     444.98999     410.87299       2.68891 
   2999.38460       6.00000       6.32200       0.15522      54.45423    -999.25000       1.96957     397.59201     383.61499       2.72293 
   2999.23220       6.00000       6.31801       0.18135      54.56504    -999.25000       2.88911     460.04099     473.21500       2.74097 
   2999.07980       6.00000       6.31899       0.19473      54.03222    -999.25000       3.82627     618.60400     668.12598       2.74399 
   2998.92740       6.00000       6.32898       0.20294      53.00790    -999.25000       4.11791     733.80298     804.78802       2.74998 
   2998.77500       6.00000       6.33799       0.20912      52.05946    -999.25000       3.87526     630.45801     684.36401       2.76097 
   2998.62260       6.00000       6.33900       0.20639      51.84892    -999.25000       3.68310     367.58499     388.15302       2.76899 
   2998.47020       6.00000       6.33601       0.17803      52.76890    -999.25000       3.68298     165.02901     169.66299       2.76901 
   2998.31780       6.00000       6.33101       0.13014      54.65145    -999.25000       3.71297      95.93300      99.24300       2.76102 
   2998.16540       6.00000       6.32202       0.08459      56.73456    -999.25000       3.73599      91.11000      96.01100       2.74604 
   2998.01300       6.00000       6.31501       0.05184      58.03135    -999.25000       3.60417     128.14500     138.61501       2.72406 
   2997.86060       6.00000       6.31400       0.03134      57.98676    -999.25000       3.23037     228.17101     249.06000       2.69806 
   2997.70820       6.00000       6.31400       0.02024      56.92118    -999.25000       2.74542     359.58899     386.72900       2.67505 
   2997.55580       6.00000       6.31300       0.01523      55.73390    -999.25000       2.37229     431.60800     450.72601       2.65804 
   2997.40340       6.00000       6.31300       0.01266      55.13963    -999.25000       2.14618     414.06299     415.26099       2.64702 
   2997.25100       6.00000       6.31400       0.01058      55.20560    -999.25000       1.96416     374.94901     359.43399       2.64500 
   2997.09860       6.00000       6.31600       0.00924      55.57031    -999.25000       1.83509     371.57901     342.01599       2.64899 
   2996.94620       6.00000       6.31600       0.00874      55.89452    -999.25000       1.83398     404.25601     360.58499       2.65000 
   2996.79380       6.00000       6.31400       0.00842      56.01890    -999.25000       1.90193     450.82300     392.94699       2.64501 
   2996.64140       6.00000       6.31300       0.00828      55.91428    -999.25000       1.99493     479.01999     411.17801       2.64200 
   2996.48900       6.00000       6.31300       0.00924      55.63554    -999.25000       2.01200     468.57101     400.04800       2.64399 
   2996.33660       6.00000       6.31499       0.01135      55.31952    -999.25000       1.99102     439.28000     377.06201       2.64899 
   2996.18420       6.00000       6.31600       0.01320      55.12325    -999.25000       1.97501     428.07599     371.72800       2.65100 
   2996.03180       6.00000       6.31600       0.01352      55.08200    -999.25000       1.96401     449.00500     394.68500       2.65100 
   2995.87940       6.00000       6.31400       0.01280      55.07003    -999.25000       1.95800     493.27499     438.57501       2.65300 
   2995.72700       6.00000       6.31400       0.01208      54.95526    -999.25000       1.96100     547.47900     490.96301       2.65899 
   2995.57460       6.00000       6.31898       0.01179      54.74638    -999.25000       1.96300     583.83698     524.80798       2.66001 
   2995.42220       6.00000       6.32599       0.01148      54.55928    -999.25000       1.95601     575.99402     516.82800       2.65202 
   2995.26980       6.00000       6.32900       0.01113      54.48805    -999.25000       1.94801     541.26801     485.01001       2.64003 
   2995.11740       6.00000       6.32800       0.01189      54.55582    -999.25000       1.94500     518.03400     464.68799       2.63501 
   2994.96500       6.00000       6.32600       0.01366      54.74264    -999.25000       1.93701     522.27802     470.26199       2.63999 
   2994.81260       6.00000       6.32400       0.01455      54.99656    -999.25000       1.92301     544.20300     492.34799       2.64499 
   2994.66020       6.00000       6.32200       0.01373      55.18174    -999.25000       1.90002     561.94098     509.60999       2.64500 
   2994.50780       6.00000       6.32400       0.01234      55.07934    -999.25000       1.88401     553.85101     500.69601       2.64300 
   2994.35540       6.00000       6.32700       0.01154      54.59100    -999.25000       1.91696     509.37799     455.63101       2.64300 
   2994.20300       6.00000       6.32401       0.01176      53.93214    -999.25000       2.01191     436.03201     383.79501       2.64400 
   2994.05060       6.00000       6.31702       0.01237      53.52051    -999.25000       2.12890     360.78500     313.48901       2.64400 
   2993.89820       6.00000       6.31300       0.01257      53.60161    -999.25000       2.20994     317.65601     275.84698       2.64001 
   2993.74580       6.00000       6.31200       0.01243      54.04712    -999.25000       2.23299     321.12100     281.21799       2.63701 
   2993.59340       6.00000       6.31400       0.01216      54.50528    -999.25000       2.23700     368.90500     325.59698       2.63800 
   2993.44100       6.00000       6.31898       0.01198      54.70382    -999.25000       2.23101     437.53900     386.59601       2.64099 
   2993.28860       6.00000       6.32798       0.01198      54.58236    -999.25000       2.21901     478.81500     420.15302       2.64200 
   2993.13620       6.00000       6.33100       0.01245      54.23965    -999.25000       2.22998     457.08600     395.54300       2.64200 
   2992.98380       6.00000       6.32103       0.01320      53.85364    -999.25000       2.23900     390.30399     331.77200       2.64100 
   2992.83140       6.00000       6.30803       0.01371      53.62229    -999.25000       2.23101     327.87799     274.54199       2.64200 
   2992.67900       6.00000       6.30300       0.01290      53.71967    -999.25000       2.22201     297.75601     247.35100       2.64400 
   2992.52660       6.00000       6.30400       0.01020      54.16410    -999.25000       2.21900     298.97601     247.29300       2.64500 
   2992.37420       6.00000       6.30600       0.00721      54.74500    -999.25000       2.26395     321.33899     264.42001       2.64500 
   2992.22180       6.00000       6.30800       0.00639      55.19036    -999.25000       2.34593     341.51501     278.54700       2.64599 
   2992.06940       6.00000       6.30900       0.00814      55.38979    -999.25000       2.42293     331.89801     267.93600       2.64700 
   2991.91700       6.00000       6.31199       0.01065      55.45693    -999.25000       2.48495     295.96201     238.42999       2.64600 
   2991.76460       6.00000       6.31599       0.01235      55.56278    -999.25000       2.49600     263.39099     216.20500       2.64301 
   2991.61220       6.00000       6.31800       0.01295      55.74666    -999.25000       2.49700     252.02800     215.28500       2.64001 
   2991.45980       6.00000       6.31501       0.01327      55.88083    -999.25000       2.42510     261.04999     234.89799       2.63601 
   2991.30740       6.00000       6.31101       0.01415      55.83318    -999.25000       2.34005     281.29999     267.94601       2.62802 
   2991.15500       6.00000       6.30900       0.01574      55.59149    -999.25000       2.35399     294.14700     295.61401       2.62201 
   2991.00260       6.00000       6.30800       0.01843      55.25359    -999.25000       2.34302     282.93500     296.42801       2.62199 
   2990.85020       6.00000       6.30900       0.02380      54.96843    -999.25000       2.33800     235.39600     251.71201       2.62300 
   2990.69780       6.00000       6.31698       0.03102      54.97282    -999.25000       2.37895     153.89101     164.60201       2.61502 
   2990.54540       6.00000       6.32498       0.03577      55.58166    -999.25000       2.44495      73.90100      78.53600       2.60303 
   2990.39300       6.00000       6.32301       0.03790      56.92441    -999.25000       2.47898      32.47700      35.16200       2.60100 
   2990.24060       6.00000       6.31402       0.04312      58.65899    -999.25000       2.49499      28.30800      31.91100       2.61296 
   2990.08820       6.00000       6.30801       0.05272      60.00106    -999.25000       2.52697      46.86500      53.59400       2.63195 
   2989.93580       6.00000       6.30999       0.06616      60.25118    -999.25000       2.54500      78.36400      89.05000       2.65195 
   2989.78340       6.00000       6.31399       0.08489      59.39392    -999.25000       2.50504     103.57600     115.96800       2.67195 
   2989.63100       6.00000       6.31799       0.10534      58.12020    -999.25000       2.57789     112.13300     122.36100       2.69096 
   2989.47860       6.00000       6.32498       0.12010      57.18331    -999.25000       2.85673     114.41800     120.11900       2.69799 
   2989.32620       6.00000       6.33398       0.12998      56.79639    -999.25000       3.12280     124.40700     124.65300       2.70000 
   2989.17380       6.00000       6.33700       0.13604      56.65517    -999.25000       3.24692     149.86900     143.88400       2.70598 
   2989.02140       6.00000       6.33002       0.13210      56.39853    -999.25000       3.29396     194.26700     180.61400       2.71498 
   2988.86900       6.00000       6.31903       0.11711      55.94186    -999.25000       3.33896     247.10100     224.59700       2.71700 
   2988.71660       6.00000       6.30802       0.09645      55.44283    -999.25000       3.42090     281.91101     251.98399       2.71201 
   2988.56420       6.00000       6.30101       0.07713      55.07054    -999.25000       3.58686     285.49899     251.98100       2.70402 
   2988.41180       6.00000       6.30100       0.06437      54.89520    -999.25000       3.63799     271.19699     237.23700       2.69004 
   2988.25940       6.00000       6.30898       0.05558      54.93084    -999.25000       3.46820     247.83600     215.02200       2.66905 
   2988.10700       6.00000       6.31599       0.04567      55.15454    -999.25000       3.23018     221.85600     190.88400       2.65004 
   2987.95460       6.00000       6.31600       0.03455      55.50337    -999.25000       3.14505     213.21899     182.27200       2.64201 
   2987.80220       6.00000       6.31201       0.02492      55.84446    -999.25000       3.09705     243.96600     209.60400       2.63900 
   2987.64980       6.00000       6.31200       0.01729      55.97591    -999.25000       2.95415     348.79099     307.61801       2.64100 
   2987.49740       6.00000       6.31200       0.01273      55.71065    -999.25000       2.70224     532.74902     479.34100       2.63103 
   2987.34500       6.00000       6.31200       0.01232      55.02733    -999.25000       2.39627     710.89801     640.78198       2.62700 
   2987.19260       6.00000       6.31300       0.01443      54.21237    -999.25000       2.16017     809.34302     726.52899       2.63797 
   2987.04020       6.00000       6.31200       0.01602      53.74953    -999.25000       2.12999     865.85199     777.93201       2.64898 
   2986.88780       6.00000       6.31200       0.01579      53.92039    -999.25000       2.15099     933.76599     842.66400       2.64801 
   2986.73540       6.00000       6.31300       0.01383      54.50787    -999.25000       2.11005    1028.23706     933.85999       2.64999 
   2986.58300       6.00000       6.31300       0.01173      55.00130    -999.25000       2.05004    1166.20996    1073.78699       2.65998 
   2986.43060       6.00000       6.31200       0.01145      55.07211    -999.25000       2.06497    1297.05005    1212.13098       2.66499 
   2986.27820       6.00000       6.31100       0.01252      54.79460    -999.25000       2.10597    1295.62903    1216.97595       2.66002 
   2986.12580       6.00000       6.31499       0.01299      54.43859    -999.25000       2.10201    1148.65698    1074.80005       2.65401 
   2985.97340       6.00000       6.32099       0.01247      54.17239    -999.25000       2.08801     986.17902     918.78400       2.65300 
   2985.82100       6.00000       6.32500       0.01167      54.00922    -999.25000       2.08500     860.87097     799.42999       2.65599 
   2985.66860       6.00000       6.32400       0.01145      53.95604    -999.25000       2.08700     715.60199     660.36603       2.65999 
   2985.51620       6.00000       6.32300       0.01170      54.02882    -999.25000       2.08500     562.11401     517.42902       2.66599 
   2985.36380       6.00000       6.32699       0.01168      54.15777    -999.25000       2.08100     472.81900     438.92999       2.67299 
   2985.21140       6.00000       6.33000       0.01144      54.24988    -999.25000       2.09099     456.28101     427.31201       2.67400 
   2985.05900       6.00000       6.33000       0.01203      54.28896    -999.25000       2.10898     477.09500     447.85001       2.66802 
   2984.90660       6.00000       6.33100       0.01371      54.34688    -999.25000       2.11100     510.82800     479.31100       2.65802 
   2984.75420       6.00000       6.33200       0.01523      54.50468    -999.25000       2.09801     539.66101     507.01599       2.65401 
   2984.60180       6.00000       6.33000       0.01539      54.76153    -999.25000       2.09600     588.24799     554.92902       2.65799 
   2984.44940       6.00000       6.32501       0.01429      55.04951    -999.25000       2.11498     713.81299     674.84003       2.66498 
   2984.29700       6.00000       6.32200       0.01301      55.27567    -999.25000       2.13498     872.51501     820.94299       2.66899 
   2984.14460       6.00000       6.32200       0.01217      55.37989    -999.25000       2.14799     923.49701     860.09998       2.66501 
   2983.99220       6.00000       6.32300       0.01209      55.33514    -999.25000       2.18196     820.28302     753.08099       2.65502 
   2983.83980       6.00000       6.32600       0.01261      55.18429    -999.25000       2.21698     651.39899     587.08002       2.64701 
   2983.68740       6.00000       6.32900       0.01333      55.02525    -999.25000       2.20901     507.90601     449.13699       2.64401 
   2983.53500       6.00000       6.32900       0.01295      54.93810    -999.25000       2.20899     428.77899     376.29901       2.64599 
   2983.38260       6.00000       6.32601       0.00886      54.89506    -999.25000       2.21699     422.63901     374.57401       2.64799 
   2983.23020       6.00000       6.32201       0.00275      54.75131    -999.25000       2.21001     473.83899     426.78000       2.64501 
   2983.07780       6.00000       6.31900       0.00536      54.42164    -999.25000       2.19701     535.76898     487.32901       2.63503 
   2982.92540       6.00000       6.31900       0.01866      54.05759    -999.25000       2.18601     549.70898     500.28400       2.62402 
   2982.77300       6.00000       6.32200       0.02513    -999.25000    -999.25000       2.17701     513.70898     466.31201       2.62000 
   2982.62060       6.00000       6.32300       0.01953    -999.25000    -999.25000       2.17500     487.04199     443.67401       2.62797 
   2982.46820       6.00000       6.32001       0.01590    -999.25000    -999.25000       2.17100     519.86499     479.65201       2.64097 
   2982.31580       6.00000       6.31401       0.01711      55.03085    -999.25000       2.16101     608.24597     567.73602       2.64799 
   2982.16340       6.00000       6.31001       0.02047      55.47443    -999.25000       2.14701     675.40100     629.99103       2.64800 
   2982.01100       6.00000       6.30900       0.02548      55.40938    -999.25000       2.14100     640.29797     590.11200       2.64700 
   2981.85860       6.00000       6.30800       0.02926      54.92797    -999.25000       2.14699     522.97498     473.85699       2.64999 
   2981.70620       6.00000       6.31299       0.02894      54.41780    -999.25000       2.15400     408.96301     365.54001       2.65698 
   2981.55380       6.00000       6.31898       0.02587      54.29397    -999.25000       2.15200     345.17700     307.04501       2.66798 
   2981.40140       6.00000       6.31801       0.02258      54.74397    -999.25000       2.15100     338.36099     302.74500       2.67599 
   2981.24900       6.00000       6.31002       0.01908      55.63833    -999.25000       2.15699     386.94800     349.97501       2.67202 
   2981.09660       6.00000       6.30601       0.01499      56.59643    -999.25000       2.15101     478.69400     437.46600       2.65903 
   2980.94420       6.00000       6.30500       0.01192      57.20421    -999.25000       2.15998     581.17902     534.97900       2.65001 
   2980.79180       6.00000       6.30201       0.01123      57.22526    -999.25000       2.19197     656.52502     605.46002       2.64900 
   2980.63940       6.00000       6.30200       0.01162      56.69413    -999.25000       2.18702     689.34198     633.12000       2.65000 
   2980.48700       6.00000       6.31197       0.01089      55.82956    -999.25000       2.15303     689.63702     627.54401       2.64701 
   2980.33460       6.00000       6.31999       0.00979      54.88458    -999.25000       2.15000     675.77002     607.15503       2.64401 
   2980.18220       6.00000       6.31701       0.01014      54.13113    -999.25000       2.13503     653.78497     579.13898       2.64200 
   2980.02980       6.00000       6.31002       0.01161      53.82826    -999.25000       2.04909     623.05402     545.79401       2.64200 
   2979.87740       6.00000       6.30700       0.01356      54.09927    -999.25000       1.93909     602.62402     526.14099       2.64400 
   2979.72500       6.00000       6.30800       0.01768      54.77571    -999.25000       1.92300     604.93298     528.37701       2.64799 
   2979.57260       6.00000       6.31000       0.02480      55.45094    -999.25000       1.92899     604.50000     525.60498       2.64900 
   2979.42020       6.00000       6.31399       0.03091      55.77367    -999.25000       1.97593     581.78497     501.27802       2.64900 
   2979.26780       6.00000       6.31600       0.03259      55.70429    -999.25000       2.10087     556.57300     475.95200       2.65000 
   2979.11540       6.00000       6.31301       0.03153      55.43551    -999.25000       2.32578     559.79602     477.03000       2.64900 
   2978.96300       6.00000       6.30701       0.02840      55.12153    -999.25000       2.56982     616.47803     523.82703       2.64701 
   2978.81060       6.00000       6.30500       0.02299      54.78657    -999.25000       2.53812     723.99597     610.07300       2.64600 
   2978.65820       6.00000       6.30899       0.01810      54.47450    -999.25000       2.22330     826.06702     685.82703       2.64401 
   2978.50580       6.00000       6.31399       0.01546      54.30819    -999.25000       1.98216     854.53003     695.50201       2.63901 
   2978.35340       6.00000       6.31500       0.01412      54.32489    -999.25000       1.91704     794.87903     632.26703       2.63501 
   2978.20100       6.00000       6.31500       0.01374      54.35597    -999.25000       1.86705     702.33398     547.76898       2.63400 
   2978.04860       6.00000       6.31699       0.01491      54.18142    -999.25000       1.82303     650.22198     503.27200       2.63300 
   2977.89620       6.00000       6.32099       0.01650      53.81569    -999.25000       1.81401     673.50098     522.91803       2.63101 
   2977.74380       6.00000       6.31701       0.01668      53.57330    -999.25000       1.83797     766.97400     600.24298       2.62900 
   2977.59140       6.00000       6.30802       0.01564      53.77442    -999.25000       1.96089     896.03802     710.17200       2.62800 
   2977.43900       6.00000       6.30400       0.01501      54.40876    -999.25000       1.98802     985.82300     792.30499       2.62601 
   2977.28660       6.00000       6.30799       0.01630      55.08092    -999.25000       1.97799     962.91803     783.19702       2.62002 
   2977.13420       6.00000       6.31499       0.02012      55.38073    -999.25000       2.02197     830.77502     683.79999       2.61600 
   2976.98180       6.00000       6.31999       0.02534      55.29431    -999.25000       1.89013     664.08301     555.09998       2.62298 
   2976.82940       6.00000       6.32599       0.02946      55.20009    -999.25000       1.83999     528.65698     449.69299       2.63497 
   2976.67700       6.00000       6.33199       0.03126      55.46435    -999.25000       1.85398     442.03101     381.47900       2.64199 
   2976.52460       6.00000       6.32603       0.03019      56.02595    -999.25000       1.95787     381.39401     333.30499       2.63801 
   2976.37220       6.00000       6.31403       0.02674      56.48335    -999.25000       2.05694     327.98199     291.67001       2.63500 
   2976.21980       6.00000       6.30602       0.02244      56.53913    -999.25000       2.08098     292.72501     266.57599       2.63899 
   2976.06740       6.00000       6.30600       0.01802      56.25760    -999.25000       2.11896     294.51401     273.01199       2.64499 
   2975.91500       6.00000       6.30900       0.01401      55.93451    -999.25000       2.19593     348.64099     324.92801       2.64201 
   2975.76260       6.00000       6.31100       0.01226      55.80111    -999.25000       2.19401     462.01300     427.10999       2.63502 
   2975.61020       6.00000       6.31200       0.01256      55.90173    -999.25000       2.17002     593.03101     538.15802       2.63300 
   2975.45780       6.00000       6.30901       0.01174      56.11761    -999.25000       2.16400     696.02899     615.34998       2.63799 
   2975.30540       6.00000       6.30401       0.00860      56.22291    -999.25000       2.16700     784.27002     672.55402       2.64698 
   2975.15300       6.00000       6.30300       0.00508      56.01452    -999.25000       2.16500     871.76801     726.57001       2.65299 
   2975.00060       6.00000       6.30599       0.00290      55.48004    -999.25000       2.16600     946.21301     771.72998       2.65101 
   2974.84820       6.00000       6.31099       0.00238      54.85604    -999.25000       2.17199    1023.63202     823.75403       2.64202 
   2974.69580       6.00000       6.31599       0.00335      54.41861    -999.25000       2.18898    1128.37695     898.26703       2.63402 
   2974.54340       6.00000       6.32199       0.00517      54.21124    -999.25000       2.21198    1236.38696     970.50299       2.63100 
   2974.39100       6.00000       6.32500       0.00640      54.06724    -999.25000       2.17006    1290.14600     998.54901       2.63499 
   2974.23860       6.00000       6.32301       0.00655      53.84742    -999.25000       2.08905    1267.60303     977.15399       2.64198 
   2974.08620       6.00000       6.32001       0.00637      53.61139    -999.25000       2.13097    1204.87195     939.43298       2.64899 
   2973.93380       6.00000       6.31800       0.00630      53.50909    -999.25000       2.11603    1147.51196     912.94098       2.65300 
   2973.78140       6.00000       6.31501       0.00624      53.58180    -999.25000       2.14195    1084.31396     876.89600       2.65001 
   2973.62900       6.00000       6.31201       0.00638      53.71976    -999.25000       2.18098     964.51801     784.59399       2.64102 
   2973.47660       6.00000       6.31000       0.00753      53.80490    -999.25000       2.19998     791.94397     641.92499       2.63401 
   2973.32420       6.00000       6.31000       0.00965      53.83896    -999.25000       2.21200     628.79199     505.91199       2.62901 
   2973.17180       6.00000       6.31000       0.01071      53.93480    -999.25000       2.18104     528.07098     423.62399       2.63398 
   2973.01940       6.00000       6.31100       0.00931      54.14758    -999.25000       2.07012     503.59900     405.46100       2.64796 
   2972.86700       6.00000       6.31300       0.00750      54.39159    -999.25000       1.89116     545.53302     441.03799       2.66297 
   2972.71460       6.00000       6.31400       0.00736      54.52784    -999.25000       1.75410     632.74902     512.70801       2.66999 
   2972.56220       6.00000       6.31400       0.00815      54.55899    -999.25000       1.72201     728.74500     590.01898       2.66801 
   2972.40980       6.00000       6.31300       0.00866      54.65378    -999.25000       1.72000     792.66901     637.65601       2.65803 
   2972.25740       6.00000       6.31499       0.00895      54.88754    -999.25000       1.82187     843.91400     673.06598       2.64702 
   2972.10500       6.00000       6.31799       0.00902      55.07574    -999.25000       1.99787     948.75598     752.91199       2.64101 
   2971.95260       6.00000       6.31900       0.00831      54.92246    -999.25000       2.00403    1114.30701     880.45398       2.64499 
   2971.80020       6.00000       6.31501       0.00699      54.35714    -999.25000       1.98999    1271.68396     997.62097       2.65198 
   2971.64780       6.00000       6.31400       0.00616      53.64920    -999.25000       2.02996    1318.44800    1025.43298       2.65699 
   2971.49540       6.00000       6.31898       0.00617      53.20855    -999.25000       2.03601    1206.56897     930.59497       2.65800 
   2971.34300       6.00000       6.32499       0.00690      53.31453    -999.25000       1.99204    1012.76801     772.56500       2.65601 
   2971.19060       6.00000       6.32600       0.00807      53.95769    -999.25000       1.97300     818.95599     612.27002       2.64802 
   2971.03820       6.00000       6.32101       0.00898      54.88237    -999.25000       1.97700     624.98199     454.22699       2.64002 
   2970.88580       6.00000       6.31202       0.00956      55.70872    -999.25000       1.90009     452.48099     321.90601       2.63800 
   2970.73340       6.00000       6.30302       0.01041      56.09859    -999.25000       1.75413     354.17200     251.61600       2.64299 
   2970.58100       6.00000       6.30000       0.01245      55.88166    -999.25000       1.65907     327.51001     233.73300       2.64899 
   2970.42860       6.00000       6.30200       0.01648      55.11652    -999.25000       1.70292     340.87799     242.12300       2.64900 
   2970.27620       6.00000       6.30699       0.02333      54.06285    -999.25000       1.93976     368.76099     257.88800       2.63803 
   2970.12380       6.00000       6.31398       0.03333      53.13742    -999.25000       2.17582     380.69901     260.27802       2.62403 
   2969.97140       6.00000       6.32298       0.04483      52.71642    -999.25000       2.30191     366.11499     243.95700       2.61801 
   2969.81900       6.00000       6.32799       0.05349      52.89542    -999.25000       2.40790     341.61700     221.49200       2.62597 
   2969.66660       6.00000       6.33000       0.05675      53.42999    -999.25000       2.51691     317.83600     200.16901       2.64395 
   2969.51420       6.00000       6.32900       0.05664      53.93622    -999.25000       2.60393     296.73099     181.44901       2.66794 
   2969.36180       6.00000       6.32700       0.05547      54.17974    -999.25000       2.74685     286.13800     170.37801       2.68696 
   2969.20940       6.00000       6.32600       0.05347      54.16214    -999.25000       2.98679     289.68100     168.72000       2.68900 
   2969.05700       6.00000       6.32600       0.05000      54.03424    -999.25000       3.11494     305.10999     174.78000       2.67703 
   2968.90460       6.00000       6.32500       0.04717      53.87128    -999.25000       2.99015     332.90201     189.17700       2.66503 
   2968.75220       6.00000       6.32101       0.04802      53.58755    -999.25000       2.77418     373.83701     212.74899       2.65801 
   2968.59980       6.00000       6.31202       0.05122      53.06201    -999.25000       2.68205     420.94101     240.43700       2.65301 
   2968.44740       6.00000       6.30501       0.05174      52.32232    -999.25000       2.67001     444.95300     253.34100       2.64701 
   2968.29500       6.00000       6.30500       0.05112      51.71390    -999.25000       2.62005     420.15399     237.11600       2.64201 
   2968.14260       6.00000       6.30999       0.05902      51.73061    -999.25000       2.56704     359.56900     201.25600       2.63801 
   2967.99020       6.00000       6.31499       0.08595      52.69591    -999.25000       2.53802     286.85501     159.59000       2.63202 
   2967.83780       6.00000       6.32099       0.13564      54.52357    -999.25000       2.49504     210.13400     116.33000       2.62003 
   2967.68540       6.00000       6.32699       0.19165      56.75915    -999.25000       2.46701     145.07600      81.05400       2.60603 
   2967.53300       6.00000       6.33199       0.22866      58.84167    -999.25000       2.57686     109.17100      63.27200       2.60299 
   2967.38060       6.00000       6.33400       0.26108      60.30690    -999.25000       2.91866      97.92500      59.33900       2.62094 
   2967.22820       6.00000       6.33400       0.28438      60.93537    -999.25000       3.33066      98.63700      61.74400       2.65491 
   2967.07580       6.00000       6.33300       0.28723      60.74868    -999.25000       3.51691     102.79600      65.49200       2.68992 
   2966.92340       6.00000       6.33400       0.28454      59.98451    -999.25000       3.50203     106.04900      68.19700       2.71295 
   2966.77100       6.00000       6.34795       0.28915      59.02863    -999.25000       3.50199     107.60100      69.34500       2.72299 
   2966.61860       6.00000       6.39188       0.29676      58.27112    -999.25000       3.54895     106.66600      68.25100       2.72301 
   2966.46620       6.00000       6.45385       0.29807      58.00618    -999.25000       3.64990     104.43900      65.67800       2.72001 
   2966.31380       6.00000       6.49791       0.29182      58.35113    -999.25000       3.78687     104.39000      64.00700       2.72000 
   2966.16140       6.00000       6.50999       0.28380      59.22032    -999.25000       3.96584     107.25300      64.09800       2.72199 
   2966.00900       6.00000       6.50601       0.27758      60.34405    -999.25000       4.10091     111.19500      65.30700       2.72200 
   2965.85660       6.00000       6.50101       0.26054      61.28957    -999.25000       4.12200     116.47300      68.21500       2.71303 
   2965.70420       6.00000       6.50399       0.23878      61.63675    -999.25000       4.11700     125.00800      74.05200       2.69604 
   2965.55180       6.00000       6.51497       0.22623      61.21208    -999.25000       4.12699     134.77100      81.10000       2.68502 
   2965.39940       6.00000       6.52298       0.22408      60.20192    -999.25000       4.14199     140.78000      85.68800       2.68898 
   2965.24700       6.00000       6.52400       0.22679      59.02798    -999.25000       4.14400     140.95500      86.21800       2.69998 
   2965.09460       6.00000       6.52300       0.23534      58.11834    -999.25000       4.14600     135.43100      82.76700       2.70100 
   2964.94220       6.00000       6.52300       0.25493      57.81318    -999.25000       4.15799     125.56700      76.47500       2.69003 
   2964.78980       6.00000       6.52300       0.27710      58.32374    -999.25000       4.18398     116.61600      70.87300       2.67703 
   2964.63740       6.00000       6.52500       0.27878      59.68633    -999.25000       4.18202     113.58100      68.91700       2.66602 
   2964.48500       6.00000       6.52999       0.24857      61.63352    -999.25000       4.10608     115.51300      69.76000       2.66001 
   2964.33260       6.00000       6.53798       0.19634      63.50501    -999.25000       3.96514     120.38700      72.10000       2.66299 
   2964.18020       6.00000       6.54200       0.13793      64.43801    -999.25000       3.79115     130.57201      77.25000       2.67298 
   2964.02780       6.00000       6.53602       0.08667      63.82881    -999.25000       3.65710     151.71400      88.25300       2.67700 
   2963.87540       6.00000       6.52204       0.04848      61.76209    -999.25000       3.55710     196.64900     112.17100       2.66504 
   2963.72300       6.00000       6.50205       0.02388      58.99483    -999.25000       3.31526     286.15799     160.11501       2.64405 
   2963.57060       6.00000       6.48204       0.01058      56.43106    -999.25000       2.91237     417.98999     229.90800       2.62903 
   2963.41820       6.00000       6.47201       0.00496      54.58469    -999.25000       2.54530     555.13702     302.08301       2.62401 
   2963.26580       6.00000       6.47200       0.00367      53.49049    -999.25000       2.27722     664.44501     361.57700       2.62200 
   2963.11340       6.00000       6.47799       0.00431      53.01652    -999.25000       2.08415     732.93402     403.70300       2.61900 
   2962.96100       6.00000       6.48000       0.00593      53.04872    -999.25000       2.03401     749.49402     421.85999       2.61999 
   2962.80860       6.00000       6.47601       0.01098      53.41327    -999.25000       2.05598     712.37097     411.48499       2.62598 
   2962.65620       6.00000       6.47300       0.02497      53.82932    -999.25000       2.06200     625.93903     368.60699       2.63099 
   2962.50380       6.00000       6.47200       0.05192      54.12757    -999.25000       2.06200     485.20401     286.92099       2.63001 
   2962.35140       6.00000       6.47499       0.07914      54.46139    -999.25000       2.06699     319.94601     187.78500       2.62701 
   2962.19900       6.00000       6.48597       0.07722      55.15163    -999.25000       2.16887     197.83400     115.30100       2.63098 
   2962.04660       6.00000       6.50296       0.05880      56.23901    -999.25000       2.49167     152.19099      88.91700       2.64895 
   2961.89420       6.00000       6.51498       0.04009      57.24744    -999.25000       2.91365     178.09399     104.68400       2.66796 
   2961.74180       6.00000       6.51401       0.02391      57.52298    -999.25000       3.03500     307.54901     180.60600       2.66901 
   2961.58940       6.00000       6.50303       0.01330      56.81765    -999.25000       2.74930     584.19000     339.28799       2.65404 
   2961.43700       6.00000       6.48903       0.00869      55.55030    -999.25000       2.42725     943.53400     536.13702       2.64402 
   2961.28460       6.00000       6.47703       0.00803      54.45065    -999.25000       2.25812    1193.55005     653.65100       2.64300 
   2961.13220       6.00000       6.47001       0.00814      53.95850    -999.25000       2.18305    1204.07397     625.73602       2.64499 
   2960.97980       6.00000       6.47100       0.00757      53.97277    -999.25000       2.16601    1069.20898     522.83197       2.64600 
   2960.82740       6.00000       6.47499       0.00727      54.12873    -999.25000       2.15401     975.22302     453.18100       2.64799 
   2960.67500       6.00000       6.47899       0.00805      54.17300    -999.25000       2.15299    1019.72998     460.90601       2.65000 
   2960.52260       6.00000       6.47800       0.00921      54.06625    -999.25000       2.18597    1182.26196     530.41101       2.64502 
   2960.37020       6.00000       6.47500       0.01040      53.87336    -999.25000       2.21698    1325.90100     597.24200       2.63203 
   2960.21780       6.00000       6.47400       0.01141      53.63841    -999.25000       2.22899    1296.38403     589.54797       2.62202 
   2960.06540       6.00000       6.47200       0.01222      53.40738    -999.25000       2.24898    1096.21399     507.96600       2.62199 
   2959.91300       6.00000       6.47200       0.01384      53.28015    -999.25000       2.26399     860.56000     414.21701       2.62799 
   2959.76060       6.00000       6.47499       0.01661      53.35178    -999.25000       2.28498     671.67798     342.71799       2.63100 
   2959.60820       6.00000       6.47800       0.01798      53.58255    -999.25000       2.31997     525.05298     285.50101       2.63698 
   2959.45580       6.00000       6.47800       0.01715      53.80166    -999.25000       2.34798     398.87000     229.55200       2.64897 
   2959.30340       6.00000       6.47401       0.01597      53.85102    -999.25000       2.36299     295.92999     178.54401       2.64702 
   2959.15100       6.00000       6.47100       0.01474      53.73726    -999.25000       2.38698     223.21899     139.27600       2.62903 
   2958.99860       6.00000       6.47100       0.01292      53.59723    -999.25000       2.41198     176.41299     112.39900       2.64894 
   2958.84620       6.00000       6.47300       0.01125      53.50812    -999.25000       2.43298     151.41701      98.27200       2.66497 
   2958.69380       6.00000       6.47300       0.01067      53.41716    -999.25000       2.45998     147.68800      97.38600       2.68195 
   2958.54140       6.00000       6.47300       0.01154      53.31617    -999.25000       2.47399     170.36501     113.72300       2.69199 
   2958.38900       6.00000       6.47200       0.01382      53.35484    -999.25000       2.46501     239.85400     161.26199       2.67206 
   2958.23660       6.00000       6.47200       0.01643      53.70226    -999.25000       2.45900     384.36899     258.71500       2.64705 
   2958.08420       6.00000       6.46602       0.01730      54.29891    -999.25000       2.45701     629.66101     424.76099       2.63601 
   2957.93180       6.00000       6.45004       0.01540      54.83618    -999.25000       2.42104     944.77301     636.85901       2.63599 
   2957.77940       6.00000       6.43603       0.01263      55.02788    -999.25000       2.38003    1228.35706     821.50403       2.63899 
   2957.62700       6.00000       6.43400       0.01135      54.88438    -999.25000       2.35003    1404.19897     930.47498       2.64299 
   2957.47460       6.00000       6.44397       0.01167      54.67833    -999.25000       2.32802    1487.34399     985.08301       2.64599 
   2957.32220       6.00000       6.45896       0.01301      54.63397    -999.25000       2.30203    1521.68298    1018.94202       2.64500 
   2957.16980       6.00000       6.46798       0.01702      54.70684    -999.25000       2.25704    1514.97998    1032.05798       2.64101 
   2957.01740       6.00000       6.46501       0.02821      54.67115    -999.25000       2.22902    1463.27002    1015.83600       2.64000 
   2956.86500       6.00000       6.45403       0.05238      54.45345    -999.25000       2.18905    1329.52405     938.38202       2.64798 
   2956.71260       6.00000       6.44601       0.09496      54.25728    -999.25000       2.08111    1084.76404     776.98798       2.66296 
   2956.56020       6.00000       6.45298       0.15274      54.32673    -999.25000       2.00304     798.99500     583.41101       2.68494 
   2956.40780       6.00000       6.47095       0.20499      54.59249    -999.25000       2.13482     568.35101     424.16800       2.71991 
   2956.25540       6.00000       6.48896       0.22798      54.68698    -999.25000       2.57754     403.38000     305.92499       2.75891 
   2956.10300       6.00000       6.49599       0.21951      54.30689    -999.25000       3.22243     287.54300     221.77699       2.78395 
   2955.95060       6.00000       6.49400       0.20560      53.52846    -999.25000       3.69966     233.68700     183.91299       2.79299 
   2955.79820       6.00000       6.48901       0.20075      52.74824    -999.25000       3.82296     228.08099     181.10800       2.79699 
   2955.64580       6.00000       6.48401       0.19938      52.31053    -999.25000       3.81601     249.61501     198.28799       2.79700 
   2955.49340       6.00000       6.48100       0.19521      52.23796    -999.25000       3.81600     289.79999     229.28799       2.78703 
   2955.34100       6.00000       6.48399       0.18877      52.25098    -999.25000       3.91986     344.34601     270.77701       2.77403 
   2955.18860       6.00000       6.49198       0.18136      52.05646    -999.25000       4.22271     440.39899     344.22198       2.76502 
   2955.03620       6.00000       6.49899       0.17042      51.60986    -999.25000       4.43987     640.24103     494.29001       2.76400 
   2954.88380       6.00000       6.49900       0.15923      51.12080    -999.25000       4.44703     942.08600     713.64398       2.76699 
   2954.73140       6.00000       6.49401       0.15235      50.82138    -999.25000       4.31515    1290.87097     970.84100       2.77199 
   2954.57900       6.00000       6.48702       0.14822      50.71909    -999.25000       4.12815    1688.93005    1291.98901       2.77798 
   2954.42660       6.00000       6.48201       0.14275      50.57331    -999.25000       4.06002    2063.63794    1612.18604       2.78797 
   2954.27420       6.00000       6.47801       0.13352      50.09699    -999.25000       4.27173    2234.71191    1759.66602       2.79798 
   2954.12180       6.00000       6.47800       0.13729      49.22065    -999.25000       4.87440    2084.68896    1630.20703       2.80000 
   2953.96940       6.00000       6.48399       0.16608      48.25859    -999.25000       5.60839    1636.98706    1251.67603       2.78505 
   2953.81700       6.00000       6.48998       0.18399      47.81641    -999.25000       5.96681    1043.74902     766.50598       2.76106 
   2953.66460       6.00000       6.49000       0.16453      48.41445    -999.25000       5.79624     562.53198     393.51700       2.74104 
   2953.51220       6.00000       6.48402       0.14797      50.09570    -999.25000       5.39636     324.88599     224.31200       2.72902 
   2953.35980       6.00000       6.47702       0.14461      52.33309    -999.25000       5.02032     247.99300     175.78999       2.71703 
   2953.20740       6.00000       6.47201       0.14239      54.33588    -999.25000       4.65932     242.42799     179.04201       2.70503 
   2953.05500       6.00000       6.47299       0.14308      55.50550    -999.25000       4.25536     276.63000     212.76401       2.69402 
   2952.90260       6.00000       6.47998       0.15312      55.73705    -999.25000       3.92226     324.64499     257.29800       2.68502 
   2952.75020       6.00000       6.48898       0.17422      55.37881    -999.25000       3.73015     351.71100     283.56799       2.67502 
   2952.59780       6.00000       6.49000       0.20070      54.99258    -999.25000       3.52020     328.20401     266.73599       2.66901 
   2952.44540       6.00000       6.48601       0.22450      55.07757    -999.25000       3.28119     260.35599     213.15199       2.67498 
   2952.29300       6.00000       6.48300       0.24136      55.92519    -999.25000       3.24696     186.14101     154.75800       2.68897 
   2952.14060       6.00000       6.48400       0.24800      57.59184    -999.25000       3.50473     133.55800     113.43400       2.69799 
   2951.98820       6.00000       6.48799       0.24943      59.91185    -999.25000       3.77780     103.56900      89.47800       2.69302 
   2951.83580       6.00000       6.50694       0.24927      62.46170    -999.25000       3.80702      89.26300      77.60000       2.68203 
   2951.68340       6.00000       6.54390       0.22474      64.64262    -999.25000       3.74306      84.82300      73.48600       2.67701 
   2951.53100       6.00000       6.57892       0.16555      65.96325    -999.25000       3.80189      87.44400      75.05700       2.67999 
   2951.37860       6.00000       6.58800       0.10479      66.28294    -999.25000       4.15363      98.97000      83.81000       2.68499 
   2951.22620       6.00000       6.56208       0.06023      65.74927    -999.25000       4.58865     126.59600     105.17500       2.68401 
   2951.07380       6.00000       6.52010       0.03181      64.50439    -999.25000       4.68304     188.78000     152.78999       2.67702 
   2950.92140       6.00000       6.49205       0.01569      62.57156    -999.25000       4.18556     320.38101     248.95900       2.66603 
   2950.76900       6.00000       6.49199       0.00852      60.04947    -999.25000       3.39469     532.55902     393.27100       2.65004 
   2950.61660       6.00000       6.50597       0.00728      57.32957    -999.25000       2.77148     769.16901     537.87500       2.63204 
   2950.46420       6.00000       6.51698       0.00827      55.04253    -999.25000       2.39928     944.82300     623.93500       2.62102 
   2950.31180       6.00000       6.51601       0.00818      53.70473    -999.25000       2.19914    1014.16302     633.09998       2.61801 
   2950.15940       6.00000       6.49805       0.00710      53.37908    -999.25000       2.16800     992.85901     591.62598       2.61701 
   2950.00700       6.00000       6.46011       0.00676      53.66231    -999.25000       2.22395     926.36902     536.67297       2.61401 
   2949.85460       6.00000       6.41012       0.00732      54.02243    -999.25000       2.25199     856.61499     492.00400       2.60901 
   2949.70220       6.00000       6.38204       0.00812      54.17287    -999.25000       2.26199     804.05499     463.11700       2.60899 
   2949.54980       6.00000       6.39196       0.00871      54.17205    -999.25000       2.29297     772.99597     447.81799       2.61598 
   2949.39740       6.00000       6.41694       0.00876      54.20590    -999.25000       2.33097     757.91302     441.36700       2.62797 
   2949.24500       6.00000       6.42799       0.00847      54.33374    -999.25000       2.33800     743.44598     435.27200       2.63798 
   2949.09260       6.00000       6.42402       0.00754      54.45781    -999.25000       2.34399     718.82397     423.34100       2.63900 
   2948.94020       6.00000       6.40505       0.00625      54.48301    -999.25000       2.36398     690.09698     408.73700       2.62903 
   2948.78780       6.00000       6.37806       0.00653      54.38122    -999.25000       2.37200     654.75403     389.26099       2.62101 
   2948.63540       6.00000       6.36003       0.00910      54.17937    -999.25000       2.38099     602.12097     358.77600       2.62100 
   2948.48300       6.00000       6.36597       0.01228      53.96835    -999.25000       2.38899     549.09198     327.78601       2.62599 
   2948.33060       6.00000       6.38795       0.01490      53.87411    -999.25000       2.38900     523.08197     312.22299       2.62800 
   2948.17820       6.00000       6.40696       0.01739      53.95481    -999.25000       2.36403     528.93103     315.03000       2.63099 
   2948.02580       6.00000       6.41399       0.01910      54.13468    -999.25000       2.31904     550.66998     326.41299       2.63798 
   2947.87340       6.00000       6.40503       0.01810      54.28775    -999.25000       2.28603     555.25403     325.74200       2.64100 
   2947.72100       6.00000       6.38206       0.01493      54.40781    -999.25000       2.27101     525.08099     303.76199       2.63901 
   2947.56860       6.00000       6.36304       0.01234      54.59966    -999.25000       2.25801     487.28799     279.02499       2.63701 
   2947.41620       6.00000       6.36698       0.01168      54.92044    -999.25000       2.24401     474.56900     270.42099       2.63800 
   2947.26380       6.00000       6.39094       0.01305      55.27740    -999.25000       2.24600     490.90799     278.35101       2.64100 
   2947.11140       6.00000       6.41495       0.01596      55.43477    -999.25000       2.24501     518.72803     291.33099       2.63901 
   2946.95900       6.00000       6.42399       0.01865      55.26432    -999.25000       2.22702     522.29303     289.16800       2.63202 
   2946.80660       6.00000       6.41803       0.01907      54.92258    -999.25000       2.21601     492.25201     268.93500       2.62501 
   2946.65420       6.00000       6.39706       0.01759      54.77124    -999.25000       2.22099     459.25500     249.14900       2.62200 
   2946.50180       6.00000       6.37306       0.01643      55.08545    -999.25000       2.23998     451.39401     244.04700       2.62101 
   2946.34940       6.00000       6.36800       0.01653      55.78582    -999.25000       2.25099     461.22501     246.43300       2.62199 
   2946.19700       6.00000       6.38694       0.01819      56.60264    -999.25000       2.25300     451.57599     235.38300       2.62599 
   2946.04460       6.00000       6.41294       0.02058      57.34676    -999.25000       2.25600     404.65399     204.50900       2.63398 
   2945.89220       6.00000       6.42698       0.02143      57.97597    -999.25000       2.24402     348.16699     172.11900       2.63800 
   2945.73980       6.00000       6.42801       0.01938      58.30949    -999.25000       2.20303     319.01401     156.85899       2.63501 
   2945.58740       6.00000       6.41305       0.01611      58.06149    -999.25000       2.27388     325.43100     159.99400       2.62802 
   2945.43500       6.00000       6.39204       0.01364      57.19948    -999.25000       2.41290     354.16199     174.31799       2.61802 
   2945.28260       6.00000       6.39099       0.01235      56.15368    -999.25000       2.41998     380.78900     188.87100       2.61201 
   2945.13020       6.00000       6.40895       0.01212      55.60277    -999.25000       2.45996     390.30899     196.92101       2.61399 
   2944.97780       6.00000       6.42198       0.01310      55.88739    -999.25000       2.32715     389.07700     201.35100       2.62098 
   2944.82540       6.00000       6.42200       0.01458      56.74656    -999.25000       2.17810     382.20300     203.98700       2.62699 
   2944.67300       6.00000       6.42100       0.01554      57.56775    -999.25000       2.15702     363.66800     200.16200       2.62800 
   2944.52060       6.00000       6.41900       0.01625      57.89859    -999.25000       2.10306     325.61700     183.26300       2.62501 
   2944.36820       6.00000       6.41700       0.01770      57.77224    -999.25000       2.05403     271.33200     154.46300       2.62101 
   2944.21580       6.00000       6.41600       0.01913      57.62015    -999.25000       2.09194     219.39700     125.54600       2.62000 
   2944.06340       6.00000       6.41600       0.01886      57.80058    -999.25000       2.25285     186.25101     106.92600       2.62399 
   2943.91100       6.00000       6.41301       0.01709      58.27718    -999.25000       2.36194     171.42101      98.83700       2.63696 
   2943.75860       6.00000       6.40901       0.01526      58.72338    -999.25000       2.35902     165.31500      96.25300       2.66293 
   2943.60620       6.00000       6.40700       0.01456      58.77912    -999.25000       2.34599     164.03799      97.20300       2.70190 
   2943.45380       6.00000       6.40800       0.01458      58.31996    -999.25000       2.62566     171.04300     103.31800       2.74390 
   2943.30140       6.00000       6.40700       0.01328      57.47749    -999.25000       3.17752     196.64400     120.59900       2.76298 
   2943.14900       6.00000       6.39703       0.01005      56.53950    -999.25000       3.39095     252.23599     156.07899       2.74207 
   2942.99660       6.00000       6.38801       0.00760      55.81004    -999.25000       3.06736     335.20200     207.16800       2.69512 
   2942.84420       6.00000       6.39497       0.00773      55.42947    -999.25000       2.61938     416.30701     253.50101       2.65708 
   2942.69180       6.00000       6.41096       0.00897      55.30616    -999.25000       2.32921     468.16901     276.80200       2.64402 
   2942.53940       6.00000       6.41999       0.00919      55.20224    -999.25000       2.24604     500.67499     284.29001       2.64499 
   2942.38700       6.00000       6.41801       0.00832      54.98243    -999.25000       2.23002     540.37201     294.63501       2.64600 
   2942.23460       6.00000       6.40803       0.00720      54.71241    -999.25000       2.19004     595.31500     315.64001       2.64301 
   2942.08220       6.00000       6.39304       0.00664      54.61794    -999.25000       2.14604     660.22198     346.87201       2.64001 
   2941.92980       6.00000       6.38102       0.00624      54.89727    -999.25000       2.06308     713.78302     377.15701       2.63900 
   2941.77740       6.00000       6.38598       0.00601      55.51981    -999.25000       2.00403     726.67700     390.02701       2.64000 
   2941.62500       6.00000       6.40395       0.00704      56.21096    -999.25000       2.01599     699.73798     384.96301       2.64199 
   2941.47260       6.00000       6.41598       0.01004      56.58375    -999.25000       2.00102     662.05298     374.92801       2.64699 
   2941.32020       6.00000       6.41900       0.01473      56.43362    -999.25000       2.02096     631.65198     367.31299       2.64900 
   2941.16780       6.00000       6.42000       0.02163      55.95786    -999.25000       2.09993     612.34698     364.16101       2.64202 
   2941.01540       6.00000       6.41901       0.03230      55.64915    -999.25000       2.15796     601.84802     364.07700       2.63501 
   2940.86300       6.00000       6.40604       0.04658      55.97381    -999.25000       2.19298     592.12903     362.64200       2.63599 
   2940.71060       6.00000       6.39003       0.06202      57.05562    -999.25000       2.19401     589.78003     367.06900       2.64398 
   2940.55820       6.00000       6.39298       0.07479      58.53147    -999.25000       2.27588     635.12903     405.87799       2.65796 
   2940.40580       6.00000       6.41095       0.08372      59.67767    -999.25000       2.67158     798.88397     528.46600       2.67895 
   2940.25340       6.00000       6.42298       0.08951      59.80179    -999.25000       3.30443    1279.08301     906.41498       2.69796 
   2940.10100       6.00000       6.42400       0.09329      58.69275    -999.25000       3.81063    2298.52100    1755.09705       2.71097 
   2939.94860       6.00000       6.41901       0.09352      56.85234    -999.25000       3.91899    3529.21411    2783.46191       2.72297 
   2939.79620       6.00000       6.40803       0.09233      55.17938    -999.25000       3.76516    4328.33789    3426.69409       2.73697 
   2939.64380       6.00000       6.38705       0.09339      54.27389    -999.25000       3.60812    4536.66016    3608.61890       2.75197 
   2939.49140       6.00000       6.37003       0.09483      54.06199    -999.25000       3.56202    4337.74121    3521.41699       2.77195 
   2939.33900       6.00000       6.37497       0.09419      54.12084    -999.25000       3.53703    3763.28711    3107.56396       2.79395 
   2939.18660       6.00000       6.39694       0.09094      54.17395    -999.25000       3.48704    3040.90088    2501.13696       2.80199 
   2939.03420       6.00000       6.41596       0.08429      54.19198    -999.25000       3.46401    2543.27100    2045.33398       2.78904 
   2938.88180       6.00000       6.42199       0.07821      54.16907    -999.25000       3.45102    2403.72412    1887.91504       2.77303 
   2938.72940       6.00000       6.42100       0.07749      53.99540    -999.25000       3.35411    2666.78101    2102.38501       2.76900 
   2938.57700       6.00000       6.41800       0.08139      53.63969    -999.25000       3.24508    3275.02393    2696.97510       2.76900 
   2938.42460       6.00000       6.41600       0.08882      53.22569    -999.25000       3.23500    3679.81104    3131.76001       2.76700 
   2938.27220       6.00000       6.41500       0.09862      52.91744    -999.25000       3.18007    3336.68604    2821.05493       2.77099 
   2938.11980       6.00000       6.41700       0.10471      52.77416    -999.25000       3.21590    2510.92993    2040.77197       2.77998 
   2937.96740       6.00000       6.42000       0.10420      52.72505    -999.25000       3.46576    1823.47205    1433.24695       2.78599 
   2937.81500       6.00000       6.42000       0.10080      52.68407    -999.25000       3.66986    1430.33606    1112.49695       2.78700 
   2937.66260       6.00000       6.40903       0.09617      52.59317    -999.25000       3.68103    1173.10901     901.85498       2.79298 
   2937.51020       6.00000       6.38905       0.09181      52.44626    -999.25000       3.59608     971.50098     735.52802       2.80298 
   2937.35780       6.00000       6.37403       0.09116      52.31421    -999.25000       3.49109     727.83002     538.25299       2.80600 
   2937.20540       6.00000       6.37000       0.09267      52.32692    -999.25000       3.44603     446.01401     317.99399       2.80002 
   2937.05300       6.00000       6.37399       0.09159      52.55355    -999.25000       3.40903     269.20499     187.48100       2.79501 
   2936.90060       6.00000       6.38597       0.08926      52.99720    -999.25000       3.40199     267.30200     191.52901       2.79599 
   2936.74820       6.00000       6.39997       0.08821      53.60594    -999.25000       3.59577     450.41599     329.19699       2.79102 
   2936.59580       6.00000       6.40001       0.08786      54.25092    -999.25000       3.93471     763.15100     555.85199       2.77504 
   2936.44340       6.00000       6.38903       0.08729      54.72825    -999.25000       4.14785    1027.53296     745.17999       2.75903 
   2936.29100       6.00000       6.38101       0.08573      54.85586    -999.25000       4.20398    1118.94495     810.10602       2.75001 
   2936.13860       6.00000       6.38299       0.08155      54.62645    -999.25000       4.16905    1065.00598     767.03802       2.74601 
   2935.98620       6.00000       6.39298       0.07549      54.25164    -999.25000       4.00518     956.53003     682.25098       2.74500 
   2935.83380       6.00000       6.39799       0.06787      54.01937    -999.25000       3.82613     857.13501     608.14697       2.74001 
   2935.68140       6.00000       6.39002       0.05836      54.08585    -999.25000       3.77303     772.73901     545.76202       2.72504 
   2935.52900       6.00000       6.37802       0.04713      54.40744    -999.25000       3.74803     659.26001     459.67499       2.70106 
   2935.37660       6.00000       6.37500       0.03404      54.83528    -999.25000       3.56023     491.26401     336.99100       2.67606 
   2935.22420       6.00000       6.37799       0.02074      55.23534    -999.25000       3.10844     305.09900     207.72900       2.65604 
   2935.07180       6.00000       6.38100       0.01064      55.51154    -999.25000       2.62839     180.67799     127.00100       2.64602 
   2934.91940       6.00000       6.38200       0.00602      55.59087    -999.25000       2.38814     153.21500     117.34500       2.64599 
   2934.76700       6.00000       6.38100       0.00628      55.51014    -999.25000       2.39296     197.42799     164.23300       2.64600 
   2934.61460       6.00000       6.37900       0.00858      55.40118    -999.25000       2.42299     279.95700     243.19800       2.64102 
   2934.46220       6.00000       6.37700       0.01009      55.39101    -999.25000       2.39503     341.06100     299.46600       2.63102 
   2934.30980       6.00000       6.37500       0.00998      55.52877    -999.25000       2.38300     322.88501     281.24100       2.62501 
   2934.15740       6.00000       6.37699       0.00932      55.71669    -999.25000       2.39399     239.65800     204.87801       2.62998 
   2934.00500       6.00000       6.39096       0.00934      55.77990    -999.25000       2.39001     158.47000     132.29201       2.64596 
   2933.85260       6.00000       6.41095       0.01016      55.67118    -999.25000       2.36203     121.89600      99.93500       2.66296 
   2933.70020       6.00000       6.42597       0.01086      55.52523    -999.25000       2.33802     133.69299     108.98500       2.67099 
   2933.54780       6.00000       6.43299       0.01106      55.53497    -999.25000       2.32901     191.43800     156.20300       2.66502 
   2933.39540       6.00000       6.43400       0.01138      55.77660    -999.25000       2.32401     276.89600     225.11600       2.65203 
   2933.24300       6.00000       6.43300       0.01153      56.04257    -999.25000       2.31301     349.17499     280.70801       2.63803 
   2933.09060       6.00000       6.42402       0.01019      55.99610    -999.25000       2.29402     387.02802     305.49100       2.62901 
   2932.93820       6.00000       6.41502       0.00736      55.50284    -999.25000       2.27501     407.54599     314.39200       2.62800 
   2932.78580       6.00000       6.41500       0.00503      54.77421    -999.25000       2.26900     433.52200     325.75699       2.63199 
   2932.63340       6.00000       6.42199       0.00433      54.22589    -999.25000       2.26800     484.05899     354.09299       2.63400 
   2932.48100       6.00000       6.42400       0.00464      54.07224    -999.25000       2.26600     591.18701     424.16901       2.63499 
   2932.32860       6.00000       6.42100       0.00489      54.17483    -999.25000       2.26001     756.75800     537.50201       2.63401 
   2932.17620       6.00000       6.41900       0.00462      54.23092    -999.25000       2.25900     901.53497     635.45599       2.63001 
   2932.02380       6.00000       6.41900       0.00445      54.11320    -999.25000       2.26499     931.69501     653.11401       2.62701 
   2931.87140       6.00000       6.42299       0.00470      53.94129    -999.25000       2.27000     857.15900     602.40601       2.62800 
   2931.71900       6.00000       6.42700       0.00458      53.87410    -999.25000       2.27300     762.48297     541.42297       2.63000 
   2931.56660       6.00000       6.42501       0.00470      53.94688    -999.25000       2.28599     715.90900     513.46802       2.63100 
   2931.41420       6.00000       6.42001       0.00628      54.01290    -999.25000       2.31397     757.24103     546.61102       2.63599 
   2931.26180       6.00000       6.41700       0.00815      53.91618    -999.25000       2.34298     901.69000     655.23700       2.64498 
   2931.10940       6.00000       6.41800       0.00877      53.62250    -999.25000       2.36898    1096.42395     803.03601       2.64800 
   2930.95700       6.00000       6.42099       0.00846      53.24862    -999.25000       2.39897    1226.27795     905.06000       2.64202 
   2930.80460       6.00000       6.42300       0.00782      53.01038    -999.25000       2.41998    1239.09705     920.89697       2.63601 
   2930.65220       6.00000       6.42200       0.00699      53.08585    -999.25000       2.43998    1203.53699     900.52399       2.63400 
   2930.49980       6.00000       6.41701       0.00630      53.45338    -999.25000       2.46897    1186.13696     892.70099       2.63300 
   2930.34740       6.00000       6.41400       0.00631      53.86931    -999.25000       2.48299    1180.80603     892.03802       2.62602 
   2930.19500       6.00000       6.41400       0.00725      54.09164    -999.25000       2.48599    1191.23206     898.83899       2.61901 
   2930.04260       6.00000       6.41699       0.00883      54.08701    -999.25000       2.49799    1221.02295     913.75098       2.61501 
   2929.89020       6.00000       6.41900       0.01059      54.01511    -999.25000       2.45107    1243.04004     915.44800       2.61998 
   2929.73780       6.00000       6.42100       0.01133      54.05193    -999.25000       2.33210    1252.12500     898.57001       2.63496 
   2929.58540       6.00000       6.42000       0.01082      54.21473    -999.25000       2.27504    1240.80701     862.84497       2.64598 
   2929.43300       6.00000       6.41800       0.01068      54.35178    -999.25000       2.24403    1185.77795     803.01898       2.65698 
   2929.28060       6.00000       6.41800       0.01160      54.35001    -999.25000       2.16609    1111.68005     742.33698       2.67196 
   2929.12820       6.00000       6.42099       0.01277      54.25216    -999.25000       2.00714    1054.08997     702.63300       2.68298 
   2928.97580       6.00000       6.42300       0.01395      54.22703    -999.25000       1.94203     987.73999     664.48999       2.68301 
   2928.82340       6.00000       6.42200       0.01535      54.49552    -999.25000       1.94099     896.14899     617.46600       2.67701 
   2928.67100       6.00000       6.41901       0.01652      55.19581    -999.25000       1.99593     792.72699     565.82001       2.67401 
   2928.51860       6.00000       6.41800       0.01704      56.23626    -999.25000       2.15483     672.92102     497.57800       2.67201 
   2928.36620       6.00000       6.41700       0.01721      57.24035    -999.25000       2.42575     536.89697     411.01099       2.66502 
   2928.21380       6.00000       6.41700       0.01786      57.77415    -999.25000       2.64085     420.79099     335.61301       2.65702 
   2928.06140       6.00000       6.41700       0.01880      57.63027    -999.25000       2.65703     356.55801     295.67099       2.65599 
   2927.90900       6.00000       6.41600       0.01898      56.99906    -999.25000       2.52115     332.64899     282.07800       2.66398 
   2927.75660       6.00000       6.41500       0.01797      56.30215    -999.25000       2.33016     316.21301     271.29800       2.67896 
   2927.60420       6.00000       6.41500       0.01577      55.83278    -999.25000       2.26201     292.11499     253.09599       2.69197 
   2927.45180       6.00000       6.41700       0.01261      55.58941    -999.25000       2.47575     274.04001     238.02699       2.69401 
   2927.29940       6.00000       6.41900       0.00967      55.39133    -999.25000       2.86565     294.26199     253.13901       2.68602 
   2927.14700       6.00000       6.42000       0.00791      55.12745    -999.25000       3.09887     417.44901     355.83801       2.67403 
   2926.99460       6.00000       6.41800       0.00715      54.79855    -999.25000       2.97019     739.44202     635.69598       2.66502 
   2926.84220       6.00000       6.41500       0.00649      54.43461    -999.25000       2.62432    1347.34900    1206.12805       2.65901 
   2926.68980       6.00000       6.41400       0.00516      54.02968    -999.25000       2.32224    2203.31299    2072.74390       2.65301 
   2926.53740       6.00000       6.41500       0.00350      53.59073    -999.25000       2.15312    2954.49707    2854.33496       2.64801 
   2926.38500       6.00000       6.41500       0.00237      53.19565    -999.25000       2.11401    3190.71997    3074.22510       2.64501 
   2926.23260       6.00000       6.41500       0.00167      52.94740    -999.25000       2.14098    3004.68896    2845.81201       2.64300 
   2926.08020       6.00000       6.41500       0.00109      52.87811    -999.25000       2.13701    2828.04004    2643.66895       2.63901 
   2925.92780       6.00000       6.41500       0.00100      52.92592    -999.25000       2.13100    2806.64307    2589.03906       2.63701 
   2925.77540       6.00000       6.41500       0.00191      52.99189    -999.25000       2.16296    2834.53809    2548.61011       2.63600 
   2925.62300       6.00000       6.41700       0.00359      53.05389    -999.25000       2.20397    2875.36108    2499.53198       2.63500 
   2925.47060       6.00000       6.41800       0.00314      53.15783    -999.25000       2.20900    2943.29907    2496.37207       2.63500 
   2925.31820       6.00000       6.41600      -0.00174      53.31374    -999.25000       2.21898    3055.83789    2611.56104       2.63500 
   2925.16580       6.00000       6.41400      -0.00115      53.45876    -999.25000       2.25796    3157.18506    2776.74512       2.63001 
   2925.01340       6.00000       6.41300       0.01133      53.49295    -999.25000       2.27699    3045.17310    2720.86108       2.62202 
   2924.86100       6.00000       6.41400       0.01933      53.43709    -999.25000       2.27500    2671.21289    2385.41895       2.61801 
   2924.70860       6.00000       6.41500       0.01255      53.42202    -999.25000       2.28199    2257.06909    2022.92004       2.62099 
   2924.55620       6.00000       6.41700       0.00561      53.50985    -999.25000       2.28400    1925.18994    1744.32703       2.62698 
   2924.40380       6.00000       6.41700       0.00338      53.61184    -999.25000       2.28500    1622.98901    1483.41895       2.63398 
   2924.25140       6.00000       6.41400       0.00230      53.60002    -999.25000       2.28700    1371.36206    1266.15002       2.63899 
   2924.09900       6.00000       6.41300       0.00236      53.52512    -999.25000       2.28300    1207.59302    1123.66394       2.64598 
   2923.94660       6.00000       6.41400       0.00301      53.53997    -999.25000       2.28400    1124.45801    1050.72803       2.65498 
   2923.79420       6.00000       6.41500       0.00363      53.70073    -999.25000       2.27501    1123.63696    1054.35205       2.65999 
   2923.64180       6.00000       6.41500       0.00416      53.89268    -999.25000       2.26201    1162.43604    1090.53699       2.65701 
   2923.48940       6.00000       6.41600       0.00448      53.99384    -999.25000       2.25102    1194.04199    1119.60803       2.64802 
   2923.33700       6.00000       6.41600       0.00479      53.99900    -999.25000       2.23601    1241.54895    1173.18005       2.63802 
   2923.18460       6.00000       6.41400       0.00561      53.93311    -999.25000       2.23999    1310.60901    1256.44397       2.63600 
   2923.03220       6.00000       6.41200       0.00731      53.78126    -999.25000       2.23101    1335.55396    1292.51904       2.64099 
   2922.87980       6.00000       6.41300       0.00936      53.53840    -999.25000       2.22001    1254.17700    1208.97900       2.64599 
   2922.72740       6.00000       6.41599       0.01128      53.35429    -999.25000       2.22000    1078.33203    1026.72595       2.64700 
   2922.57500       6.00000       6.41600       0.01325      53.43185    -999.25000       2.21001     905.93597     863.61700       2.64700 
   2922.42260       6.00000       6.41400       0.01595      53.82933    -999.25000       2.19401     844.05402     827.85400       2.64899 
   2922.27020       6.00000       6.41500       0.01885      54.35513    -999.25000       2.19799     932.27100     944.43298       2.65199 
   2922.11780       6.00000       6.41999       0.02083      54.74436    -999.25000       2.21199    1092.32202    1119.34302       2.65200 
   2921.96540       6.00000       6.42100       0.02096      54.90075    -999.25000       2.22499    1146.55298    1169.26294       2.65200 
   2921.81300       6.00000       6.41801       0.01964      54.94592    -999.25000       2.25597    1021.96301    1030.24695       2.65300 
   2921.66060       6.00000       6.41600       0.01843      55.06280    -999.25000       2.29497     844.02002     837.97900       2.65699 
   2921.50820       6.00000       6.41899       0.01805      55.24669    -999.25000       2.33397     762.46899     740.38202       2.66399 
   2921.35580       6.00000       6.42299       0.01747      55.37379    -999.25000       2.37397     827.74902     784.91998       2.66301 
   2921.20340       6.00000       6.42600       0.01701      55.36901    -999.25000       2.40298    1027.35596     962.36700       2.65402 
   2921.05100       6.00000       6.42800       0.01700      55.29213    -999.25000       2.40401    1307.19397    1228.16797       2.64502 
   2920.89860       6.00000       6.42700       0.01586      55.19218    -999.25000       2.39301    1627.62097    1546.59705       2.64200 
   2920.74620       6.00000       6.42002       0.01263      54.96140    -999.25000       2.39799    2047.85303    1980.01404       2.63801 
   2920.59380       6.00000       6.40703       0.00867      54.47782    -999.25000       2.40300    2704.15601    2688.76392       2.63201 
   2920.44140       6.00000       6.40200       0.00580      53.80113    -999.25000       2.39301    3603.59692    3716.74292       2.62801 
   2920.28900       6.00000       6.40998       0.00499      53.16106    -999.25000       2.38301    4554.20996    4844.40479       2.62700 
   2920.13660       6.00000       6.41898       0.00623      52.71773    -999.25000       2.35603    5285.48877    5610.55811       2.62800 
   2919.98420       6.00000       6.42000       0.00831      52.44345    -999.25000       2.32203    5539.23584    5636.31201       2.63000 
   2919.83180       6.00000       6.42200       0.01048      52.28725    -999.25000       2.28503    5218.19580    5012.93506       2.63299 
   2919.67940       6.00000       6.42200       0.01163      52.31095    -999.25000       2.30498    4584.45605    4232.05615       2.64198 
   2919.52700       6.00000       6.41502       0.01117      52.57854    -999.25000       2.25306    4075.75391    3738.85596       2.65397 
   2919.37460       6.00000       6.40701       0.01014      53.00030    -999.25000       2.36583    3969.69189    3853.82593       2.65999 
   2919.22220       6.00000       6.40999       0.00906      53.33246    -999.25000       2.57585    4387.20508    4768.30518       2.66000 
   2919.06980       6.00000       6.41998       0.00774      53.37395    -999.25000       2.56205    5374.82178    6260.66504       2.65900 
   2918.91740       6.00000       6.42500       0.00759      53.10646    -999.25000       2.51304    6709.03076    7679.54297       2.66399 
   2918.76500       6.00000       6.41702       0.00892      52.69269    -999.25000       2.46703    7919.15186    8578.76074       2.66999 
   2918.61260       6.00000       6.40204       0.00969      52.35256    -999.25000       2.46299    8527.93359    8760.39062       2.67101 
   2918.46020       6.00000       6.38504       0.00904      52.22121    -999.25000       2.46301    8213.48242    7992.31104       2.66402 
   2918.30780       6.00000       6.37402       0.00818      52.29687    -999.25000       2.47198    7175.96582    6575.63916       2.65502 
   2918.15540       6.00000       6.37898       0.00824      52.47271    -999.25000       2.49699    6119.46387    5328.76123       2.65101 
   2918.00300       6.00000       6.40094       0.00994      52.67466    -999.25000       2.43208    5491.24512    4575.42188       2.65199 
   2917.85060       6.00000       6.42196       0.01295      52.87966    -999.25000       2.31210    5176.68799    4017.33594       2.65499 
   2917.69820       6.00000       6.42400       0.01553      53.02377    -999.25000       2.26302    5072.50684    3606.66406       2.65799 
   2917.54580       6.00000       6.40904       0.01682      52.99107    -999.25000       2.26600    5169.53418    3476.71094       2.65800 
   2917.39340       6.00000       6.39204       0.01687      52.75739    -999.25000       2.26600    5225.54980    3392.15601       2.65600 
   2917.24100       6.00000       6.38202       0.01673      52.50940    -999.25000       2.28598    4934.29199    3034.98096       2.65201 
   2917.08860       6.00000       6.38299       0.01815      52.49301    -999.25000       2.32296    4205.48584    2400.86792       2.64801 
   2916.93620       6.00000       6.39497       0.02174      52.82841    -999.25000       2.35797    3140.88599    1664.82397       2.64401 
   2916.78380       6.00000       6.41296       0.02657      53.52781    -999.25000       2.36700    2020.60999     988.15503       2.63901 
   2916.63140       6.00000       6.42399       0.03248      54.61816    -999.25000       2.37399    1198.37305     539.00403       2.62703 
   2916.47900       6.00000       6.41603       0.03997      56.06757    -999.25000       2.39198     800.98901     357.25101       2.60905 
   2916.32660       6.00000       6.40004       0.04720      57.55753    -999.25000       2.40999     655.44299     309.76901       2.59204 
   2916.17420       6.00000       6.38504       0.05023      58.55737    -999.25000       2.41799     593.74701     295.82800       2.58102 
   2916.02180       6.00000       6.37402       0.04915      58.77567    -999.25000       2.42000     539.11798     278.13000       2.57601 
   2915.86940       6.00000       6.37798       0.04686      58.43957    -999.25000       2.42799     468.89700     250.23599       2.57300 
   2915.71700       6.00000       6.40193       0.04518      58.05363    -999.25000       2.43599     404.66699     225.18201       2.56901 
   2915.56460       6.00000       6.42794       0.04476      57.90025    -999.25000       2.43400     375.52200     216.15900       2.56601 
   2915.41220       6.00000       6.44098       0.04577      57.92796    -999.25000       2.42401     391.24701     228.04700       2.56599 
   2915.25980       6.00000       6.44100       0.04584      57.93200    -999.25000       2.41001     445.19400     259.17200       2.57198 
   2915.10740       6.00000       6.42904       0.04391      57.82219    -999.25000       2.40101     507.87701     294.54901       2.58098 
   2914.95500       6.00000       6.39908       0.04290      57.68322    -999.25000       2.39401     531.97302     307.30200       2.58899 
   2914.80260       6.00000       6.37504       0.04475      57.70295    -999.25000       2.39899     490.10101     281.26700       2.59399 
   2914.65020       6.00000       6.38296       0.04671      58.11827    -999.25000       2.41299     405.31400     229.89600       2.59400 
   2914.49780       6.00000       6.41093       0.04616      59.02546    -999.25000       2.39004     328.40302     182.91901       2.58901 
   2914.34540       6.00000       6.42997       0.04303      60.20305    -999.25000       2.31207     298.86499     162.89900       2.58002 
   2914.19300       6.00000       6.43400       0.03851      61.06661    -999.25000       2.22408     341.55399     183.71700       2.57201 
   2914.04060       6.00000       6.43600       0.03365      60.96524    -999.25000       2.16204     481.10699     263.61700       2.57199 
   2913.88820       6.00000       6.42903       0.02905      59.66822    -999.25000       2.15700     680.48602     390.39600       2.58297 
   2913.73580       6.00000       6.40905       0.02512      57.62741    -999.25000       2.14202     802.25800     479.05899       2.59298 
   2913.58340       6.00000       6.40200       0.02160      55.72215    -999.25000       2.12001     784.01898     471.38901       2.59500 
   2913.43100       6.00000       6.41795       0.01787      54.62579    -999.25000       2.12500     746.49103     424.47400       2.59799 
   2913.27860       6.00000       6.43497       0.01441      54.37540    -999.25000       2.07307     914.74701     475.29300       2.60897 
   2913.12620       6.00000       6.43900       0.01179      54.47185    -999.25000       1.98706    1562.89600     789.90399       2.62696 
   2912.97380       6.00000       6.43501       0.00917      54.42809    -999.25000       1.98599    2730.14209    1406.13599       2.63898 
   2912.82140       6.00000       6.42502       0.00622      54.18042    -999.25000       1.99600    3977.26001    2119.87012       2.64000 
   2912.66900       6.00000       6.41601       0.00360      53.92242    -999.25000       1.98501    4617.22900    2583.01709       2.63601 
   2912.51660       6.00000       6.41899       0.00243      53.74929    -999.25000       1.98300    4367.56299    2587.43091       2.63799 
   2912.36420       6.00000       6.42997       0.00317      53.54335    -999.25000       1.96403    3579.80298    2222.68188       2.64299 
   2912.21180       6.00000       6.43599       0.00516      53.20457    -999.25000       1.95501    2788.09912    1757.85095       2.64599 
   2912.05940       6.00000       6.43500       0.00761      52.86954    -999.25000       1.92003    2180.44897    1356.05298       2.64500 
   2911.90700       6.00000       6.43300       0.00946      52.81008    -999.25000       1.93197    1731.17200    1065.18005       2.64300 
   2911.75460       6.00000       6.42901       0.00947      53.10849    -999.25000       2.01093    1490.18201     927.73901       2.63901 
   2911.60220       6.00000       6.42102       0.00800      53.53929    -999.25000       2.07495    1461.15698     937.63501       2.63600 
   2911.44980       6.00000       6.41800       0.00678      53.82653    -999.25000       2.12096    1551.37305    1036.92297       2.63699 
   2911.29740       6.00000       6.42199       0.00603      53.89888    -999.25000       2.16196    1691.42603    1185.47302       2.64498 
   2911.14500       6.00000       6.42799       0.00571      53.87404    -999.25000       2.30384    1819.23303    1325.27905       2.65099 
   2910.99260       6.00000       6.43000       0.00673      53.87799    -999.25000       2.49984    1888.03406    1410.98999       2.64801 
   2910.84020       6.00000       6.43100       0.00896      53.95387    -999.25000       2.55099    1988.66296    1529.00305       2.63802 
   2910.68780       6.00000       6.42801       0.01051      54.07779    -999.25000       2.53801    2183.90698    1739.63904       2.63401 
   2910.53540       6.00000       6.42102       0.01073      54.17185    -999.25000       2.51702    2270.89990    1857.43201       2.63699 
   2910.38300       6.00000       6.41401       0.01169      54.21792    -999.25000       2.48603    2028.51697    1684.54199       2.64199 
   2910.23060       6.00000       6.41699       0.01415      54.30784    -999.25000       2.47500    1561.43604    1315.02795       2.64599 
   2910.07820       6.00000       6.42598       0.01607      54.58752    -999.25000       2.48998    1149.51501     986.62799       2.64899 
   2909.92580       6.00000       6.43099       0.01688      55.05522    -999.25000       2.50499     943.41901     821.46503       2.64801 
   2909.77340       6.00000       6.43000       0.01781      55.49328    -999.25000       2.49701     949.64801     835.83301       2.64002 
   2909.62100       6.00000       6.42800       0.01744      55.57090    -999.25000       2.47602    1110.32202     991.43597       2.63102 
   2909.46860       6.00000       6.42600       0.01346      55.13675    -999.25000       2.46101    1314.26294    1187.52905       2.62900 
   2909.31620       6.00000       6.42600       0.00849      54.38326    -999.25000       2.45500    1509.95703    1387.32703       2.63299 
   2909.16380       6.00000       6.42700       0.00597      53.65820    -999.25000       2.44801    1841.12695    1769.08606       2.64298 
   2909.01140       6.00000       6.43099       0.00598      53.20674    -999.25000       2.43701    2474.46899    2533.83203       2.65099 
   2908.85900       6.00000       6.43200       0.00640      53.00832    -999.25000       2.41502    3321.77588    3540.87109       2.65300 
   2908.70660       6.00000       6.43100       0.00601      52.89320    -999.25000       2.37404    4121.85107    4351.33789       2.64801 
   2908.55420       6.00000       6.43200       0.00493      52.76421    -999.25000       2.34502    4610.20508    4628.30518       2.64500 
   2908.40180       6.00000       6.43400       0.00372      52.71407    -999.25000       2.31902    4672.48682    4410.40820       2.64500 
   2908.24940       6.00000       6.43400       0.00303      52.86873    -999.25000       2.29002    4491.32812    4077.99707       2.64799 
   2908.09700       6.00000       6.43200       0.00308      53.13755    -999.25000       2.28600    4339.05908    3961.59912       2.65299 
   2907.94460       6.00000       6.43100       0.00404      53.29675    -999.25000       2.29999    4161.46387    3969.48096       2.65899 
   2907.79220       6.00000       6.43100       0.00561      53.20118    -999.25000       2.28802    3813.44702    3878.47095       2.66000 
   2907.63980       6.00000       6.43200       0.00749      52.90250    -999.25000       2.28000    3366.74902    3621.84912       2.65501 
   2907.48740       6.00000       6.43101       0.01094      52.58054    -999.25000       2.32096    2965.62695    3266.53809       2.65101 
   2907.33500       6.00000       6.42801       0.02015      52.39729    -999.25000       2.37196    2672.02808    2935.87207       2.65399 
   2907.18260       6.00000       6.42102       0.04056      52.49581    -999.25000       2.39499    2287.21191    2499.76807       2.66098 
   2907.03020       6.00000       6.41800       0.07553      53.09695    -999.25000       2.36803    1578.31897    1711.83606       2.67695 
   2906.87780       6.00000       6.42099       0.10984      54.45668    -999.25000       2.45187     766.48798     819.40601       2.70692 
   2906.72540       6.00000       6.42599       0.10639      56.53651    -999.25000       2.89852     280.65799     299.69901       2.73893 
   2906.57300       6.00000       6.42999       0.07787      58.71839    -999.25000       3.56343     136.71400     149.98801       2.74401 
   2906.42060       6.00000       6.43200       0.04907      60.06383    -999.25000       3.80295     116.86100     129.95399       2.71608 
   2906.26820       6.00000       6.43200       0.02823      59.95026    -999.25000       3.33553     162.80901     180.33200       2.68208 
   2906.11580       6.00000       6.42402       0.01629      58.59529    -999.25000       2.62961     308.30200     329.73300       2.65905 
   2905.96340       6.00000       6.40705       0.01053      56.85390    -999.25000       2.11339     558.27502     568.08801       2.64603 
   2905.81100       6.00000       6.39402       0.00764      55.50822    -999.25000       1.89712     818.41602     789.92200       2.63801 
   2905.65860       6.00000       6.39998       0.00602      54.78119    -999.25000       1.93992     957.84802     880.29199       2.63500 
   2905.50620       6.00000       6.41696       0.00556      54.41261    -999.25000       2.11982     949.17200     836.43500       2.63700 
   2905.35380       6.00000       6.42798       0.00661      54.10352    -999.25000       2.28787     874.27502     741.15399       2.63900 
   2905.20140       6.00000       6.43200       0.00913      53.74460    -999.25000       2.33598     826.27600     673.25897       2.63601 
   2905.04900       6.00000       6.43300       0.01159      53.41055    -999.25000       2.32002     837.17999     660.89697       2.63201 
   2904.89660       6.00000       6.42502       0.01215      53.22829    -999.25000       2.30201     880.79999     683.69397       2.62701 
   2904.74420       6.00000       6.40405       0.01066      53.30386    -999.25000       2.30499     905.90997     696.87799       2.62301 
   2904.59180       6.00000       6.39002       0.00955      53.69533    -999.25000       2.31499     888.98901     679.88898       2.62300 
   2904.43940       6.00000       6.40096       0.01041      54.34391    -999.25000       2.32799     842.03198     643.10101       2.62400 
   2904.28700       6.00000       6.42395       0.01228      55.00391    -999.25000       2.33899     767.08301     585.95203       2.62400 
   2904.13460       6.00000       6.43698       0.01432      55.33647    -999.25000       2.33501     659.63702     501.04501       2.62200 
   2903.98220       6.00000       6.43900       0.01637      55.19725    -999.25000       2.32601     548.13000     410.47900       2.62199 
   2903.82980       6.00000       6.43701       0.01769      54.78469    -999.25000       2.33099     470.41699     346.91599       2.62400 
   2903.67740       6.00000       6.42603       0.01720      54.48349    -999.25000       2.33800     436.70700     319.05600       2.62700 
   2903.52500       6.00000       6.41003       0.01544      54.54188    -999.25000       2.32502     445.52200     324.44101       2.62999 
   2903.37260       6.00000       6.40600       0.01409      54.88443    -999.25000       2.30602     490.75101     357.96500       2.63698 
   2903.22020       6.00000       6.41697       0.01393      55.18751    -999.25000       2.28902     550.57800     402.18799       2.64498 
   2903.06780       6.00000       6.42997       0.01460      55.17105    -999.25000       2.25803     603.41602     437.42999       2.65099 
   2902.91540       6.00000       6.43400       0.01585      54.82459    -999.25000       2.24201     634.09802     450.74399       2.65300 
   2902.76300       6.00000       6.43500       0.01681      54.41567    -999.25000       2.24899     620.15399     429.49100       2.65300 
   2902.61060       6.00000       6.43500       0.01581      54.30217    -999.25000       2.25200     555.56403     375.88000       2.64602 
   2902.45820       6.00000       6.43400       0.01326      54.61447    -999.25000       2.26998     474.25699     316.71500       2.63602 
   2902.30580       6.00000       6.42901       0.01101      55.15111    -999.25000       2.31696     418.71899     280.64499       2.63001 
   2902.15340       6.00000       6.42700       0.00926      55.54935    -999.25000       2.33199     403.11700     275.65500       2.62801 
   2902.00100       6.00000       6.42999       0.00821      55.57598    -999.25000       2.34399     426.13000     300.25400       2.61903 
   2901.84860       6.00000       6.43400       0.00909      55.25854    -999.25000       2.37098     481.60599     350.21201       2.60703 
   2901.69620       6.00000       6.43400       0.01190      54.85267    -999.25000       2.37301     542.82300     406.42499       2.59702 
   2901.54380       6.00000       6.43300       0.01525      54.68326    -999.25000       2.34403     582.04498     449.03601       2.59301 
   2901.39140       6.00000       6.43400       0.01930      54.88165    -999.25000       2.31602     592.45001     471.80301       2.59599 
   2901.23900       6.00000       6.43600       0.02765      55.34322    -999.25000       2.27903     562.89502     460.67401       2.61096 
   2901.08660       6.00000       6.43700       0.04328      55.89806    -999.25000       2.27998     467.29001     389.54901       2.62098 
   2900.93420       6.00000       6.44099       0.06296      56.52195    -999.25000       2.45280     323.78201     273.72101       2.62898 
   2900.78180       6.00000       6.44699       0.07524      57.31367    -999.25000       2.81066     203.09300     174.52100       2.63698 
   2900.62940       6.00000       6.44800       0.07594      58.26142    -999.25000       3.16272     147.38200     127.71800       2.65196 
   2900.47700       6.00000       6.44501       0.06839      59.08864    -999.25000       3.28695     145.99100     125.92000       2.67095 
   2900.32460       6.00000       6.44300       0.05584      59.43645    -999.25000       3.16015     190.17900     163.66000       2.68498 
   2900.17220       6.00000       6.44399       0.04344      59.15251    -999.25000       2.92421     286.22299     246.29800       2.68800 
   2900.01980       6.00000       6.44001       0.03416      58.33839    -999.25000       2.77310     458.58600     394.68600       2.68601 
   2899.86740       6.00000       6.43302       0.02871      57.18993    -999.25000       2.75400     775.56799     670.95001       2.68600 
   2899.71500       6.00000       6.43300       0.02559      55.90615    -999.25000       2.73902    1373.63599    1223.72400       2.68700 
   2899.56260       6.00000       6.43599       0.02372      54.70899    -999.25000       2.70503    2476.58496    2271.51294       2.68700 
   2899.41020       6.00000       6.43800       0.02292      53.82645    -999.25000       2.64207    3845.64600    3512.08105       2.68899 
   2899.25780       6.00000       6.43700       0.02250      53.38672    -999.25000       2.55108    4551.96191    4024.48389       2.69199 
   2899.10540       6.00000       6.43401       0.02113      53.29515    -999.25000       2.49904    4113.81494    3462.41797       2.68901 
   2898.95300       6.00000       6.42602       0.01920      53.30898    -999.25000       2.46303    3187.03198    2555.69897       2.68002 
   2898.80060       6.00000       6.41802       0.01812      53.21317    -999.25000       2.43702    2582.21899    2049.30493       2.67201 
   2898.64820       6.00000       6.41899       0.01789      52.97740    -999.25000       2.43400    2406.05688    2004.56006       2.67000 
   2898.49580       6.00000       6.42898       0.01734      52.70745    -999.25000       2.43600    2488.88403    2197.88599       2.66800 
   2898.34340       6.00000       6.43599       0.01633      52.52829    -999.25000       2.44798    2628.57202    2354.82202       2.66201 
   2898.19100       6.00000       6.44000       0.01622      52.53098    -999.25000       2.57486    2570.73193    2240.96191       2.65801 
   2898.03860       6.00000       6.44200       0.01611      52.71568    -999.25000       2.77383    2280.66089    1922.64294       2.65700 
   2897.88620       6.00000       6.43702       0.01454      52.96359    -999.25000       2.84198    1998.25403    1669.04395       2.65700 
   2897.73380       6.00000       6.42403       0.01258      53.10577    -999.25000       2.82302    1889.84094    1611.72095       2.65799 
   2897.58140       6.00000       6.41302       0.01183      53.03413    -999.25000       2.73612    1967.97205    1767.67395       2.66099 
   2897.42900       6.00000       6.41698       0.01234      52.77344    -999.25000       2.61409    2254.22095    2175.89502       2.66300 
   2897.27660       6.00000       6.42797       0.01419      52.46751    -999.25000       2.61498    2675.46509    2707.47998       2.66300 
   2897.12420       6.00000       6.43399       0.01629      52.29927    -999.25000       2.62600    2922.64502    2949.29492       2.65801 
   2896.97180       6.00000       6.43300       0.01653      52.36788    -999.25000       2.61401    2631.42212    2537.97803       2.64902 
   2896.81940       6.00000       6.43200       0.01475      52.61059    -999.25000       2.62299    1844.66699    1657.42896       2.64401 
   2896.66700       6.00000       6.43400       0.01277      52.84661    -999.25000       2.63599    1092.85498     914.46600       2.64200 
   2896.51460       6.00000       6.43700       0.01115      52.89793    -999.25000       2.62202     777.33600     644.84399       2.64200 
   2896.36220       6.00000       6.43800       0.00706      52.75425    -999.25000       2.61800    1017.80499     978.47601       2.64101 
   2896.20980       6.00000       6.43600       0.00313      52.58029    -999.25000       2.62799    2127.64600    2446.38892       2.63801 
   2896.05740       6.00000       6.43301       0.01077      52.53507    -999.25000       2.62101    4005.62207    4824.43213       2.63301 
   2895.90500       6.00000       6.43101       0.02711      52.65280    -999.25000       2.60501    5661.14697    6614.78418       2.62701 
   2895.75260       6.00000       6.43000       0.03051      52.83569    -999.25000       2.60100    6271.50879    6849.90088       2.62799 
   2895.60020       6.00000       6.43200       0.02379      52.99274    -999.25000       2.60300    6063.37109    6299.52588       2.63897 
   2895.44780       6.00000       6.43400       0.02312      53.11280    -999.25000       2.59302    5433.04883    5612.36719       2.64998 
   2895.29540       6.00000       6.43700       0.02775      53.21782    -999.25000       2.55304    4279.66406    4395.14111       2.65499 
   2895.14300       6.00000       6.44099       0.03515      53.35177    -999.25000       2.52801    2788.95288    2732.98999       2.65599 
   2894.99060       6.00000       6.44599       0.04620      53.57162    -999.25000       2.52301    1631.69104    1457.97095       2.65999 
   2894.83820       6.00000       6.44999       0.06207      53.90344    -999.25000       2.51600    1128.34204     955.05402       2.66399 
   2894.68580       6.00000       6.44900       0.08281      54.28736    -999.25000       2.57992     988.95697     832.73700       2.67098 
   2894.53340       6.00000       6.44601       0.10294      54.59849    -999.25000       2.69589     966.22803     821.71698       2.68596 
   2894.38100       6.00000       6.44700       0.10320      54.70484    -999.25000       2.89079     981.55603     850.28699       2.71094 
   2894.22860       6.00000       6.44900       0.07854      54.57822    -999.25000       3.37350     967.97998     854.13098       2.73495 
   2894.07620       6.00000       6.45000       0.05336      54.33940    -999.25000       4.05241     907.83899     811.32599       2.74399 
   2893.92380       6.00000       6.44800       0.03420      54.10838    -999.25000       4.40582     865.39001     776.05603       2.73802 
   2893.77140       6.00000       6.44600       0.01912      53.93729    -999.25000       4.14535     895.84601     799.90601       2.71407 
   2893.61900       6.00000       6.44500       0.00939      53.81221    -999.25000       3.54256     965.17999     854.90100       2.68008 
   2893.46660       6.00000       6.44799       0.00505      53.69619    -999.25000       2.93751     993.12701     869.94397       2.65405 
   2893.31420       6.00000       6.44900       0.00288      53.58518    -999.25000       2.49434     943.45398     818.62903       2.64302 
   2893.16180       6.00000       6.44800       0.00108      53.50014    -999.25000       2.29912     838.24103     724.88800       2.63901 
   2893.00940       6.00000       6.44800       0.00065      53.42813    -999.25000       2.24204     732.75403     634.39697       2.63501 
   2892.85700       6.00000       6.45000       0.00187      53.32718    -999.25000       2.18305     669.81702     580.71301       2.63101 
   2892.70460       6.00000       6.45000       0.00361      53.17126    -999.25000       2.13404     651.13397     564.70697       2.62801 
   2892.55220       6.00000       6.44501       0.00541      52.99429    -999.25000       2.11101     635.17297     547.44000       2.62800 
   2892.39980       6.00000       6.44100       0.00717      52.92011    -999.25000       2.20189     598.36401     508.93201       2.63000 
   2892.24740       6.00000       6.44100       0.00835      53.08471    -999.25000       2.42778     543.36499     455.72800       2.62901 
   2892.09500       6.00000       6.44200       0.00860      53.53523    -999.25000       2.70176     476.82101     396.23599       2.62301 
   2891.94260       6.00000       6.44200       0.00826      54.18291    -999.25000       2.82595     425.09299     351.91501       2.62000 
   2891.79020       6.00000       6.44100       0.00778      54.84689    -999.25000       2.65022     413.34698     342.00601       2.63097 
   2891.63780       6.00000       6.44000       0.00787      55.36016    -999.25000       2.31130     446.27200     370.84000       2.64696 
   2891.48540       6.00000       6.43700       0.00823      55.61359    -999.25000       2.08715     518.88300     434.37000       2.65898 
   2891.33300       6.00000       6.43800       0.00797      55.54015    -999.25000       2.07597     605.16400     507.97501       2.66199 
   2891.18060       6.00000       6.44398       0.00718      55.14368    -999.25000       2.15893     665.96997     557.33099       2.65801 
   2891.02820       6.00000       6.44800       0.00724      54.55299    -999.25000       2.24590     684.21503     570.76801       2.65301 
   2890.87580       6.00000       6.44301       0.00782      53.98993    -999.25000       2.31696     659.74200     550.11700       2.65100 
   2890.72340       6.00000       6.43701       0.00764      53.66652    -999.25000       2.29403     605.56201     506.49399       2.65199 
   2890.57100       6.00000       6.43800       0.00699      53.72189    -999.25000       2.28300     555.28497     467.91800       2.65499 
   2890.41860       6.00000       6.44299       0.00802      54.11433    -999.25000       2.27702     532.07703     451.13599       2.65799 
   2890.26620       6.00000       6.44300       0.01426      54.63513    -999.25000       2.22904     520.52399     439.27802       2.66000 
   2890.11380       6.00000       6.43801       0.03066      55.05331    -999.25000       2.19103     475.67401     395.64801       2.66100 
   2889.96140       6.00000       6.43600       0.06126      55.28961    -999.25000       2.14505     385.04999     316.35599       2.66499 
   2889.80900       6.00000       6.44099       0.10210      55.40382    -999.25000       2.09404     298.72101     246.18100       2.67896 
   2889.65660       6.00000       6.44399       0.13775      55.39304    -999.25000       2.14690     269.21399     225.43500       2.70593 
   2889.50420       6.00000       6.44400       0.15781      55.10750    -999.25000       2.52559     312.71799     264.16599       2.73792 
   2889.35180       6.00000       6.44200       0.15079      54.45211    -999.25000       3.19837     405.48901     339.69000       2.76295 
   2889.19940       6.00000       6.44200       0.11773      53.66630    -999.25000       3.87644     476.61401     391.86301       2.77399 
   2889.04700       6.00000       6.44499       0.08053      53.19875    -999.25000       4.27973     485.72299     391.16199       2.76902 
   2888.89460       6.00000       6.44899       0.05158      53.32177    -999.25000       4.26512     484.04901     384.69901       2.75304 
   2888.74220       6.00000       6.45000       0.03216      53.85910    -999.25000       3.77652     548.33899     435.05801       2.73006 
   2888.58980       6.00000       6.44601       0.02077      54.38913    -999.25000       3.09959     701.09900     553.57300       2.70406 
   2888.43740       6.00000       6.44201       0.01545      54.59468    -999.25000       2.61436     880.02100     683.44501       2.68604 
   2888.28500       6.00000       6.44300       0.01417      54.46722    -999.25000       2.37817     962.45203     731.63300       2.68001 
   2888.13260       6.00000       6.44399       0.01458      54.22640    -999.25000       2.22813     914.74402     683.51001       2.68099 
   2887.98020       6.00000       6.44600       0.01520      54.05927    -999.25000       2.11508     832.59399     615.78400       2.68300 
   2887.82780       6.00000       6.44800       0.01570      53.96016    -999.25000       2.09300     790.89801     581.25800       2.68200 
   2887.67540       6.00000       6.44700       0.01586      53.86116    -999.25000       2.19887     771.34399     565.72198       2.67402 
   2887.52300       6.00000       6.44401       0.01476      53.83104    -999.25000       2.38985     735.06500     541.26202       2.66203 
   2887.37060       6.00000       6.44100       0.01303      54.01268    -999.25000       2.39704     684.55200     506.97699       2.65401 
   2887.21820       6.00000       6.44000       0.01206      54.45325    -999.25000       2.34803     641.51202     474.53101       2.65300 
   2887.06580       6.00000       6.43900       0.01230      55.01706    -999.25000       2.34999     623.91199     458.23700       2.65300 
   2886.91340       6.00000       6.44199       0.01370      55.47125    -999.25000       2.35000     637.27399     466.38699       2.65200 
   2886.76100       6.00000       6.44799       0.01731      55.63175    -999.25000       2.34101     659.78601     483.25699       2.65200 
   2886.60860       6.00000       6.45000       0.02441      55.50322    -999.25000       2.34200     636.81598     465.02399       2.65400 
   2886.45620       6.00000       6.44501       0.03471      55.29634    -999.25000       2.36597     539.07300     390.56799       2.65699 
   2886.30380       6.00000       6.44200       0.04531      55.30896    -999.25000       2.40796     412.11899     296.96701       2.66498 
   2886.15140       6.00000       6.44798       0.05313      55.64343    -999.25000       2.48691     320.51700     232.59399       2.67597 
   2885.99900       6.00000       6.45898       0.05786      56.06830    -999.25000       2.67880     283.71600     210.03101       2.68499 
   2885.84660       6.00000       6.46499       0.06032      56.23973    -999.25000       2.95076     285.53299     215.94099       2.68700 
   2885.69420       6.00000       6.46500       0.06445      56.07029    -999.25000       3.15286     304.39001     233.14999       2.68101 
   2885.54180       6.00000       6.46600       0.07898      55.84236    -999.25000       3.17801     298.57901     228.40300       2.67302 
   2885.38940       6.00000       6.47298       0.11148      56.01966    -999.25000       3.11606     236.88100     179.17799       2.66103 
   2885.23700       6.00000       6.48995       0.15817      56.98633    -999.25000       3.02808     150.46500     112.35900       2.64603 
   2885.08460       6.00000       6.51992       0.19245      58.79494    -999.25000       3.06092      93.56500      69.64600       2.63402 
   2884.93220       6.00000       6.54894       0.19797      60.99633    -999.25000       3.38166      77.62300      57.53900       2.63001 
   2884.77980       6.00000       6.55300       0.18359      62.69522    -999.25000       3.85658      87.20300      63.72400       2.63598 
   2884.62740       6.00000       6.54103       0.15659      63.11937    -999.25000       4.12485     116.65800      83.68500       2.64398 
   2884.47500       6.00000       6.54099       0.13144      62.15866    -999.25000       3.98021     160.12700     112.52200       2.64899 
   2884.32260       6.00000       6.55197       0.11393      60.33008    -999.25000       3.63531     213.72701     146.59500       2.65598 
   2884.17020       6.00000       6.55500       0.09975      58.27943    -999.25000       3.38318     284.43100     189.23399       2.66398 
   2884.01780       6.00000       6.54901       0.08523      56.35621    -999.25000       3.29505     375.03101     242.75700       2.67198 
   2883.86540       6.00000       6.54301       0.07213      54.65284    -999.25000       3.25004     463.95999     295.34500       2.67599 
   2883.71300       6.00000       6.53901       0.06264      53.22237    -999.25000       3.15311     494.66000     311.23599       2.67899 
   2883.56060       6.00000       6.53202       0.05600      52.21266    -999.25000       2.94720     424.92599     263.46100       2.68000 
   2883.40820       6.00000       6.52601       0.04949      51.71281    -999.25000       2.78112     294.44101     178.96700       2.67701 
   2883.25580       6.00000       6.52500       0.04276      51.70199    -999.25000       2.73502     183.28400     109.29400       2.67700 
   2883.10340       6.00000       6.52799       0.03859      52.11928    -999.25000       2.76495     124.19700      73.29300       2.69495 
   2882.95100       6.00000       6.53199       0.03856      52.91466    -999.25000       2.97477     105.75700      62.39100       2.72493 
   2882.79860       6.00000       6.53500       0.03943      53.91134    -999.25000       3.30672     122.05100      72.86400       2.73899 
   2882.64620       6.00000       6.53600       0.03834      54.64381    -999.25000       3.40400     183.83400     110.81200       2.72006 
   2882.49380       6.00000       6.53301       0.03893      54.63506    -999.25000       3.17125     281.82300     168.52901       2.68509 
   2882.34140       6.00000       6.52801       0.04698      53.87329    -999.25000       2.88623     342.89499     200.20200       2.66005 
   2882.18900       6.00000       6.52600       0.06495      52.99444    -999.25000       2.73509     301.95300     170.48300       2.64902 
   2882.03660       6.00000       6.53895       0.09149      52.76533    -999.25000       2.72998     192.02100     104.71000       2.64301 
   2881.88420       6.00000       6.58188       0.12259      53.52368    -999.25000       2.77895      95.29800      51.12800       2.63901 
   2881.73180       6.00000       6.64684       0.15311      55.15822    -999.25000       2.86691      44.99100      24.73800       2.63600 
   2881.57940       6.00000       6.70088       0.18244      57.49804    -999.25000       2.99688      27.08300      15.59400       2.63401 
   2881.42700       6.00000       6.72695       0.20966      60.46201    -999.25000       3.17783      21.36000      12.62000       2.63499 
   2881.27460       6.00000       6.73200       0.22890      63.80040    -999.25000       3.35786      18.75300      11.21900       2.63301 
   2881.12220       6.00000       6.73100       0.24116      67.15540    -999.25000       3.40100      17.26800      10.40400       2.62303 
   2880.96980       6.00000       6.73598       0.24793      70.27978    -999.25000       3.38401      16.34100       9.86600       2.60804 
   2880.81740       6.00000       6.75594       0.23397      73.15220    -999.25000       3.40598      16.01500       9.63000       2.59802 
   2880.66500       6.00000       6.80586       0.19885      75.65984    -999.25000       3.42998      16.31600       9.72000       2.59002 
   2880.51260       6.00000       6.87084       0.16450      77.21748    -999.25000       3.47696      17.71500      10.39900       2.57902 
   2880.36020       6.00000       6.90196       0.13979      77.00848    -999.25000       3.50199      21.00600      12.08100       2.57500 
   2880.20780       6.00000       6.87211       0.12404      74.60313    -999.25000       3.51498      26.25000      14.74300       2.59294 
   2880.05540       6.00000       6.81414       0.11217      70.60572    -999.25000       3.54997      32.64900      17.95700       2.62393 
   2879.90300       6.00000       6.78105       0.10514      66.47487    -999.25000       3.50108      38.18200      20.65900       2.64297 
   2879.75060       6.00000       6.78099       0.11035      63.53484    -999.25000       3.31017      40.20000      21.39900       2.63603 
   2879.59820       6.00000       6.78998       0.12931      62.11931    -999.25000       3.22305      37.98800      19.78000       2.61805 
   2879.44580       6.00000       6.79399       0.15428      61.75357    -999.25000       3.19402      33.67800      17.06900       2.60303 
   2879.29340       6.00000       6.79600       0.17784      62.15427    -999.25000       3.17801      29.86600      14.81000       2.59402 
   2879.14100       6.00000       6.79500       0.19846      63.51067    -999.25000       3.17700      27.26000      13.42800       2.58701 
   2878.98860       6.00000       6.79300       0.21339      65.93790    -999.25000       3.26488      25.28900      12.53100       2.58599 
   2878.83620       6.00000       6.79300       0.21890      68.79923    -999.25000       3.52775      23.60400      11.81300       2.59298 
   2878.68380       6.00000       6.79799       0.21729      70.96246    -999.25000       3.77581      22.22700      11.23900       2.60098 
   2878.53140       6.00000       6.80697       0.21596      71.60801    -999.25000       3.87994      21.11000      10.79700       2.60699 
   2878.37900       6.00000       6.82495       0.21843      70.69957    -999.25000       3.93695      20.52900      10.63800       2.61199 
   2878.22660       6.00000       6.85193       0.22262      69.08070    -999.25000       4.02292      20.73600      10.85300       2.61500 
   2878.07420       6.00000       6.86897       0.22991      68.06261    -999.25000       4.09595      21.35600      11.22000       2.61600 
   2877.92180       6.00000       6.86702       0.24044      68.73876    -999.25000       4.05907      21.75000      11.42100       2.61102 
   2877.76940       6.00000       6.85503       0.24474      71.20082    -999.25000       3.85420      21.51200      11.27000       2.59405 
   2877.61700       6.00000       6.85300       0.23952      74.39867    -999.25000       3.67413      20.96100      10.95200       2.57105 
   2877.46460       6.00000       6.86696       0.23394      76.84299    -999.25000       3.59306      20.83100      10.85300       2.55503 
   2877.31220       6.00000       6.89592       0.23544      77.50900    -999.25000       3.54004      21.27600      11.08400       2.55299 
   2877.15980       6.00000       6.93092       0.24268      76.31307    -999.25000       3.50902      21.84400      11.43800       2.56297 
   2877.00740       6.00000       6.95695       0.25155      73.98391    -999.25000       3.48902      22.05500      11.65200       2.58394 
   2876.85500       6.00000       6.95801       0.25576      71.77863    -999.25000       3.48200      21.78000      11.62500       2.60894 
   2876.70260       6.00000       6.94404       0.24778      70.94629    -999.25000       3.48000      21.51300      11.60000       2.62398 
   2876.55020       6.00000       6.93401       0.23593      72.04108    -999.25000       3.49797      22.05400      11.99800       2.61504 
   2876.39780       6.00000       6.93699       0.23443      74.50286    -999.25000       3.59390      23.95800      13.11000       2.58907 
   2876.24540       6.00000       6.94199       0.23874      77.06476    -999.25000       3.68094      27.32000      14.98400       2.56904 
   2876.09300       6.00000       6.93801       0.22921      78.54560    -999.25000       3.71597      31.22900      17.08100       2.56500 
   2875.94060       6.00000       6.92404       0.19754      78.42628    -999.25000       3.83585      33.28100      18.06100       2.56501 
   2875.78820       6.00000       6.88611       0.15410      77.08229    -999.25000       4.15170      31.62300      16.99000       2.55105 
   2875.63580       6.00000       6.81519       0.10922      75.22713    -999.25000       4.37487      27.91000      14.85500       2.52506 
   2875.48340       6.00000       6.73818       0.06987      73.08762    -999.25000       4.20624      26.28000      13.87200       2.51102 
   2875.33100       6.00000       6.68811       0.04210      70.22586    -999.25000       3.73745      31.80300      16.79800       2.52993 
   2875.17860       6.00000       6.65607       0.02738      66.27167    -999.25000       3.25539      58.75000      31.64600       2.57588 
   2875.02620       6.00000       6.62806       0.02324      61.66270    -999.25000       3.02513     135.88699      74.15000       2.62589 
   2874.87380       6.00000       6.61203       0.02554      57.57477    -999.25000       3.06593     270.98099     147.62601       2.65494 
   2874.72140       6.00000       6.60800       0.03042      55.03716    -999.25000       3.11098     412.40900     222.98900       2.66299 
   2874.56900       6.00000       6.60600       0.03547      54.09452    -999.25000       3.08502     491.33301     263.30499       2.66599 
   2874.41660       6.00000       6.60600       0.03932      54.13990    -999.25000       3.09798     494.38300     263.03299       2.67298 
   2874.26420       6.00000       6.60800       0.04144      54.59723    -999.25000       3.14096     461.79001     245.26100       2.68098 
   2874.11180       6.00000       6.60900       0.04276      55.16605    -999.25000       3.13602     434.32300     232.20799       2.68699 
   2873.95940       6.00000       6.61000       0.04467      55.71708    -999.25000       3.13499     426.15900     230.87399       2.68601 
   2873.80700       6.00000       6.61000       0.04711      56.16026    -999.25000       3.19394     433.77301     238.75000       2.67802 
   2873.65460       6.00000       6.60900       0.04875      56.47348    -999.25000       3.29290     448.94699     251.26900       2.66702 
   2873.50220       6.00000       6.60700       0.04915      56.71060    -999.25000       3.37595     458.43900     260.87000       2.66200 
   2873.34980       6.00000       6.60700       0.04840      56.96657    -999.25000       3.24118     455.77100     263.60199       2.66399 
   2873.19740       6.00000       6.60800       0.04636      57.26849    -999.25000       2.97523     452.14099     265.32401       2.66999 
   2873.04500       6.00000       6.60900       0.04393      57.65335    -999.25000       2.81210     454.49200     269.85901       2.67399 
   2872.89260       6.00000       6.61099       0.04363      58.16913    -999.25000       2.81197     459.12299     276.17899       2.67101 
   2872.74020       6.00000       6.61300       0.04565      58.72608    -999.25000       2.85397     468.83499     286.73700       2.66302 
   2872.58780       6.00000       6.61200       0.04680      59.05248    -999.25000       2.88797     484.42099     301.02802       2.65601 
   2872.43540       6.00000       6.61000       0.04603      58.92723    -999.25000       2.93096     505.10199     318.63501       2.65101 
   2872.28300       6.00000       6.61000       0.04724      58.46877    -999.25000       2.94400     537.49701     344.86600       2.64501 
   2872.13060       6.00000       6.60900       0.05028      58.06067    -999.25000       2.92302     574.24902     374.84201       2.64499 
   2871.97820       6.00000       6.61000       0.05115      57.95217    -999.25000       2.91001     596.82202     395.71100       2.64301 
   2871.82580       6.00000       6.61200       0.05115      58.02887    -999.25000       2.90900     602.55499     404.75299       2.63901 
   2871.67340       6.00000       6.61499       0.05444      58.06395    -999.25000       2.90800     597.08301     404.73401       2.63800 
   2871.52100       6.00000       6.61899       0.05809      58.01308    -999.25000       2.91000     589.03497     401.82901       2.64099 
   2871.36860       6.00000       6.61900       0.05437      57.98205    -999.25000       2.91799     596.62201     409.70999       2.65097 
   2871.21620       6.00000       6.61302       0.04361      57.95805    -999.25000       2.92599     632.59698     437.92300       2.66198 
   2871.06380       6.00000       6.60402       0.03161      57.69048    -999.25000       2.94398     703.13599     493.07901       2.66799 
   2870.91140       6.00000       6.59601       0.02144      56.87041    -999.25000       2.95001     815.09802     582.20801       2.66800 
   2870.75900       6.00000       6.59400       0.01482      55.48733    -999.25000       2.87609     954.12500     692.33801       2.66500 
   2870.60660       6.00000       6.59600       0.01285      54.02044    -999.25000       2.69818    1079.05798     789.33002       2.65901 
   2870.45420       6.00000       6.59900       0.01385      53.14242    -999.25000       2.45821    1165.81702     856.19098       2.65201 
   2870.30180       6.00000       6.60000       0.01448      53.16293    -999.25000       2.33207    1211.63501     894.53900       2.64900 
   2870.14940       6.00000       6.59601       0.01385      53.77297    -999.25000       2.36595    1201.79700     894.12903       2.64701 
   2869.99700       6.00000       6.58005       0.01280      54.41194    -999.25000       2.42196    1152.33105     865.80200       2.64201 
   2869.84460       6.00000       6.55207       0.01128      54.76342    -999.25000       2.45597    1111.75098     843.96301       2.64001 
   2869.69220       6.00000       6.53104       0.00919      54.88580    -999.25000       2.47299    1064.31494     811.11200       2.64100 
   2869.53980       6.00000       6.52999       0.00768      54.91596    -999.25000       2.48099     962.04102     729.88702       2.64100 
   2869.38740       6.00000       6.54097       0.00745      54.82716    -999.25000       2.49499     839.92499     634.69800       2.63801 
   2869.23500       6.00000       6.54899       0.00705      54.57243    -999.25000       2.51398     768.76599     585.79199       2.63800 
   2869.08260       6.00000       6.54701       0.00510      54.27249    -999.25000       2.53799     777.57202     602.87299       2.63800 
   2868.93020       6.00000       6.53503       0.00192      54.13422    -999.25000       2.48108     847.66602     665.88202       2.63401 
   2868.77780       6.00000       6.51804      -0.00022      54.20588    -999.25000       2.32415     907.77100     719.39801       2.62901 
   2868.62540       6.00000       6.50602       0.00049      54.29087    -999.25000       2.18111     906.22101     728.80103       2.63099 
   2868.47300       6.00000       6.50300       0.00374      54.14026    -999.25000       2.12803     877.54199     721.21899       2.63699 
   2868.32060       6.00000       6.50799       0.00742      53.77660    -999.25000       2.09803     887.84802     740.25897       2.64000 
   2868.16820       6.00000       6.51399       0.01002      53.53239    -999.25000       2.05704     956.92499     798.53998       2.64299 
   2868.01580       6.00000       6.51799       0.01052      53.71567    -999.25000       2.03401    1030.93604     856.53699       2.64499 
   2867.86340       6.00000       6.51501       0.00851      54.25809    -999.25000       2.03899    1029.20496     850.21997       2.64401 
   2867.71100       6.00000       6.50503       0.00540      54.77615    -999.25000       2.04001     944.81403     776.56702       2.64200 
   2867.55860       6.00000       6.49502       0.00262      54.92976    -999.25000       2.02501     845.30902     696.76501       2.64001 
   2867.40620       6.00000       6.49300      -0.00099      54.67943    -999.25000       2.13286     782.35901     654.87598       2.63501 
   2867.25380       6.00000       6.49799      -0.00363      54.23574    -999.25000       2.31685     770.98199     659.26001       2.62502 
   2867.10140       6.00000       6.50499       0.00566      53.83466    -999.25000       2.37798     812.86798     706.89899       2.61702 
   2866.94900       6.00000       6.50700       0.03643      53.66826    -999.25000       2.36501     898.08099     784.33698       2.61500 
   2866.79660       6.00000       6.50301       0.06817      53.83770    -999.25000       2.35302     996.55103     862.27100       2.62198 
   2866.64420       6.00000       6.49203       0.07030      54.29523    -999.25000       2.29006    1073.03601     914.55402       2.63895 
   2866.49180       6.00000       6.47903       0.06837      54.76523    -999.25000       2.34489    1117.42102     944.43402       2.66294 
   2866.33940       6.00000       6.47500       0.07258      54.85289    -999.25000       2.69763    1145.31396     975.13202       2.68296 
   2866.18700       6.00000       6.48298       0.07673      54.35785    -999.25000       3.15062    1189.75598    1026.27905       2.68799 
   2866.03460       6.00000       6.49497       0.08006      53.51541    -999.25000       3.34391    1296.40503    1115.77698       2.68401 
   2865.88220       6.00000       6.50199       0.08467      52.85308    -999.25000       3.26809    1487.29895    1256.53101       2.68100 
   2865.72980       6.00000       6.50400       0.09009      52.74216    -999.25000       3.20404    1711.48999    1415.64600       2.69296 
   2865.57740       6.00000       6.50300       0.09409      53.08642    -999.25000       3.19599    1894.16199    1545.38098       2.71893 
   2865.42500       6.00000       6.49801       0.09696      53.43443    -999.25000       3.31386    2028.60498    1653.04199       2.74394 
   2865.27260       6.00000       6.49500       0.09785      53.47095    -999.25000       3.48587    2142.21509    1771.08301       2.75698 
   2865.12020       6.00000       6.49899       0.09625      53.30428    -999.25000       3.53997    2259.06201    1912.36304       2.75601 
   2864.96780       6.00000       6.50698       0.09599      53.27903    -999.25000       3.57297    2391.17603    2040.23401       2.74802 
   2864.81540       6.00000       6.51199       0.10040      53.53556    -999.25000       3.62495    2510.79199    2094.91504       2.73702 
   2864.66300       6.00000       6.51300       0.10656      53.86845    -999.25000       3.69893    2571.47803    2076.29492       2.72403 
   2864.51060       6.00000       6.51001       0.10869      53.96585    -999.25000       3.71800    2563.05591    2031.70703       2.70904 
   2864.35820       6.00000       6.50003       0.10626      53.74937    -999.25000       3.68404    2490.31299    1975.62598       2.69902 
   2864.20580       6.00000       6.49102       0.10324      53.43851    -999.25000       3.65102    2365.58301    1922.50403       2.70099 
   2864.05340       6.00000       6.49100       0.10239      53.25330    -999.25000       3.62603    2208.31909    1873.72400       2.71596 
   2863.90100       6.00000       6.49998       0.10387      53.25399    -999.25000       3.52511    1967.94897    1719.44604       2.73795 
   2863.74860       6.00000       6.50798       0.10864      53.36581    -999.25000       3.41008    1613.94604    1407.35803       2.75596 
   2863.59620       6.00000       6.51399       0.11376      53.53172    -999.25000       3.37901    1237.87097    1064.45398       2.76598 
   2863.44380       6.00000       6.51700       0.11274      53.77159    -999.25000       3.44791     950.60699     821.45099       2.76800 
   2863.29140       6.00000       6.51601       0.10742      54.15934    -999.25000       3.58688     766.26398     678.44702       2.76202 
   2863.13900       6.00000       6.50403       0.10456      54.76697    -999.25000       3.67393     649.44299     592.23999       2.75003 
   2862.98660       6.00000       6.49003       0.10383      55.57464    -999.25000       3.77090     569.29999     533.23102       2.73503 
   2862.83420       6.00000       6.48800       0.09981      56.43557    -999.25000       3.95283     502.46399     478.77200       2.72203 
   2862.68180       6.00000       6.49797       0.09218      57.09192    -999.25000       4.07992     445.43799     426.75101       2.71302 
   2862.52940       6.00000       6.50997       0.08161      57.33062    -999.25000       4.07103     415.23901     396.10101       2.71001 
   2862.37700       6.00000       6.51799       0.06473      57.16130    -999.25000       3.99508     432.70200     409.02301       2.71000 
   2862.22460       6.00000       6.52200       0.04256      56.75868    -999.25000       3.90507     519.42902     487.54901       2.70800 
   2862.07220       6.00000       6.51502       0.02304      56.23589    -999.25000       3.82508     695.15802     652.10101       2.69703 
   2861.91980       6.00000       6.49804       0.01090      55.55016    -999.25000       3.59725     914.93298     860.40900       2.67406 
   2861.76740       6.00000       6.48203       0.00551      54.71939    -999.25000       3.16541    1053.33801     989.52301       2.64806 
   2861.61500       6.00000       6.48100       0.00368      54.02614    -999.25000       2.68941    1026.42297     954.32001       2.62904 
   2861.46260       6.00000       6.49197       0.00330      53.82830    -999.25000       2.34826     878.92401     799.62598       2.62201 
   2861.31020       6.00000       6.50297       0.00408      54.21733    -999.25000       2.22806     718.63098     636.02197       2.62299 
   2861.15780       6.00000       6.50799       0.00527      54.87291    -999.25000       2.25496     622.56702     539.35901       2.62599 
   2861.00540       6.00000       6.50800       0.00490      55.34324    -999.25000       2.27799     606.13702     519.75098       2.62999 
   2860.85300       6.00000       6.50102       0.00369      55.41989    -999.25000       2.25802     644.37799     552.07098       2.63200 
   2860.70060       6.00000       6.49601       0.00376      55.20037    -999.25000       2.25000     696.54199     598.10303       2.63001 
   2860.54820       6.00000       6.49799       0.00518      54.90649    -999.25000       2.24900     718.88501     616.66998       2.62501 
   2860.39580       6.00000       6.50499       0.00646      54.69135    -999.25000       2.23502     697.50800     594.80200       2.61801 
   2860.24340       6.00000       6.50899       0.00734      54.63309    -999.25000       2.22001     659.26300     556.70801       2.61301 
   2860.09100       6.00000       6.51000       0.00736      54.71486    -999.25000       2.21600     640.15802     535.19202       2.61599 
   2859.93860       6.00000       6.51000       0.00573      54.83979    -999.25000       2.22099     665.06299     553.28900       2.62498 
   2859.78620       6.00000       6.50401       0.00327      54.85299    -999.25000       2.22500     750.92902     626.83899       2.63299 
   2859.63380       6.00000       6.49602       0.00182      54.64636    -999.25000       2.22101     867.68402     730.78998       2.63200 
   2859.48140       6.00000       6.49500       0.00186      54.28161    -999.25000       2.21800     934.28101     795.58698       2.62900 
   2859.32900       6.00000       6.50099       0.00297      53.97250    -999.25000       2.21900     905.30902     777.54602       2.62899 
   2859.17660       6.00000       6.50599       0.00450      53.93804    -999.25000       2.22599     813.81897     699.48401       2.63100 
   2859.02420       6.00000       6.50900       0.00574      54.16362    -999.25000       2.23899     720.75897     614.81799       2.63299 
   2858.87180       6.00000       6.51100       0.00641      54.43155    -999.25000       2.24600     654.31799     554.04602       2.63400 
   2858.71940       6.00000       6.50701       0.00672      54.58574    -999.25000       2.24500     605.61700     513.71198       2.63200 
   2858.56700       6.00000       6.49902       0.00677      54.69781    -999.25000       2.24899     560.63800     481.60400       2.63100 
   2858.41460       6.00000       6.49500       0.00640      54.93359    -999.25000       2.25500     528.89203     462.99701       2.63199 
   2858.26220       6.00000       6.49999       0.00570      55.30038    -999.25000       2.25500     525.53101     468.26700       2.63300 
   2858.10980       6.00000       6.50698       0.00561      55.62946    -999.25000       2.24801     554.97601     500.23300       2.62901 
   2857.95740       6.00000       6.51000       0.00710      55.74083    -999.25000       2.23901     616.47699     556.63300       2.62102 
   2857.80500       6.00000       6.51100       0.00924      55.59127    -999.25000       2.23201     700.36102     626.29999       2.61701 
   2857.65260       6.00000       6.51200       0.01021      55.22063    -999.25000       2.23000     796.30603     702.26703       2.62099 
   2857.50020       6.00000       6.51200       0.00966      54.67193    -999.25000       2.22201     900.51300     787.18298       2.62400 
   2857.34780       6.00000       6.50701       0.00885      54.04904    -999.25000       2.20502     989.89801     864.15302       2.62200 
   2857.19540       6.00000       6.49902       0.00978      53.55082    -999.25000       2.18602    1021.63800     898.90601       2.62000 
   2857.04300       6.00000       6.49600       0.01380      53.39125    -999.25000       2.17401     975.38000     874.46899       2.62000 
   2856.89060       6.00000       6.50099       0.01834      53.59166    -999.25000       2.17200     881.07098     808.86200       2.62000 
   2856.73820       6.00000       6.50599       0.01811      53.90149    -999.25000       2.16801     797.07300     744.42200       2.62499 
   2856.58580       6.00000       6.50700       0.01358      53.98787    -999.25000       2.13803     777.90399     732.86200       2.63896 
   2856.43340       6.00000       6.50401       0.00985      53.68852    -999.25000       2.11501     845.84399     801.10303       2.65098 
   2856.28100       6.00000       6.49801       0.01147      53.16288    -999.25000       2.11400     950.37097     902.86200       2.65101 
   2856.12860       6.00000       6.49600       0.02064      52.73171    -999.25000       2.09802     984.55298     936.14099       2.64202 
   2855.97620       6.00000       6.50298       0.03567      52.62217    -999.25000       2.06702     898.28998     854.17603       2.63302 
   2855.82380       6.00000       6.50799       0.04932      52.79271    -999.25000       2.11493     760.91302     723.84198       2.63499 
   2855.67140       6.00000       6.50800       0.05572      53.02761    -999.25000       2.28481     660.71100     628.81403       2.65195 
   2855.51900       6.00000       6.50800       0.05311      53.15579    -999.25000       2.70856     620.23102     592.79797       2.67694 
   2855.36660       6.00000       6.51000       0.04444      53.11707    -999.25000       3.29350     627.66998     609.33801       2.69297 
   2855.21420       6.00000       6.51100       0.03889      52.97124    -999.25000       3.46899     655.99298     652.65002       2.69500 
   2855.06180       6.00000       6.51000       0.04458      52.88014    -999.25000       3.08941     665.30499     677.92401       2.69001 
   2854.90940       6.00000       6.51000       0.06572      53.08163    -999.25000       2.72326     617.60699     639.15900       2.68202 
   2854.75700       6.00000       6.51100       0.10322      53.81474    -999.25000       2.66499     502.96399     523.22498       2.67402 
   2854.60460       6.00000       6.51200       0.14717      55.13577    -999.25000       2.75890     356.46600     370.14001       2.67001 
   2854.45220       6.00000       6.51000       0.17228      56.78923    -999.25000       2.94581     233.93700     242.06799       2.67897 
   2854.29980       6.00000       6.50900       0.15410      58.37236    -999.25000       3.23473     158.43201     163.61900       2.69596 
   2854.14740       6.00000       6.51000       0.11278      59.59897    -999.25000       3.50179     121.09900     125.75700       2.70998 
   2853.99500       6.00000       6.51100       0.07544      60.31783    -999.25000       3.61094     114.31700     120.48500       2.70602 
   2853.84260       6.00000       6.51000       0.04838      60.39192    -999.25000       3.57607     137.86200     147.66100       2.68406 
   2853.69020       6.00000       6.51000       0.03221      59.70519    -999.25000       3.30729     207.88300     223.24899       2.65806 
   2853.53780       6.00000       6.51100       0.02509      58.37425    -999.25000       2.88338     331.99200     349.85999       2.64402 
   2853.38540       6.00000       6.51000       0.02261      56.88448    -999.25000       2.55725     458.17599     467.31299       2.64200 
   2853.23300       6.00000       6.50601       0.02038      55.76984    -999.25000       2.41809     510.57999     500.57199       2.64100 
   2853.08060       6.00000       6.50400       0.01745      55.19594    -999.25000       2.38601     482.96500     455.60800       2.64299 
   2852.92820       6.00000       6.50300       0.01528      55.01328    -999.25000       2.40098     439.52701     405.17999       2.64799 
   2852.77580       6.00000       6.50500       0.01476      55.34140    -999.25000       2.45493     429.40900     396.15399       2.64900 
   2852.62340       6.00000       6.50799       0.01546      56.44412    -999.25000       2.56891     459.35400     431.23099       2.63803 
   2852.47100       6.00000       6.51000       0.01695      58.02138    -999.25000       2.58401     520.14600     499.60999       2.62503 
   2852.31860       6.00000       6.51299       0.01907      59.01741    -999.25000       2.57201     590.33801     578.99597       2.62000 
   2852.16620       6.00000       6.51400       0.02416      58.41709    -999.25000       2.58598     630.19702     627.68597       2.62498 
   2852.01380       6.00000       6.50901       0.03805      56.45530    -999.25000       2.59600     581.34100     581.69397       2.62999 
   2851.86140       6.00000       6.49902       0.06818      54.57308    -999.25000       2.58601     423.77301     421.18799       2.63399 
   2851.70900       6.00000       6.49500       0.11834      54.21351    -999.25000       2.58799     238.19600     234.83200       2.63898 
   2851.55660       6.00000       6.50397       0.16470      55.48583    -999.25000       2.65691     130.30800     130.68600       2.65495 
   2851.40420       6.00000       6.52395       0.15958      57.21414    -999.25000       2.92971     124.40200     129.32300       2.68990 
   2851.25180       6.00000       6.54296       0.11383      58.10957    -999.25000       3.43451     192.52800     202.44701       2.74386 
   2851.09940       6.00000       6.54800       0.06835      57.63685    -999.25000       4.05246     310.32101     324.63199       2.78990 
   2850.94700       6.00000       6.53604       0.03694      56.22139    -999.25000       4.37384     447.01901     465.32599       2.79502 
   2850.79460       6.00000       6.51704       0.01949      54.61568    -999.25000       4.05842     606.86298     636.22998       2.75213 
   2850.64220       6.00000       6.50502       0.01360      53.34810    -999.25000       3.36064     770.80200     818.08099       2.69414 
   2850.48980       6.00000       6.50599       0.01764      52.64214    -999.25000       2.77445     815.91400     867.15503       2.65009 
   2850.33740       6.00000       6.51199       0.03004      52.63298    -999.25000       2.47920     660.41998     692.41803       2.62903 
   2850.18500       6.00000       6.51899       0.04787      53.25794    -999.25000       2.37307     426.03000     437.12799       2.63298 
   2850.03260       6.00000       6.52200       0.06761      54.03971    -999.25000       2.34002     270.86200     274.49799       2.65793 
   2849.88020       6.00000       6.52200       0.08893      54.41240    -999.25000       2.37295     202.82001     204.36600       2.68993 
   2849.72780       6.00000       6.51901       0.11254      54.28621    -999.25000       2.57878     158.99300     158.66701       2.70897 
   2849.57540       6.00000       6.51601       0.12633      54.27796    -999.25000       2.84777     124.88300     124.68000       2.71001 
   2849.42300       6.00000       6.51600       0.11078      55.11354    -999.25000       3.02486     108.90300     110.08000       2.70601 
   2849.27060       6.00000       6.51800       0.07965      56.71332    -999.25000       3.19483     118.77200     122.14100       2.71398 
   2849.11820       6.00000       6.52000       0.05163      58.12174    -999.25000       3.44777     175.70500     182.38699       2.72697 
   2848.96580       6.00000       6.52000       0.03026      58.35375    -999.25000       3.52801     309.44800     317.80499       2.72103 
   2848.81340       6.00000       6.51800       0.01597      57.26590    -999.25000       3.18438     494.37299     495.53799       2.69407 
   2848.66100       6.00000       6.51301       0.00794      55.59077    -999.25000       2.76832     636.82098     618.13202       2.66008 
   2848.50860       6.00000       6.50701       0.00397      54.28308    -999.25000       2.64005     676.19501     632.33301       2.63306 
   2848.35620       6.00000       6.50400       0.00230      53.79172    -999.25000       2.62402     642.99902     580.34302       2.61703 
   2848.20380       6.00000       6.50699       0.00241      53.95967    -999.25000       2.56007     597.16400     523.31598       2.61400 
   2848.05140       6.00000       6.51299       0.00355      54.37331    -999.25000       2.43711     572.08099     488.64499       2.61799 
   2847.89900       6.00000       6.51600       0.00484      54.71046    -999.25000       2.36505     585.84399     490.69299       2.62498 
   2847.74660       6.00000       6.51600       0.00529      54.85579    -999.25000       2.32903     640.55499     530.55902       2.63099 
   2847.59420       6.00000       6.50902       0.00468      54.79015    -999.25000       2.30702     695.96899     572.05798       2.63200 
   2847.44180       6.00000       6.49703       0.00374      54.55341    -999.25000       2.29401     691.75500     564.57703       2.62901 
   2847.28940       6.00000       6.49001       0.00305      54.28243    -999.25000       2.28301     628.20801     510.30399       2.62402 
   2847.13700       6.00000       6.49498       0.00274      54.16015    -999.25000       2.28100     558.49701     452.32401       2.61901 
   2846.98460       6.00000       6.50498       0.00325      54.28075    -999.25000       2.29299     518.97998     418.25500       2.62099 
   2846.83220       6.00000       6.51000       0.00485      54.57351    -999.25000       2.30199     517.42999     414.35999       2.62799 
   2846.67980       6.00000       6.51000       0.00635      54.82564    -999.25000       2.29801     541.92798     432.30301       2.63001 
   2846.52740       6.00000       6.50501       0.00618      54.83406    -999.25000       2.29001     564.10797     450.47400       2.62402 
   2846.37500       6.00000       6.49602       0.00462      54.57746    -999.25000       2.28700     566.12500     455.56400       2.61502 
   2846.22260       6.00000       6.49100       0.00349      54.26147    -999.25000       2.29199     548.55603     447.63699       2.61001 
   2846.07020       6.00000       6.49798       0.00397      54.18103    -999.25000       2.29999     519.47699     431.33600       2.60801 
   2845.91780       6.00000       6.50599       0.00607      54.44051    -999.25000       2.29501     491.96500     415.03699       2.60999 
   2845.76540       6.00000       6.50800       0.00933      54.82839    -999.25000       2.28201     474.60001     405.03101       2.61798 
   2845.61300       6.00000       6.50600       0.01232      55.04374    -999.25000       2.26702     460.13800     395.84698       2.62997 
   2845.46060       6.00000       6.50400       0.01358      54.96721    -999.25000       2.24002     432.86600     374.42700       2.63499 
   2845.30820       6.00000       6.49802       0.01287      54.69548    -999.25000       2.22601     385.40701     334.54099       2.62802 
   2845.15580       6.00000       6.49101       0.01110      54.38351    -999.25000       2.22201     330.82800     288.40100       2.62002 
   2845.00340       6.00000       6.49099       0.00918      54.13737    -999.25000       2.20202     292.63699     257.20801       2.61701 
   2844.85100       6.00000       6.49997       0.00792      54.03111    -999.25000       2.24294     286.54700     254.43100       2.61600 
   2844.69860       6.00000       6.50998       0.00832      54.11578    -999.25000       2.29097     312.18100     279.14801       2.61600 
   2844.54620       6.00000       6.51400       0.01041      54.40245    -999.25000       2.31897     350.87799     314.37500       2.61899 
   2844.39380       6.00000       6.51101       0.01231      54.84123    -999.25000       2.34199     376.08899     336.38199       2.62199 
   2844.24140       6.00000       6.50302       0.01150      55.30327    -999.25000       2.33401     377.56400     337.19299       2.62000 
   2844.08900       6.00000       6.49003       0.00851      55.59266    -999.25000       2.33299     378.17801     339.16299       2.61601 
   2843.93660       6.00000       6.48101       0.00592      55.51233    -999.25000       2.34998     408.71100     370.56699       2.61500 
   2843.78420       6.00000       6.48698       0.00549      55.05188    -999.25000       2.35201     476.47299     437.67700       2.61700 
   2843.63180       6.00000       6.49997       0.00661      54.46292    -999.25000       2.32003     558.18500     516.26300       2.61999 
   2843.47940       6.00000       6.50899       0.00739      54.10042    -999.25000       2.35094     607.20898     558.90997       2.61900 
   2843.32700       6.00000       6.50701       0.00687      54.12580    -999.25000       2.45193     587.69501     534.56598       2.61701 
   2843.17460       6.00000       6.49902       0.00563      54.38755    -999.25000       2.44701     525.32703     473.33401       2.61899 
   2843.02220       6.00000       6.49201       0.00470      54.59975    -999.25000       2.45898     481.98599     434.09399       2.62100 
   2842.86980       6.00000       6.49000       0.00414      54.57318    -999.25000       2.47299     493.10599     448.35599       2.61901 
   2842.71740       6.00000       6.49399       0.00368      54.31650    -999.25000       2.46501     572.33698     530.07898       2.61899 
   2842.56500       6.00000       6.49899       0.00362      53.97556    -999.25000       2.46000     711.89001     668.52502       2.62399 
   2842.41260       6.00000       6.50399       0.00444      53.69639    -999.25000       2.46899     847.57501     796.18903       2.62999 
   2842.26020       6.00000       6.50700       0.00563      53.56713    -999.25000       2.47500     914.32001     853.14203       2.63200 
   2842.10780       6.00000       6.50600       0.00596      53.57793    -999.25000       2.45502     915.95801     848.74500       2.63001 
   2841.95540       6.00000       6.49902       0.00483      53.64789    -999.25000       2.43801     885.84302     817.03302       2.63000 
   2841.80300       6.00000       6.49002       0.00286      53.66704    -999.25000       2.45997     853.37500     787.61401       2.62900 
   2841.65060       6.00000       6.48800       0.00113      53.55826    -999.25000       2.48397     836.21997     777.99902       2.62701 
   2841.49820       6.00000       6.49598       0.00040      53.34041    -999.25000       2.52396     822.51703     772.99103       2.62800 
   2841.34580       6.00000       6.50399       0.00104      53.09738    -999.25000       2.50204     803.12500     762.77899       2.63000 
   2841.19340       6.00000       6.50800       0.00262      52.93718    -999.25000       2.37911     800.61499     770.48901       2.63100 
   2841.04100       6.00000       6.50700       0.00401      52.91196    -999.25000       2.30305     812.19299     790.05402       2.63299 
   2840.88860       6.00000       6.50401       0.00467      52.99681    -999.25000       2.28901     799.96698     781.11200       2.63799 
   2840.73620       6.00000       6.49901       0.00485      53.12678    -999.25000       2.28600     760.82202     744.09601       2.64299 
   2840.58380       6.00000       6.49401       0.00486      53.25479    -999.25000       2.29599     730.76703     718.38599       2.64400 
   2840.43140       6.00000       6.49500       0.00522      53.36882    -999.25000       2.32098     734.38397     725.61401       2.64200 
   2840.27900       6.00000       6.49999       0.00624      53.45288    -999.25000       2.32500     772.27502     763.42798       2.63801 
   2840.12660       6.00000       6.50399       0.00801      53.49197    -999.25000       2.32100     832.24402     820.92700       2.63500 
   2839.97420       6.00000       6.50500       0.01004      53.49699    -999.25000       2.32300     885.04199     869.91803       2.63500 
   2839.82180       6.00000       6.50300       0.01060      53.53986    -999.25000       2.31901     906.66901     886.90698       2.63500 
   2839.66940       6.00000       6.50100       0.00866      53.66773    -999.25000       2.31700     913.61200     893.92401       2.63799 
   2839.51700       6.00000       6.50200       0.00602      53.81280    -999.25000       2.32599     924.10602     912.03101       2.64797 
   2839.36460       6.00000       6.50599       0.00463      53.83412    -999.25000       2.34099     930.01001     925.79602       2.65598 
   2839.21220       6.00000       6.51000       0.00429      53.63650    -999.25000       2.35199     943.26703     938.95300       2.65202 
   2839.05980       6.00000       6.51100       0.00366      53.27567    -999.25000       2.33802     998.33698     987.10199       2.64202 
   2838.90740       6.00000       6.50801       0.00258      52.90954    -999.25000       2.32101    1114.35095    1093.82397       2.63601 
   2838.75500       6.00000       6.50102       0.00095      52.69221    -999.25000       2.33198    1304.59595    1274.62598       2.63201 
   2838.60260       6.00000       6.49003      -0.00374      52.69282    -999.25000       2.37096    1539.86804    1509.10596       2.62402 
   2838.45020       6.00000       6.48301      -0.00846      52.89852    -999.25000       2.41396    1722.89001    1720.57996       2.61402 
   2838.29780       6.00000       6.48698      -0.00176      53.17556    -999.25000       2.43399    1819.10706    1877.46399       2.61101 
   2838.14540       6.00000       6.49797       0.01547      53.29902    -999.25000       2.50491    1898.41199    2006.85400       2.61199 
   2837.99300       6.00000       6.50599       0.02541      53.14051    -999.25000       2.63489    1898.57300    2001.83105       2.61300 
   2837.84060       6.00000       6.50900       0.03016      52.85744    -999.25000       2.68597    1623.45203    1682.76599       2.61500 
   2837.68820       6.00000       6.50900       0.04766      52.83365    -999.25000       2.70598    1147.62500    1176.77295       2.62597 
   2837.53580       6.00000       6.50601       0.07078      53.36359    -999.25000       2.74796     778.51099     804.74103       2.65093 
   2837.38340       6.00000       6.49703       0.07123      54.34513    -999.25000       2.76799     650.62402     683.48999       2.69389 
   2837.23100       6.00000       6.48802       0.05335      55.29367    -999.25000       2.79596     710.41199     759.96802       2.73491 
   2837.07860       6.00000       6.48800       0.03377      55.69591    -999.25000       2.92088     903.41998     976.52600       2.74500 
   2836.92620       6.00000       6.49897       0.01873      55.38505    -999.25000       2.92310    1121.06104    1199.25000       2.72007 
   2836.77380       6.00000       6.50798       0.00969      54.67631    -999.25000       2.60631    1265.52698    1315.31799       2.68408 
   2836.62140       6.00000       6.50900       0.00580      54.09270    -999.25000       2.40211    1352.42700    1355.69104       2.65506 
   2836.46900       6.00000       6.50102       0.00441      53.91297    -999.25000       2.43994    1432.01697    1396.57996       2.63803 
   2836.31660       6.00000       6.49102       0.00301      53.95090    -999.25000       2.47798    1568.92297    1516.29895       2.63002 
   2836.16420       6.00000       6.48700       0.00138      53.83841    -999.25000       2.48799    1843.47095    1796.63000       2.62900 
   2836.01180       6.00000       6.49298       0.00080      53.47775    -999.25000       2.43108    2175.81689    2150.64502       2.63199 
   2835.85940       6.00000       6.50297       0.00178      53.11850    -999.25000       2.22521    2360.34009    2348.86108       2.63699 
   2835.70700       6.00000       6.51099       0.00397      53.00497    -999.25000       2.01916    2310.91797    2291.04590       2.63900 
   2835.55460       6.00000       6.51300       0.00765      53.10374    -999.25000       1.99198    2149.76807    2125.41699       2.63601 
   2835.40220       6.00000       6.50702       0.01406      53.21387    -999.25000       2.20676    2014.83496    2011.30798       2.62802 
   2835.24980       6.00000       6.49503       0.02347      53.23004    -999.25000       2.49677    1857.29602    1872.24597       2.62201 
   2835.09740       6.00000       6.48502       0.03311      53.21202    -999.25000       2.60195    1491.41394    1503.54395       2.62898 
   2834.94500       6.00000       6.48499       0.03896      53.25786    -999.25000       2.63096     968.81299     978.90399       2.65293 
   2834.79260       6.00000       6.49597       0.04042      53.41466    -999.25000       2.89769     570.82397     591.38098       2.68193 
   2834.64020       6.00000       6.50598       0.03996      53.70742    -999.25000       3.41053     411.54001     438.11499       2.70096 
   2834.48780       6.00000       6.51000       0.03930      54.16013    -999.25000       3.71083     380.57999     407.33600       2.70400 
   2834.33540       6.00000       6.51100       0.03785      54.73199    -999.25000       3.59117     403.00500     432.98901       2.69602 
   2834.18300       6.00000       6.51100       0.03418      55.24622    -999.25000       3.39615     463.62000     499.97800       2.68203 
   2834.03060       6.00000       6.50601       0.02896      55.44292    -999.25000       3.33304     578.94202     627.26300       2.67202 
   2833.87820       6.00000       6.49901       0.02425      55.14581    -999.25000       3.30303     826.48499     899.43701       2.67099 
   2833.72580       6.00000       6.49800       0.02127      54.44038    -999.25000       3.27004    1194.58801    1292.11096       2.67599 
   2833.57340       6.00000       6.50399       0.01951      53.64631    -999.25000       3.12217    1490.79199    1585.47595       2.68099 
   2833.42100       6.00000       6.50799       0.01844      53.12167    -999.25000       2.85824    1570.22705    1632.06299       2.68200 
   2833.26860       6.00000       6.50700       0.01793      53.01694    -999.25000       2.65714    1491.41602    1516.95105       2.67901 
   2833.11620       6.00000       6.50301       0.01731      53.23549    -999.25000       2.61701    1360.87097    1357.76196       2.67102 
   2832.96380       6.00000       6.49402       0.01582      53.56942    -999.25000       2.60602    1207.53601    1180.00195       2.66202 
   2832.81140       6.00000       6.48403       0.01481      53.83162    -999.25000       2.57403    1020.53198     979.51099       2.65801 
   2832.65900       6.00000       6.47901       0.01574      53.88903    -999.25000       2.55701     817.98499     780.43298       2.65800 
   2832.50660       6.00000       6.47999       0.01743      53.66253    -999.25000       2.56399     674.38202     650.92102       2.65800 
   2832.35420       6.00000       6.48698       0.01812      53.18691    -999.25000       2.57099     646.52197     636.39697       2.65999 
   2832.20180       6.00000       6.49698       0.01775      52.65688    -999.25000       2.59198     743.33502     742.88599       2.66598 
   2832.04940       6.00000       6.50299       0.01689      52.34738    -999.25000       2.64095     938.47900     939.13800       2.66899 
   2831.89700       6.00000       6.50201       0.01610      52.43366    -999.25000       2.71593    1094.96497    1080.66199       2.66701 
   2831.74460       6.00000       6.49502       0.01596      52.87511    -999.25000       2.81291    1099.88501    1066.50000       2.66600 
   2831.59220       6.00000       6.48802       0.01673      53.40710    -999.25000       2.93490    1036.75903    1000.13300       2.66799 
   2831.43980       6.00000       6.48700       0.01806      53.74255    -999.25000       2.99596    1037.51196    1009.80200       2.66900 
   2831.28740       6.00000       6.49298       0.01956      53.77707    -999.25000       2.96305    1104.73999    1074.51001       2.66501 
   2831.13500       6.00000       6.50198       0.02129      53.65724    -999.25000       2.82114    1132.05701    1077.58606       2.65702 
   2830.98260       6.00000       6.50700       0.02301      53.63298    -999.25000       2.72207    1020.49799     939.57202       2.64602 
   2830.83020       6.00000       6.50301       0.02387      53.82059    -999.25000       2.65207     802.98700     719.35999       2.64001 
   2830.67780       6.00000       6.49203       0.02338      54.05162    -999.25000       2.46819     632.02802     567.10901       2.64498 
   2830.52540       6.00000       6.48102       0.02194      53.98624    -999.25000       2.30511     588.15100     544.33398       2.65198 
   2830.37300       6.00000       6.47800       0.02082      53.46105    -999.25000       2.31597     645.46301     621.54401       2.65301 
   2830.22060       6.00000       6.48398       0.02087      52.71231    -999.25000       2.36895     733.88202     727.08899       2.65200 
   2830.06820       6.00000       6.49497       0.02269      52.27958    -999.25000       2.43096     767.08801     767.12402       2.65598 
   2829.91580       6.00000       6.50398       0.02716      52.57724    -999.25000       2.46398     714.83197     709.84003       2.66598 
   2829.76340       6.00000       6.50600       0.03369      53.48530    -999.25000       2.39609     627.50702     612.45801       2.68096 
   2829.61100       6.00000       6.50500       0.03841      54.42944    -999.25000       2.34500     563.61401     539.58398       2.70095 
   2829.45860       6.00000       6.49802       0.03810      54.91833    -999.25000       2.62867     548.79303     519.06201       2.71996 
   2829.30620       6.00000       6.48802       0.03454      54.90316    -999.25000       3.08162     583.43103     551.34497       2.72600 
   2829.15380       6.00000       6.48400       0.03116      54.63750    -999.25000       3.18901     630.21503     598.58398       2.71802 
   2829.00140       6.00000       6.48998       0.02868      54.33551    -999.25000       3.03013     653.85901     625.35901       2.70503 
   2828.84900       6.00000       6.50098       0.02694      54.08640    -999.25000       2.99200     661.46997     635.88501       2.69103 
   2828.69660       6.00000       6.50599       0.02658      53.97216    -999.25000       2.99201     683.98401     657.25403       2.67903 
   2828.54420       6.00000       6.50600       0.02741      54.03984    -999.25000       2.95803     755.00897     721.61298       2.67302 
   2828.39180       6.00000       6.49902       0.02749      54.18873    -999.25000       2.90605     872.49103     827.96600       2.67101 
   2828.23940       6.00000       6.48404       0.02585      54.19902    -999.25000       2.81609     968.66498     913.36902       2.67199 
   2828.08700       6.00000       6.46704       0.02375      53.98940    -999.25000       2.69011     966.61499     906.40002       2.67699 
   2827.93460       6.00000       6.46300       0.02228      53.73643    -999.25000       2.60006     861.90601     805.12799       2.68598 
   2827.78220       6.00000       6.47796       0.02149      53.64212    -999.25000       2.59699     740.46301     692.73901       2.69099 
   2827.62980       6.00000       6.49596       0.02190      53.71286    -999.25000       2.60999     695.22699     655.27899       2.69001 
   2827.47740       6.00000       6.50599       0.02417      53.82082    -999.25000       2.59702     764.61499     726.53497       2.68501 
   2827.32500       6.00000       6.50600       0.02776      53.93281    -999.25000       2.58201     954.95001     907.43701       2.68200 
   2827.17260       6.00000       6.49802       0.03166      54.12766    -999.25000       2.58699    1148.71204    1074.92603       2.68200 
   2827.02020       6.00000       6.48603       0.03525      54.46242    -999.25000       2.60099    1143.37097    1040.89502       2.67901 
   2826.86780       6.00000       6.47901       0.03811      54.85134    -999.25000       2.59201     948.03699     838.77600       2.67401 
   2826.71540       6.00000       6.48299       0.04002      55.10159    -999.25000       2.56902     783.86200     685.00800       2.67599 
   2826.56300       6.00000       6.49497       0.04072      55.07008    -999.25000       2.59096     761.21899     665.33698       2.68797 
   2826.41060       6.00000       6.50498       0.03944      54.75855    -999.25000       2.68492     846.22998     739.01703       2.69399 
   2826.25820       6.00000       6.50800       0.03579      54.34670    -999.25000       2.65106     989.54700     863.05701       2.68503 
   2826.10580       6.00000       6.50302       0.03069      54.08343    -999.25000       2.66796    1104.87195     962.19000       2.66904 
   2825.95340       6.00000       6.49303       0.02630      54.11094    -999.25000       2.64107    1122.26599     977.16998       2.65702 
   2825.80100       6.00000       6.48302       0.02440      54.35957    -999.25000       2.58703    1053.74097     918.65100       2.64902 
   2825.64860       6.00000       6.48200       0.02559      54.66049    -999.25000       2.59099     936.50800     814.23199       2.64301 
   2825.49620       6.00000       6.49197       0.02894      54.90259    -999.25000       2.59100     809.07001     694.38800       2.64200 
   2825.34380       6.00000       6.50098       0.03302      55.09768    -999.25000       2.58800     724.63202     606.09601       2.64499 
   2825.19140       6.00000       6.50400       0.03703      55.31464    -999.25000       2.58301     706.31799     570.44501       2.65099 
   2825.03900       6.00000       6.50500       0.04051      55.56458    -999.25000       2.56702     751.77899     588.44598       2.65798 
   2824.88660       6.00000       6.50201       0.04235      55.82257    -999.25000       2.54502     875.92102     675.31598       2.66897 
   2824.73420       6.00000       6.49202       0.04191      56.03465    -999.25000       2.53001    1092.92798     848.19598       2.68296 
   2824.58180       6.00000       6.48501       0.03987      56.12486    -999.25000       2.51202    1434.06702    1149.79297       2.69797 
   2824.42940       6.00000       6.49098       0.03717      56.03716    -999.25000       2.49801    1861.13403    1551.72595       2.70698 
   2824.27700       6.00000       6.50297       0.03405      55.79941    -999.25000       2.49101    2184.12891    1863.98206       2.70501 
   2824.12460       6.00000       6.50999       0.03084      55.47355    -999.25000       2.47801    2215.15601    1900.14294       2.69303 
   2823.97220       6.00000       6.51000       0.02800      55.10263    -999.25000       2.45602    1899.05103    1624.60498       2.67803 
   2823.81980       6.00000       6.50601       0.02593      54.73661    -999.25000       2.44401    1366.62500    1175.62402       2.67201 
   2823.66740       6.00000       6.49602       0.02495      54.46045    -999.25000       2.45499     867.08502     766.91302       2.67400 
   2823.51500       6.00000       6.48701       0.02536      54.34917    -999.25000       2.46599     554.74701     509.89200       2.67301 
   2823.36260       6.00000       6.48998       0.02623      54.41786    -999.25000       2.45801     397.06500     376.17801       2.66802 
   2823.21020       6.00000       6.49898       0.02694      54.65758    -999.25000       2.46498     341.26501     331.26401       2.66600 
   2823.05780       6.00000       6.50499       0.02811      55.02338    -999.25000       2.56788     365.37701     357.82199       2.67098 
   2822.90540       6.00000       6.50700       0.02870      55.39840    -999.25000       2.66595     474.18900     457.85699       2.67400 
   2822.75300       6.00000       6.50900       0.02679      55.57077    -999.25000       2.64702     665.78601     626.48901       2.67101 
   2822.60060       6.00000       6.50501       0.02388      55.38936    -999.25000       2.66597     904.37299     833.86102       2.66501 
   2822.44820       6.00000       6.49602       0.02313      54.89186    -999.25000       2.69798    1187.16296    1090.73999       2.66200 
   2822.29580       6.00000       6.49300       0.02448      54.25207    -999.25000       2.66904    1522.36206    1408.51599       2.66100 
   2822.14340       6.00000       6.50098       0.02634      53.64000    -999.25000       2.62802    1850.26196    1716.99500       2.66300 
   2821.99100       6.00000       6.50799       0.02812      53.20366    -999.25000       2.65397    2140.77002    1978.29797       2.66998 
   2821.83860       6.00000       6.50800       0.02925      53.11305    -999.25000       2.57912    2351.04004    2139.19800       2.68097 
   2821.68620       6.00000       6.50800       0.02791      53.44637    -999.25000       2.37517    2367.60596    2093.04297       2.68898 
   2821.53380       6.00000       6.50401       0.02347      54.02504    -999.25000       2.37596    2201.00293    1882.73206       2.69200 
   2821.38140       6.00000       6.49303       0.01833      54.49530    -999.25000       2.43796    2025.10999    1709.23499       2.68602 
   2821.22900       6.00000       6.48402       0.01548      54.60591    -999.25000       2.43102    1897.88599    1621.95496       2.67502 
   2821.07660       6.00000       6.48500       0.01504      54.37643    -999.25000       2.42400    1751.32397    1525.81897       2.67001 
   2820.92420       6.00000       6.49298       0.01592      53.99963    -999.25000       2.45097    1583.08801    1391.37402       2.66800 
   2820.77180       6.00000       6.50098       0.01775      53.66552    -999.25000       2.48198    1420.50903    1242.94202       2.66302 
   2820.61940       6.00000       6.50500       0.01955      53.46729    -999.25000       2.48900    1249.24304    1080.36804       2.65801 
   2820.46700       6.00000       6.50201       0.01960      53.38512    -999.25000       2.49899    1058.64795     903.32202       2.65999 
   2820.31460       6.00000       6.49103       0.01796      53.35805    -999.25000       2.52398     883.12402     751.58502       2.66798 
   2820.16220       6.00000       6.48301       0.01694      53.31609    -999.25000       2.54398     771.73499     672.92102       2.67498 
   2820.00980       6.00000       6.48399       0.01784      53.22915    -999.25000       2.56797     738.77899     671.10602       2.67899 
   2819.85740       6.00000       6.49398       0.01957      53.14710    -999.25000       2.61196     748.80200     700.98297       2.67601 
   2819.70500       6.00000       6.50198       0.02097      53.19283    -999.25000       2.61902     743.29303     700.44299       2.67300 
   2819.55260       6.00000       6.50599       0.02328      53.52431    -999.25000       2.52311     679.77600     631.88898       2.67699 
   2819.40020       6.00000       6.50500       0.02687      54.16286    -999.25000       2.46306     573.01001     520.16101       2.68299 
   2819.24780       6.00000       6.49802       0.02889      54.87589    -999.25000       2.42303     481.94101     427.95999       2.68002 
   2819.09540       6.00000       6.48802       0.02778      55.28752    -999.25000       2.54286     452.15399     396.72501       2.67002 
   2818.94300       6.00000       6.48500       0.02562      55.17839    -999.25000       2.77178     495.88400     434.34698       2.65902 
   2818.79060       6.00000       6.49298       0.02344      54.65995    -999.25000       3.00582     625.78900     551.09302       2.65002 
   2818.63820       6.00000       6.50297       0.02054      54.01904    -999.25000       3.03304     862.75098     760.01300       2.64799 
   2818.48580       6.00000       6.50899       0.01750      53.48482    -999.25000       2.99104    1182.03894    1026.43396       2.65797 
   2818.33340       6.00000       6.50701       0.01608      53.12254    -999.25000       2.80818    1497.85596    1269.19702       2.66798 
   2818.18100       6.00000       6.49703       0.01616      52.89035    -999.25000       2.63313    1637.68103    1348.89697       2.66900 
   2818.02860       6.00000       6.48502       0.01583      52.72128    -999.25000       2.57003    1485.24805    1186.11597       2.66701 
   2817.87620       6.00000       6.48100       0.01487      52.57922    -999.25000       2.57100    1188.72803     919.14600       2.66600 
   2817.72380       6.00000       6.48599       0.01417      52.49310    -999.25000       2.53804    1028.34094     777.73297       2.66002 
   2817.57140       6.00000       6.49099       0.01373      52.50594    -999.25000       2.52101    1201.25098     914.79901       2.65501 
   2817.41900       6.00000       6.49599       0.01355      52.55595    -999.25000       2.50501    1838.29602    1449.66895       2.66298 
   2817.26660       6.00000       6.50199       0.01442      52.49820    -999.25000       2.49098    2807.62305    2292.88208       2.67398 
   2817.11420       6.00000       6.49901       0.01619      52.28539    -999.25000       2.50299    3408.63208    2833.66895       2.67601 
   2816.96180       6.00000       6.48604       0.01755      52.11714    -999.25000       2.48602    3059.82202    2545.32593       2.66902 
   2816.80940       6.00000       6.47303       0.01737      52.25953    -999.25000       2.47001    2146.48193    1776.68994       2.66401 
   2816.65700       6.00000       6.47000       0.01622      52.72911    -999.25000       2.48298    1410.76294    1167.70703       2.66599 
   2816.50460       6.00000       6.47997       0.01566      53.24625    -999.25000       2.50698    1074.44702     891.30200       2.66999 
   2816.35220       6.00000       6.49496       0.01546      53.49781    -999.25000       2.51000    1007.15399     842.60602       2.67599 
   2816.19980       6.00000       6.50598       0.01480      53.37741    -999.25000       2.51000    1163.05200     992.32501       2.68697 
   2816.04740       6.00000       6.50800       0.01417      52.96582    -999.25000       2.52598    1444.88306    1259.04297       2.69399 
   2815.89500       6.00000       6.50202       0.01380      52.40298    -999.25000       2.55298    1640.67896    1456.94702       2.69102 
   2815.74260       6.00000       6.49003       0.01261      51.87378    -999.25000       2.57998    1635.39600    1488.16895       2.68003 
   2815.59020       6.00000       6.48101       0.01095      51.59622    -999.25000       2.59799    1534.06006    1441.25195       2.66703 
   2815.43780       6.00000       6.48498       0.01038      51.68364    -999.25000       2.61199    1545.41602    1489.42200       2.65502 
   2815.28540       6.00000       6.49897       0.01140      51.97949    -999.25000       2.61899    1725.11096    1671.46704       2.64702 
   2815.13300       6.00000       6.50898       0.01317      52.16888    -999.25000       2.61900    1838.81396    1761.80798       2.64002 
   2814.98060       6.00000       6.50900       0.01457      52.07533    -999.25000       2.61700    1665.56897    1566.49402       2.63801 
   2814.82820       6.00000       6.50002       0.01490      51.84635    -999.25000       2.61600    1351.36597    1250.74402       2.63501 
   2814.67580       6.00000       6.49101       0.01426      51.77690    -999.25000       2.61101    1136.78894    1047.52405       2.62503 
   2814.52340       6.00000       6.49199       0.01382      51.97850    -999.25000       2.59901    1069.92200    1000.21399       2.61701 
   2814.37100       6.00000       6.50198       0.01363      52.23867    -999.25000       2.58501    1166.71497    1128.33203       2.61899 
   2814.21860       6.00000       6.50899       0.01282      52.23331    -999.25000       2.57001    1504.73999    1516.13599       2.61800 
   2814.06620       6.00000       6.51100       0.01187      51.88677    -999.25000       2.55701    2306.19312    2403.63599       2.63694 
   2813.91380       6.00000       6.51000       0.01189      51.48753    -999.25000       2.55700    3305.08911    3449.64600       2.65596 
   2813.76140       6.00000       6.50502       0.01327      51.41077    -999.25000       2.55900    3493.07495    3533.20605       2.67396 
   2813.60900       6.00000       6.49403       0.01557      51.72126    -999.25000       2.54601    2667.94189    2545.29492       2.68598 
   2813.45660       6.00000       6.48502       0.01718      52.10648    -999.25000       2.54300    1849.53894    1675.84302       2.68402 
   2813.30420       6.00000       6.48599       0.01621      52.20217    -999.25000       2.54600    1776.56897    1647.67004       2.67502 
   2813.15180       6.00000       6.49697       0.01308      51.95063    -999.25000       2.54600    2333.07397    2256.85400       2.67200 
   2812.99940       6.00000       6.50598       0.01058      51.63042    -999.25000       2.58396    2779.63599    2675.82788       2.67998 
   2812.84700       6.00000       6.50900       0.01101      51.58274    -999.25000       2.56107    2446.11597    2250.84912       2.68898 
   2812.69460       6.00000       6.50302       0.01394      51.90917    -999.25000       2.45108    1696.84802    1472.91602       2.69399 
   2812.54220       6.00000       6.48903       0.01706      52.40218    -999.25000       2.52293    1356.40796    1167.99695       2.69201 
   2812.38980       6.00000       6.47703       0.01871      52.73969    -999.25000       2.50105    1595.36597    1420.62598       2.68302 
   2812.23740       6.00000       6.47600       0.01861      52.76921    -999.25000       2.56491    2159.03491    1975.23999       2.67602 
   2812.08500       6.00000       6.48598       0.01673      52.58740    -999.25000       2.68491    2561.15088    2349.24390       2.67200 
   2811.93260       6.00000       6.49897       0.01416      52.37532    -999.25000       2.64010    2336.32690    2084.69312       2.67200 
   2811.78020       6.00000       6.50698       0.01218      52.19529    -999.25000       2.61399    1713.95898    1451.66394       2.67798 
   2811.62780       6.00000       6.50900       0.01078      51.99637    -999.25000       2.63005    1278.35706    1037.80701       2.68798 
   2811.47540       6.00000       6.50402       0.01000      51.76939    -999.25000       2.48412    1234.59497    1012.06702       2.69498 
   2811.32300       6.00000       6.49203       0.01021      51.59222    -999.25000       2.50997    1531.96399    1296.85205       2.69401 
   2811.17060       6.00000       6.48401       0.01062      51.55892    -999.25000       2.46109    1969.11694    1699.49402       2.68702 
   2811.01820       6.00000       6.48799       0.01057      51.70562    -999.25000       2.51791    2125.20288    1833.81201       2.67503 
   2810.86580       6.00000       6.49798       0.01069      52.01238    -999.25000       2.59396    1776.43298    1510.33606       2.66303 
   2810.71340       6.00000       6.50399       0.01188      52.41129    -999.25000       2.58501    1221.21301    1019.76202       2.65601 
   2810.56100       6.00000       6.50700       0.01433      52.81335    -999.25000       2.58499     843.86401     702.42200       2.65999 
   2810.40860       6.00000       6.50700       0.01774      53.15847    -999.25000       2.59699     730.44397     616.35400       2.67197 
   2810.25620       6.00000       6.50002       0.02073      53.44555    -999.25000       2.58901     760.86499     645.22400       2.68398 
   2810.10380       6.00000       6.48703       0.02134      53.67067    -999.25000       2.58300     806.76501     682.99701       2.68700 
   2809.95140       6.00000       6.48101       0.01896      53.75897    -999.25000       2.59798     816.69098     693.89398       2.67902 
   2809.79900       6.00000       6.48798       0.01604      53.63436    -999.25000       2.61199     790.34100     679.10797       2.66603 
   2809.64660       6.00000       6.50197       0.01411      53.34157    -999.25000       2.61101     783.28998     680.71503       2.65602 
   2809.49420       6.00000       6.51298       0.01095      53.10030    -999.25000       2.59302     828.84601     721.80402       2.64802 
   2809.34180       6.00000       6.51300       0.00518      53.16365    -999.25000       2.57801     842.67401     728.20898       2.64500 
   2809.18940       6.00000       6.50403       0.00594      53.59605    -999.25000       2.58699     740.54303     632.23401       2.65397 
   2809.03700       6.00000       6.49103       0.01833      54.17302    -999.25000       2.58801     587.36700     497.22601       2.66797 
   2808.88460       6.00000       6.48201       0.02602      54.51865    -999.25000       2.58899     496.82700     419.71899       2.66900 
   2808.73220       6.00000       6.48698       0.01957      54.40749    -999.25000       2.58900     481.79901     405.36700       2.66201 
   2808.57980       6.00000       6.49897       0.01403      53.95491    -999.25000       2.57002     513.17297     429.51801       2.66000 
   2808.42740       6.00000       6.50699       0.01330      53.52862    -999.25000       2.56100     580.13300     482.85300       2.66498 
   2808.27500       6.00000       6.50700       0.01286      53.42795    -999.25000       2.58298     659.23901     543.89099       2.66899 
   2808.12260       6.00000       6.50500       0.01349      53.67042    -999.25000       2.59400     732.95801     595.71997       2.67099 
   2807.97020       6.00000       6.50300       0.01600      54.04734    -999.25000       2.59599     797.48602     634.39801       2.67101 
   2807.81780       6.00000       6.49801       0.01952      54.31764    -999.25000       2.63196     835.67798     650.11401       2.66801 
   2807.66540       6.00000       6.49500       0.02238      54.39497    -999.25000       2.62701     808.57501     616.72803       2.66899 
   2807.51300       6.00000       6.49999       0.02388      54.41696    -999.25000       2.61301     713.16101     535.91602       2.67598 
   2807.36060       6.00000       6.50699       0.02451      54.60058    -999.25000       2.62499     612.24701     457.67499       2.68398 
   2807.20820       6.00000       6.50900       0.02478      54.96531    -999.25000       2.63100     564.45697     425.53101       2.68500 
   2807.05580       6.00000       6.50800       0.02475      55.23764    -999.25000       2.61702     601.02002     460.86700       2.68101 
   2806.90340       6.00000       6.50301       0.02456      55.11044    -999.25000       2.58902     733.11102     567.61603       2.67800 
   2806.75100       6.00000       6.49203       0.02405      54.60600    -999.25000       2.57301     870.72998     670.50201       2.67700 
   2806.59860       6.00000       6.48601       0.02244      54.13572    -999.25000       2.55702     860.80701     654.85498       2.67600 
   2806.44620       6.00000       6.49397       0.01951      54.12776    -999.25000       2.51005     703.46899     530.84998       2.67600 
   2806.29380       6.00000       6.50597       0.01667      54.62296    -999.25000       2.46703     537.62000     406.71100       2.67700 
   2806.14140       6.00000       6.51299       0.01618      55.28885    -999.25000       2.43603     454.37799     348.06400       2.67601 
   2805.98900       6.00000       6.51300       0.02017      55.75034    -999.25000       2.39903     470.07101     366.40799       2.67500 
   2805.83660       6.00000       6.51200       0.03001      55.84898    -999.25000       2.40498     557.45398     438.60300       2.68198 
   2805.68420       6.00000       6.50801       0.04511      55.66341    -999.25000       2.60576     648.95203     508.12799       2.69696 
   2805.53180       6.00000       6.50102       0.06162      55.38748    -999.25000       3.09152     686.18201     529.55499       2.71396 
   2805.37940       6.00000       6.49900       0.07330      55.17333    -999.25000       3.61457     635.79901     482.64001       2.72598 
   2805.22700       6.00000       6.50399       0.07761      55.00826    -999.25000       3.89481     514.60199     386.86499       2.73000 
   2805.07460       6.00000       6.50600       0.07759      54.75746    -999.25000       3.98495     408.93399     309.33801       2.73200 
   2804.92220       6.00000       6.50500       0.07601      54.32579    -999.25000       3.97703     393.02301     303.84000       2.73698 
   2804.76980       6.00000       6.50400       0.07452      53.78095    -999.25000       3.84515     509.34100     407.16199       2.74698 
   2804.61740       6.00000       6.50200       0.07455      53.28880    -999.25000       3.61020     782.78601     643.20898       2.75599 
   2804.46500       6.00000       6.49601       0.07505      52.95351    -999.25000       3.54899    1095.01294     912.94501       2.75202 
   2804.31260       6.00000       6.49101       0.07478      52.76727    -999.25000       3.79175    1261.56702    1060.13403       2.74103 
   2804.16020       6.00000       6.49598       0.07377      52.65417    -999.25000       4.01985    1241.43298    1041.96802       2.73700 
   2804.00780       6.00000       6.50598       0.07137      52.56016    -999.25000       4.11995    1077.88904     888.58398       2.74198 
   2803.85540       6.00000       6.51000       0.06756      52.49410    -999.25000       3.93323     803.91803     642.03601       2.75497 
   2803.70300       6.00000       6.50900       0.06447      52.56684    -999.25000       3.62625     548.88098     425.21201       2.76996 
   2803.55060       6.00000       6.50800       0.06324      52.90336    -999.25000       3.55500     452.26599     349.20801       2.77699 
   2803.39820       6.00000       6.50202       0.06310      53.42608    -999.25000       3.61596     696.86603     585.61200       2.76205 
   2803.24580       6.00000       6.49302       0.06244      53.83335    -999.25000       3.63399    1565.98401    1447.27197       2.74204 
   2803.09340       6.00000       6.49000       0.05925      53.83909    -999.25000       3.62800    2784.15503    2732.59009       2.73700 
   2802.94100       6.00000       6.49698       0.05477      53.46072    -999.25000       3.64897    3416.71606    3431.93506       2.74498 
   2802.78860       6.00000       6.50598       0.05281      52.98281    -999.25000       3.66899    3016.20703    2956.97412       2.74999 
   2802.63620       6.00000       6.51099       0.05478      52.70143    -999.25000       3.65701    2180.32397    1972.10901       2.75000 
   2802.48380       6.00000       6.51300       0.05958      52.75385    -999.25000       3.65100    1537.59595    1264.21399       2.75099 
   2802.33140       6.00000       6.51200       0.06552      53.08640    -999.25000       3.66399    1215.98096     957.67999       2.75399 
   2802.17900       6.00000       6.50502       0.07005      53.46037    -999.25000       3.67100    1125.34399     893.72900       2.75301 
   2802.02660       6.00000       6.49801       0.07063      53.55888    -999.25000       3.68298    1177.85095     972.62000       2.74702 
   2801.87420       6.00000       6.49700       0.06750      53.25257    -999.25000       3.70998    1286.52002    1117.23401       2.74001 
   2801.72180       6.00000       6.50099       0.06243      52.74788    -999.25000       3.70202    1415.35205    1275.26294       2.73900 
   2801.56940       6.00000       6.50599       0.05702      52.42352    -999.25000       3.68901    1527.81201    1382.62598       2.74099 
   2801.41700       6.00000       6.50999       0.05316      52.49184    -999.25000       3.71398    1550.77295    1374.56702       2.74399 
   2801.26460       6.00000       6.51000       0.05202      52.87333    -999.25000       3.66609    1419.02905    1227.63403       2.74799 
   2801.11220       6.00000       6.50202       0.05439      53.35518    -999.25000       3.59302    1155.88098     988.56702       2.74601 
   2800.95980       6.00000       6.49401       0.05909      53.78428    -999.25000       3.61897     903.64697     779.95300       2.73902 
   2800.80740       6.00000       6.49599       0.06269      54.03658    -999.25000       3.63000     780.57300     690.87701       2.73600 
   2800.65500       6.00000       6.50398       0.06237      53.96015    -999.25000       3.63399     795.90002     724.01801       2.74597 
   2800.50260       6.00000       6.51099       0.05995      53.48282    -999.25000       3.64100     876.96503     804.96301       2.76196 
   2800.35020       6.00000       6.51400       0.05846      52.78818    -999.25000       3.59605     926.21002     843.70502       2.77497 
   2800.19780       6.00000       6.51600       0.05900      52.30980    -999.25000       3.53205     933.39801     846.18298       2.78099 
   2800.04540       6.00000       6.51301       0.06170      52.36889    -999.25000       3.49603     951.79700     871.08002       2.77502 
   2799.89300       6.00000       6.49904       0.06629      52.84320    -999.25000       3.44505    1061.99402    1008.18201       2.75704 
   2799.74060       6.00000       6.48403       0.07056      53.23833    -999.25000       3.41901    1324.26904    1335.36597       2.74203 
   2799.58820       6.00000       6.48399       0.07154      53.17611    -999.25000       3.42099    1616.72095    1696.78503       2.74099 
   2799.43580       6.00000       6.49796       0.06960      52.75072    -999.25000       3.45196    1621.22900    1701.31799       2.74898 
   2799.28340       6.00000       6.51097       0.06704      52.42455    -999.25000       3.55289    1235.04102    1252.36401       2.75499 
   2799.13100       6.00000       6.51400       0.06668      52.59072    -999.25000       3.71385     759.42999     732.31299       2.75501 
   2798.97860       6.00000       6.50702       0.07091      53.21695    -999.25000       3.85688     504.90302     474.85501       2.74603 
   2798.82620       6.00000       6.48805       0.07855      53.93080    -999.25000       3.97990     557.03998     546.81097       2.72805 
   2798.67380       6.00000       6.46505       0.08280      54.32933    -999.25000       4.02797     961.77100    1008.07501       2.71004 
   2798.52140       6.00000       6.46000       0.07813      54.27909    -999.25000       4.00402    1609.97400    1749.77600       2.70301 
   2798.36900       6.00000       6.48094       0.06674      53.97451    -999.25000       3.81318    2090.57910    2270.54199       2.70998 
   2798.21660       6.00000       6.50495       0.05521      53.73840    -999.25000       3.74502    2123.40698    2215.65308       2.71499 
   2798.06420       6.00000       6.51299       0.04811      53.72802    -999.25000       3.76799    1845.96204    1792.71106       2.71301 
   2797.91180       6.00000       6.50602       0.04642      53.83382    -999.25000       3.75702    1546.25903    1397.05396       2.70602 
   2797.75940       6.00000       6.48306       0.04888      53.86695    -999.25000       3.73202    1423.93896    1239.51794       2.69702 
   2797.60700       6.00000       6.45407       0.05260      53.74920    -999.25000       3.71601    1544.29297    1374.44604       2.69102 
   2797.45460       6.00000       6.44001       0.05364      53.57230    -999.25000       3.69202    1974.68103    1942.41394       2.69598 
   2797.30220       6.00000       6.45495       0.05144      53.45919    -999.25000       3.66103    2712.86694    2921.58496       2.71196 
   2797.14980       6.00000       6.48393       0.05034      53.42306    -999.25000       3.60505    3600.02490    3938.14502       2.72896 
   2796.99740       6.00000       6.50296       0.05253      53.43198    -999.25000       3.56602    4469.03418    4705.35107       2.73898 
   2796.84500       6.00000       6.50301       0.05622      53.46395    -999.25000       3.54102    4741.67920    4726.03076       2.74100 
   2796.69260       6.00000       6.48405       0.05981      53.49694    -999.25000       3.51003    4005.74902    3757.52295       2.73602 
   2796.54020       6.00000       6.46205       0.06308      53.47604    -999.25000       3.48202    2789.78711    2466.64404       2.72403 
   2796.38780       6.00000       6.45900       0.06525      53.30529    -999.25000       3.45602    1997.62305    1756.03601       2.71502 
   2796.23540       6.00000       6.47595       0.06588      52.95759    -999.25000       3.43402    1797.35303    1641.56799       2.71899 
   2796.08300       6.00000       6.49795       0.06705      52.55867    -999.25000       3.35309    1849.17700    1698.17798       2.73197 
   2795.93060       6.00000       6.50799       0.07024      52.37930    -999.25000       3.30000    1764.07397    1572.87402       2.74098 
   2795.77820       6.00000       6.50202       0.07383      52.59863    -999.25000       3.22807    1473.67505    1269.38403       2.74100 
   2795.62580       6.00000       6.48205       0.07582      53.12112    -999.25000       3.34084    1248.51697    1077.76196       2.73602 
   2795.47340       6.00000       6.45805       0.07590      53.57424    -999.25000       3.61775    1328.22803    1260.38196       2.72702 
   2795.32100       6.00000       6.44502       0.07436      53.61293    -999.25000       3.78390    2092.26904    2597.86304       2.72001 
   2795.16860       6.00000       6.45496       0.07227      53.24862    -999.25000       3.74604    3541.61694    5177.66504       2.72698 
   2795.01620       6.00000       6.47794       0.06961      52.82671    -999.25000       3.67410    4297.00879    6400.85889       2.74495 
   2794.86380       6.00000       6.49397       0.06603      52.71019    -999.25000       3.58707    3418.87695    4644.85693       2.76396 
   2794.71140       6.00000       6.49401       0.06330      52.94061    -999.25000       3.54904    1950.99500    2178.09106       2.77598 
   2794.55900       6.00000       6.48303       0.06348      53.26046    -999.25000       3.53702    1156.80896    1102.83997       2.77700 
   2794.40660       6.00000       6.47003       0.06551      53.39178    -999.25000       3.41814     890.54602     830.51801       2.76803 
   2794.25420       6.00000       6.46201       0.06693      53.27220    -999.25000       3.33102     700.30603     647.60602       2.75204 
   2794.10180       6.00000       6.46997       0.06721      52.99447    -999.25000       3.34198     520.59497     489.06400       2.73903 
   2793.94940       6.00000       6.48795       0.06743      52.62962    -999.25000       3.36098     395.51999     387.46600       2.73600 
   2793.79700       6.00000       6.50297       0.06875      52.24865    -999.25000       3.41295     359.87799     366.66599       2.74497 
   2793.64460       6.00000       6.50700       0.07214      52.05033    -999.25000       3.44900     424.88501     444.28101       2.76096 
   2793.49220       6.00000       6.50102       0.08066      52.27861    -999.25000       3.37110     599.19000     639.89398       2.77597 
   2793.33980       6.00000       6.49700       0.09643      52.89695    -999.25000       3.42786     815.12500     882.71399       2.78698 
   2793.18740       6.00000       6.49800       0.11728      53.48501    -999.25000       3.86656     998.32202    1096.03198       2.80096 
   2793.03500       6.00000       6.50199       0.13558      53.59182    -999.25000       4.22078    1115.08899    1229.01196       2.82793 
   2792.88260       6.00000       6.50699       0.14582      53.24559    -999.25000       4.09721    1075.49194    1158.58398       2.85295 
   2792.73020       6.00000       6.51299       0.14865      52.95249    -999.25000       3.77927     866.52002     884.79700       2.85003 
   2792.57780       6.00000       6.51700       0.14344      53.10474    -999.25000       3.58814     658.93298     626.49298       2.81709 
   2792.42540       6.00000       6.51102       0.13064      53.55624    -999.25000       3.44214     594.33698     538.06500       2.77410 
   2792.27300       6.00000       6.49504       0.11399      53.84352    -999.25000       3.22820     689.66302     613.91901       2.73908 
   2792.12060       6.00000       6.48103       0.09643      53.70124    -999.25000       3.07810     931.19501     838.24902       2.71605 
   2791.96820       6.00000       6.47700       0.07978      53.27771    -999.25000       3.07598    1314.62500    1231.18396       2.70602 
   2791.81580       6.00000       6.48697       0.06767      52.89864    -999.25000       3.11197    1724.59595    1661.30103       2.71198 
   2791.66340       6.00000       6.50097       0.06199      52.72729    -999.25000       3.15096    1885.61499    1793.29895       2.72497 
   2791.51100       6.00000       6.50600       0.06092      52.78091    -999.25000       3.20495    1724.49304    1560.62305       2.73000 
   2791.35860       6.00000       6.50102       0.06113      53.04356    -999.25000       3.25895    1519.89600    1306.17102       2.72402 
   2791.20620       6.00000       6.48803       0.06090      53.48626    -999.25000       3.31196    1514.54602    1295.20398       2.71602 
   2791.05380       6.00000       6.47503       0.05983      53.98017    -999.25000       3.35795    1763.17297    1620.35706       2.71200 
   2790.90140       6.00000       6.47400       0.05692      54.26652    -999.25000       3.48586    2246.01196    2311.18604       2.71599 
   2790.74900       6.00000       6.48397       0.05263      54.12624    -999.25000       3.71878    2692.88599    2973.18604       2.72298 
   2790.59660       6.00000       6.49697       0.05001      53.59389    -999.25000       3.95980    2669.77295    2953.13989       2.72799 
   2790.44420       6.00000       6.50399       0.05243      53.00898    -999.25000       4.04096    2157.16309    2271.13208       2.73199 
   2790.29180       6.00000       6.50001       0.06232      52.73646    -999.25000       4.02900    1598.06006    1585.41394       2.74297 
   2790.13940       6.00000       6.49202       0.08211      52.85979    -999.25000       4.03796    1290.68201    1247.88000       2.76295 
   2789.98700       6.00000       6.49100       0.11156      53.09361    -999.25000       4.23376    1237.18396    1227.74597       2.78794 
   2789.83460       6.00000       6.49898       0.14403      53.04808    -999.25000       4.45585    1457.84204    1571.76697       2.80995 
   2789.68220       6.00000       6.50599       0.16323      52.59476    -999.25000       4.33218    1975.64001    2328.35693       2.81800 
   2789.52980       6.00000       6.50999       0.15508      51.93811    -999.25000       4.03027    3178.02002    4232.58984       2.81102 
   2789.37740       6.00000       6.51200       0.12985      51.41288    -999.25000       3.76223    5758.25195    8450.38867       2.79902 
   2789.22500       6.00000       6.50901       0.10730      51.23130    -999.25000       3.51721    9196.60547   13944.79688       2.79301 
   2789.07260       6.00000       6.49604       0.09308      51.34980    -999.25000       3.39107   11806.44336   17123.95117       2.78902 
   2788.92020       6.00000       6.48203       0.08604      51.54966    -999.25000       3.44491   12850.05957   17866.70508       2.77903 
   2788.76780       6.00000       6.47601       0.08364      51.63186    -999.25000       3.65979   12914.07520   21119.26953       2.76902 
   2788.61540       6.00000       6.48198       0.08123      51.57510    -999.25000       3.94075   12166.15137   25635.53906       2.76401 
   2788.46300       6.00000       6.49397       0.07711      51.52309    -999.25000       4.16583   10663.81445   24175.33398       2.75801 
   2788.31060       6.00000       6.50598       0.07400      51.59987    -999.25000       4.15908    9220.33105   17207.62305       2.75301 
   2788.15820       6.00000       6.50501       0.07345      51.80565    -999.25000       3.87929    8625.34375   11939.02148       2.75499 
   2788.00580       6.00000       6.49104       0.07468      52.04061    -999.25000       3.56725    8947.71875   11072.75000       2.75999 
   2787.85340       6.00000       6.47603       0.07679      52.18276    -999.25000       3.45405    9488.69238   11782.61230       2.76499 
   2787.70100       6.00000       6.47001       0.07778      52.22393    -999.25000       3.51693    9102.96680   11502.98828       2.76899 
   2787.54860       6.00000       6.47598       0.07612      52.24097    -999.25000       3.73379    7767.07178   10133.50195       2.77499 
   2787.39620       6.00000       6.48797       0.07354      52.32087    -999.25000       3.85995    6575.89893    9041.27148       2.77500 
   2787.24380       6.00000       6.50396       0.07200      52.39787    -999.25000       3.80609    5790.53320    7846.40723       2.76802 
   2787.09140       6.00000       6.51299       0.07114      52.32213    -999.25000       3.61018    4964.36377    5850.34082       2.75902 
   2786.93900       6.00000       6.50503       0.07073      51.96660    -999.25000       3.46310    4244.22803    4253.05420       2.74902 
   2786.78660       6.00000       6.48903       0.07152      51.38597    -999.25000       3.45497    3621.15088    3406.37793       2.73803 
   2786.63420       6.00000       6.48600       0.07289      50.81197    -999.25000       3.45200    2857.12793    2637.91504       2.72703 
   2786.48180       6.00000       6.49797       0.07393      50.40269    -999.25000       3.44001    2150.44189    1959.80396       2.71702 
   2786.32940       6.00000       6.51097       0.07538      50.23927    -999.25000       3.45798    1744.65503    1607.94495       2.71400 
   2786.17700       6.00000       6.52198       0.07779      50.33384    -999.25000       3.49296    1637.39294    1556.72900       2.71899 
   2786.02460       6.00000       6.53198       0.08055      50.65047    -999.25000       3.63883    1809.28003    1747.96899       2.72798 
   2785.87220       6.00000       6.53300       0.08323      50.99342    -999.25000       3.90576    2285.75000    2219.35107       2.73398 
   2785.71980       6.00000       6.52801       0.08459      51.09184    -999.25000       3.98799    2972.52197    2859.17700       2.73899 
   2785.56740       6.00000       6.52201       0.08388      50.82845    -999.25000       3.88710    3141.33594    2923.86011       2.75097 
   2785.41500       6.00000       6.51900       0.08303      50.42268    -999.25000       3.77908    2263.58203    1994.47595       2.76397 
   2785.26260       6.00000       6.52996       0.08475      50.29821    -999.25000       3.73403    1024.88904     841.79602       2.76601 
   2785.11020       6.00000       6.57486       0.09302      50.64941    -999.25000       3.71802     401.16901     326.03101       2.75802 
   2784.95780       6.00000       6.64881       0.11135      51.26896    -999.25000       3.61012     361.53299     319.10800       2.75899 
   2784.80540       6.00000       6.70688       0.13713      51.73821    -999.25000       3.48707     782.09998     793.37903       2.77894 
   2784.65300       6.00000       6.72598       0.15577      51.79291    -999.25000       3.44894    2009.92700    2148.64209       2.80195 
   2784.50060       6.00000       6.72700       0.16049      51.51048    -999.25000       3.70673    3025.25098    3226.38110       2.80999 
   2784.34820       6.00000       6.72900       0.16051      51.31932    -999.25000       3.84295    2497.46802    2564.04810       2.80502 
   2784.19580       6.00000       6.73000       0.16199      51.72631    -999.25000       3.80404    1042.21594     993.80298       2.79204 
   2784.04340       6.00000       6.73498       0.17048      53.19852    -999.25000       3.80598     195.75800     171.31799       2.76707 
   2783.89100       6.00000       6.75295       0.19113      55.94936    -999.25000       3.81001      65.34600      60.82700       2.73408 
   2783.73860       6.00000       6.77395       0.22131      59.70567    -999.25000       3.80200      47.34700      45.03400       2.70905 
   2783.58620       6.00000       6.78100       0.25210      63.68430    -999.25000       3.89887      41.43300      39.49900       2.69503 
   2783.43380       6.00000       6.77203       0.28391      66.70492    -999.25000       4.22965      41.19900      39.23300       2.68303 
   2783.28140       6.00000       6.76501       0.31230      67.70433    -999.25000       4.66762      45.91100      43.76100       2.67402 
   2783.12900       6.00000       6.76998       0.32200      66.34630    -999.25000       4.85992      58.35900      55.41300       2.68197 
   2782.97660       6.00000       6.78097       0.31303      63.32510    -999.25000       4.63928      81.54100      76.20400       2.70594 
   2782.82420       6.00000       6.78799       0.29104      59.88280    -999.25000       4.25633     113.49300     103.36500       2.73194 
   2782.67180       6.00000       6.78501       0.26612      57.03180    -999.25000       4.02316     147.44400     130.56100       2.74598 
   2782.51940       6.00000       6.77403       0.25019      55.10224    -999.25000       3.93406     179.14200     155.17900       2.74601 
   2782.36700       6.00000       6.76701       0.23980      54.01483    -999.25000       3.92399     199.72000     169.90401       2.74400 
   2782.21460       6.00000       6.76999       0.22902      53.91716    -999.25000       3.92601     186.71899     156.19901       2.74101 
   2782.06220       6.00000       6.78097       0.22634      55.24974    -999.25000       3.89902     138.83099     114.69900       2.73003 
   2781.90980       6.00000       6.80792       0.23754      58.09420    -999.25000       3.90001      88.59300      73.53400       2.71105 
   2781.75740       6.00000       6.86384       0.25577      61.78578    -999.25000       3.86506      60.70200      51.64400       2.69503 
   2781.60500       6.00000       6.92885       0.27814      65.26614    -999.25000       3.85301      50.16800      43.94900       2.69599 
   2781.45260       6.00000       6.95896       0.30273      67.82769    -999.25000       3.85900      47.59200      42.76700       2.71096 
   2781.30020       6.00000       6.93907       0.31676      69.42232    -999.25000       3.86199      47.37200      43.27500       2.71799 
   2781.14780       6.00000       6.89511       0.31708      70.14978    -999.25000       3.92394      46.42900      42.85100       2.70205 
   2780.99540       6.00000       6.86007       0.30554      69.90542    -999.25000       3.89906      45.87200      42.57300       2.66909 
   2780.84300       6.00000       6.84801       0.27100      68.59621    -999.25000       3.68621      48.57900      44.90100       2.63807 
   2780.69060       6.00000       6.84501       0.21229      66.58639    -999.25000       3.45918      54.74500      49.78100       2.61605 
   2780.53820       6.00000       6.83603       0.14789      64.68919    -999.25000       3.34307      61.86200      54.86900       2.60402 
   2780.38580       6.00000       6.80808       0.10924      63.45907    -999.25000       3.35797      68.89600      59.30000       2.60698 
   2780.23340       6.00000       6.75813       0.10582      62.70726    -999.25000       3.42296      77.55700      64.52100       2.62794 
   2780.08100       6.00000       6.70513       0.11465      61.79155    -999.25000       3.59685      97.51200      78.55800       2.65494 
   2779.92860       6.00000       6.66608       0.10947      60.33546    -999.25000       3.60709     147.70200     116.13800       2.66698 
   2779.77620       6.00000       6.65002       0.09767      58.62089    -999.25000       3.26635     216.96300     167.09900       2.66202 
   2779.62380       6.00000       6.65498       0.08535      57.25929    -999.25000       2.94724     259.60300     194.79601       2.65103 
   2779.47140       6.00000       6.66598       0.07074      56.61408    -999.25000       2.80709     259.74899     189.21001       2.64002 
   2779.31900       6.00000       6.66102       0.06033      56.45626    -999.25000       2.81597     252.23500     179.23199       2.63401 
   2779.16660       6.00000       6.64006       0.05578      56.30126    -999.25000       2.86997     271.57599     191.08000       2.63101 
   2779.01420       6.00000       6.61805       0.05326      55.82780    -999.25000       2.88598     331.06299     235.62199       2.63399 
   2778.86180       6.00000       6.60502       0.04924      55.06129    -999.25000       2.92098     414.59299     301.13699       2.64298 
   2778.70940       6.00000       6.60001       0.04407      54.29829    -999.25000       2.85709     467.20001     343.43100       2.65198 
   2778.55700       6.00000       6.59900       0.04002      53.81681    -999.25000       2.68417     452.11499     332.51300       2.65798 
   2778.40460       6.00000       6.60199       0.03827      53.81700    -999.25000       2.54710     389.12100     284.43500       2.66598 
   2778.25220       6.00000       6.60599       0.03932      54.32415    -999.25000       2.55099     323.11099     235.29601       2.67199 
   2778.09980       6.00000       6.60401       0.04341      55.14362    -999.25000       2.54301     284.85999     209.17300       2.67200 
   2777.94740       6.00000       6.59801       0.04942      55.76595    -999.25000       2.56596     288.53699     217.50000       2.67000 
   2777.79500       6.00000       6.59201       0.05636      55.63822    -999.25000       2.65292     345.73999     273.13199       2.67399 
   2777.64260       6.00000       6.59200       0.06301      54.68960    -999.25000       2.73993     460.11301     381.83499       2.68397 
   2777.49020       6.00000       6.59699       0.06803      53.57089    -999.25000       2.81394     554.66400     474.68701       2.69398 
   2777.33780       6.00000       6.60398       0.07356      53.25153    -999.25000       2.88394     516.45001     449.42700       2.70398 
   2777.18540       6.00000       6.60800       0.08534      54.17943    -999.25000       2.93496     361.54501     320.07599       2.71697 
   2777.03300       6.00000       6.60900       0.10640      55.92506    -999.25000       2.97595     218.61900     200.36301       2.72897 
   2776.88060       6.00000       6.60601       0.13491      57.55725    -999.25000       3.21772     151.03400     144.29800       2.73300 
   2776.72820       6.00000       6.60300       0.16025      58.47446    -999.25000       3.66460     122.67800     119.93200       2.73001 
   2776.57580       6.00000       6.60400       0.17286      58.67766    -999.25000       3.87090      99.27900      98.12500       2.73099 
   2776.42340       6.00000       6.60700       0.18255      58.49431    -999.25000       3.78309      76.83900      76.66100       2.74496 
   2776.27100       6.00000       6.60800       0.19712      58.25541    -999.25000       3.76194      62.52500      62.93900       2.76894 
   2776.11860       6.00000       6.60700       0.21205      58.16814    -999.25000       4.11561      61.29200      62.04500       2.78497 
   2775.96620       6.00000       6.60401       0.22080      58.29379    -999.25000       4.48075      80.21800      81.29700       2.78202 
   2775.81380       6.00000       6.59702       0.21580      58.46671    -999.25000       4.39318     129.03300     129.73199       2.76903 
   2775.66140       6.00000       6.58702       0.18177      58.30727    -999.25000       4.04832     218.57401     215.45200       2.74905 
   2775.50900       6.00000       6.58400       0.12730      57.42250    -999.25000       3.60842     392.36899     372.73599       2.72307 
   2775.35660       6.00000       6.58699       0.08076      55.82370    -999.25000       2.98958     679.73901     614.20697       2.69905 
   2775.20420       6.00000       6.59000       0.05007      54.00407    -999.25000       2.41545     930.34497     803.23798       2.68104 
   2775.05180       6.00000       6.59000       0.03390      52.61933    -999.25000       2.20210     959.00098     800.20502       2.67002 
   2774.89940       6.00000       6.58800       0.03294      51.99604    -999.25000       2.35480     798.36298     659.12799       2.66899 
   2774.74700       6.00000       6.59000       0.04958      51.99001    -999.25000       2.76059     616.53198     520.53101       2.68495 
   2774.59460       6.00000       6.59300       0.08736      52.26653    -999.25000       3.31849     482.19601     423.41501       2.71592 
   2774.44220       6.00000       6.59599       0.14178      52.68929    -999.25000       3.80461     376.48499     342.45901       2.75291 
   2774.28980       6.00000       6.60597       0.19057      53.43174    -999.25000       4.08879     282.00699     262.42801       2.78294 
   2774.13740       6.00000       6.63890       0.21978      54.72182    -999.25000       4.23290     204.79700     193.96800       2.79398 
   2773.98500       6.00000       6.68688       0.22848      56.64176    -999.25000       4.27497     157.27600     151.10500       2.78902 
   2773.83260       6.00000       6.71396       0.23080      59.06292    -999.25000       4.31596     130.18700     126.09600       2.78202 
   2773.68020       6.00000       6.70703       0.24365      61.66462    -999.25000       4.40891     115.09000     112.33100       2.76505 
   2773.52780       6.00000       6.68805       0.25957      63.81937    -999.25000       4.36312     112.88400     111.25200       2.73109 
   2773.37540       6.00000       6.68101       0.23256      64.72548    -999.25000       3.92247     124.59900     123.94100       2.68910 
   2773.22300       6.00000       6.68399       0.16696      63.90240    -999.25000       3.36148     154.36600     154.31799       2.66006 
   2773.07060       6.00000       6.68700       0.11078      61.68375    -999.25000       2.96930     202.52901     201.67300       2.64702 
   2772.91820       6.00000       6.68601       0.07350      59.12631    -999.25000       2.74118     255.00101     250.47701       2.64401 
   2772.76580       6.00000       6.67005       0.05030      57.29209    -999.25000       2.56515     296.12701     284.61499       2.64300 
   2772.61340       6.00000       6.63310       0.03786      56.53128    -999.25000       2.46606     334.44501     313.35501       2.64001 
   2772.46100       6.00000       6.59508       0.03237      56.36228    -999.25000       2.47798     386.29099     352.96799       2.63601 
   2772.30860       6.00000       6.58102       0.02906      56.12440    -999.25000       2.47601     453.52200     404.65601       2.63599 
   2772.15620       6.00000       6.58598       0.02523      55.56494    -999.25000       2.45701     542.97699     474.94901       2.64398 
   2772.00380       6.00000       6.59299       0.02231      54.88715    -999.25000       2.48197     660.72900     570.21399       2.65298 
   2771.85140       6.00000       6.59300       0.02157      54.38385    -999.25000       2.51198     791.49200     676.81702       2.65799 
   2771.69900       6.00000       6.58303       0.02216      54.11245    -999.25000       2.49902     930.77301     794.43597       2.65501 
   2771.54660       6.00000       6.56305       0.02248      53.97723    -999.25000       2.49000    1087.38403     937.51703       2.64403 
   2771.39420       6.00000       6.55002       0.02082      53.89713    -999.25000       2.48601    1226.31104    1076.42505       2.62903 
   2771.24180       6.00000       6.55498       0.01670      53.90699    -999.25000       2.48300    1312.32996    1177.88501       2.62600 
   2771.08940       6.00000       6.57196       0.01272      54.05275    -999.25000       2.49299    1372.25305    1266.13098       2.63896 
   2770.93700       6.00000       6.58797       0.01166      54.27562    -999.25000       2.48401    1462.78198    1388.64905       2.65795 
   2770.78460       6.00000       6.58901       0.01331      54.45270    -999.25000       2.46202    1598.06799    1551.28894       2.67397 
   2770.63220       6.00000       6.57006       0.01586      54.45500    -999.25000       2.45301    1702.35205    1679.46997       2.67501 
   2770.47980       6.00000       6.54506       0.01746      54.28529    -999.25000       2.42403    1665.23596    1662.44299       2.66403
[truncated: 2,561,266 more chars]
