# Supplementary material for: Characterization of a fractured basement reservoir using high-resolution 3D seismic and logging datasets: A case study of the Sab’atayn Basin, Yemen
Source: PLoS One. 2018 Oct 25;13(10):e0206079. doi: 10.1371/journal.pone.0206079 (PMC6201913; doi:10.1371/journal.pone.0206079)
Supplement: S2 File — (LAS) [file pone.0206079.s014.LAS]

~Version Information
VERS  .          2.0                              :CWLS Log Ascii Standard - Version 2.0
WRAP  .          NO                               :One line per depth step
~Well Information Block
#MNEM.UNIT       Data Type                        Information
#---------       ---------                        -------------------------------
STRT  .M         2900.00000                       :START DEPTH
STOP  .M         2000.00000                       :STOP DEPTH
STEP  .M         -0.15240                         :INCREMENT
NULL  .          -999.25                          :NULL DATA VALUE
COMP  .          OMV (YEMEN BLOCK S2) EXPLORATI   :COMPANY
WELL  .          Habban-24                        :WELL
FLD   .          HABBAN                           :FIELD
LOC   .                                           :LOCATION
PROV  .          Yemen                            :PROVINCE
STAT  .          Yemen                            :STATE
CNTY  .          Nabors 98                        :COUNTY
CTRY  .          Yemen                            :COUNTRY
DATE  .                                           :DATE
UWI   .          Habban-24                        :UNIQUE WELL UWI
LIC   .                                           :LICENSE NUMBER
API   .          .                                :API NUMBER
SRVC  .                                           :SERVICE COMPANY
~Parameter Information Block
#MNEM.UNIT       Value                            Description
#---------       ---------                        -------------
~Curve Information Block
#MNEM.UNIT       API Code            Curve    Description
#--------        --------------      -----    -------------------
DEPT  .M                             :0       Index
BS    .IN                            :1       Bit Size                      
DTCO  .US/F                          :2       Delta-T Compressional         
DTSM  .US/F                          :3       Delta-T Shear                 
GR    .GAPI                          :4       Gamma Ray                     
RHOB  .G/C3                          :5       Bulk Density                  
~Ascii Data Section
   2900.00000    -999.25000    -999.25000    -999.25000    -999.25000    -999.25000 
   2899.84760    -999.25000    -999.25000    -999.25000    -999.25000    -999.25000 
   2899.69520    -999.25000    -999.25000    -999.25000    -999.25000    -999.25000 
   2899.54280    -999.25000    -999.25000    -999.25000    -999.25000    -999.25000 
   2899.39040    -999.25000    -999.25000    -999.25000    -999.25000    -999.25000 
   2899.23800    -999.25000    -999.25000    -999.25000    -999.25000    -999.25000 
   2899.08560    -999.25000    -999.25000    -999.25000    -999.25000    -999.25000 
   2898.93320    -999.25000    -999.25000    -999.25000    -999.25000    -999.25000 
   2898.78080    -999.25000    -999.25000    -999.25000    -999.25000    -999.25000 
   2898.62840    -999.25000    -999.25000    -999.25000    -999.25000    -999.25000 
   2898.47600    -999.25000    -999.25000    -999.25000    -999.25000    -999.25000 
   2898.32360    -999.25000    -999.25000    -999.25000    -999.25000    -999.25000 
   2898.17120    -999.25000    -999.25000    -999.25000    -999.25000    -999.25000 
   2898.01880    -999.25000    -999.25000    -999.25000    -999.25000    -999.25000 
   2897.86640    -999.25000    -999.25000    -999.25000    -999.25000    -999.25000 
   2897.71400    -999.25000    -999.25000    -999.25000    -999.25000    -999.25000 
   2897.56160    -999.25000    -999.25000    -999.25000    -999.25000    -999.25000 
   2897.40920    -999.25000    -999.25000    -999.25000    -999.25000    -999.25000 
   2897.25680    -999.25000    -999.25000    -999.25000    -999.25000    -999.25000 
   2897.10440    -999.25000    -999.25000    -999.25000    -999.25000    -999.25000 
   2896.95200    -999.25000    -999.25000    -999.25000    -999.25000    -999.25000 
   2896.79960    -999.25000    -999.25000    -999.25000    -999.25000    -999.25000 
   2896.64720    -999.25000    -999.25000    -999.25000    -999.25000    -999.25000 
   2896.49480    -999.25000    -999.25000    -999.25000    -999.25000    -999.25000 
   2896.34240    -999.25000    -999.25000    -999.25000    -999.25000    -999.25000 
   2896.19000    -999.25000    -999.25000    -999.25000    -999.25000    -999.25000 
   2896.03760    -999.25000    -999.25000    -999.25000    -999.25000    -999.25000 
   2895.88520    -999.25000    -999.25000    -999.25000    -999.25000    -999.25000 
   2895.73280    -999.25000    -999.25000    -999.25000    -999.25000    -999.25000 
   2895.58040    -999.25000    -999.25000    -999.25000    -999.25000    -999.25000 
   2895.42800    -999.25000    -999.25000    -999.25000    -999.25000    -999.25000 
   2895.27560    -999.25000    -999.25000    -999.25000    -999.25000    -999.25000 
   2895.12320    -999.25000    -999.25000    -999.25000    -999.25000    -999.25000 
   2894.97080    -999.25000    -999.25000    -999.25000    -999.25000    -999.25000 
   2894.81840    -999.25000    -999.25000    -999.25000    -999.25000    -999.25000 
   2894.66600    -999.25000    -999.25000    -999.25000    -999.25000    -999.25000 
   2894.51360    -999.25000    -999.25000    -999.25000    -999.25000    -999.25000 
   2894.36120    -999.25000    -999.25000    -999.25000    -999.25000    -999.25000 
   2894.20880    -999.25000    -999.25000    -999.25000    -999.25000    -999.25000 
   2894.05640    -999.25000    -999.25000    -999.25000    -999.25000    -999.25000 
   2893.90400    -999.25000    -999.25000    -999.25000    -999.25000    -999.25000 
   2893.75160    -999.25000    -999.25000    -999.25000    -999.25000    -999.25000 
   2893.59920    -999.25000    -999.25000    -999.25000    -999.25000    -999.25000 
   2893.44680    -999.25000    -999.25000    -999.25000    -999.25000    -999.25000 
   2893.29440    -999.25000    -999.25000    -999.25000    -999.25000    -999.25000 
   2893.14200    -999.25000    -999.25000    -999.25000    -999.25000    -999.25000 
   2892.98960    -999.25000    -999.25000    -999.25000    -999.25000    -999.25000 
   2892.83720    -999.25000    -999.25000    -999.25000    -999.25000    -999.25000 
   2892.68480    -999.25000    -999.25000    -999.25000    -999.25000    -999.25000 
   2892.53240    -999.25000    -999.25000    -999.25000    -999.25000    -999.25000 
   2892.38000    -999.25000    -999.25000    -999.25000    -999.25000    -999.25000 
   2892.22760    -999.25000    -999.25000    -999.25000    -999.25000    -999.25000 
   2892.07520    -999.25000    -999.25000    -999.25000    -999.25000    -999.25000 
   2891.92280    -999.25000    -999.25000    -999.25000    -999.25000    -999.25000 
   2891.77040    -999.25000    -999.25000    -999.25000    -999.25000    -999.25000 
   2891.61800    -999.25000    -999.25000    -999.25000    -999.25000    -999.25000 
   2891.46560    -999.25000    -999.25000    -999.25000    -999.25000    -999.25000 
   2891.31320    -999.25000    -999.25000    -999.25000    -999.25000    -999.25000 
   2891.16080    -999.25000    -999.25000    -999.25000    -999.25000    -999.25000 
   2891.00840    -999.25000    -999.25000    -999.25000    -999.25000    -999.25000 
   2890.85600    -999.25000    -999.25000    -999.25000    -999.25000    -999.25000 
   2890.70360    -999.25000    -999.25000    -999.25000    -999.25000    -999.25000 
   2890.55120    -999.25000    -999.25000    -999.25000    -999.25000    -999.25000 
   2890.39880    -999.25000    -999.25000    -999.25000    -999.25000    -999.25000 
   2890.24640    -999.25000    -999.25000    -999.25000    -999.25000    -999.25000 
   2890.09400    -999.25000    -999.25000    -999.25000    -999.25000    -999.25000 
   2889.94160    -999.25000    -999.25000    -999.25000    -999.25000    -999.25000 
   2889.78920    -999.25000    -999.25000    -999.25000    -999.25000    -999.25000 
   2889.63680    -999.25000    -999.25000    -999.25000    -999.25000    -999.25000 
   2889.48440    -999.25000    -999.25000    -999.25000    -999.25000    -999.25000 
   2889.33200    -999.25000    -999.25000    -999.25000    -999.25000    -999.25000 
   2889.17960    -999.25000    -999.25000    -999.25000    -999.25000    -999.25000 
   2889.02720    -999.25000    -999.25000    -999.25000    -999.25000    -999.25000 
   2888.87480    -999.25000    -999.25000    -999.25000    -999.25000    -999.25000 
   2888.72240    -999.25000    -999.25000    -999.25000    -999.25000    -999.25000 
   2888.57000    -999.25000    -999.25000    -999.25000    -999.25000    -999.25000 
   2888.41760    -999.25000    -999.25000    -999.25000    -999.25000    -999.25000 
   2888.26520    -999.25000    -999.25000    -999.25000    -999.25000    -999.25000 
   2888.11280    -999.25000    -999.25000    -999.25000    -999.25000    -999.25000 
   2887.96040    -999.25000    -999.25000    -999.25000    -999.25000    -999.25000 
   2887.80800    -999.25000    -999.25000    -999.25000    -999.25000    -999.25000 
   2887.65560    -999.25000    -999.25000    -999.25000    -999.25000    -999.25000 
   2887.50320    -999.25000    -999.25000    -999.25000    -999.25000    -999.25000 
   2887.35080    -999.25000    -999.25000    -999.25000    -999.25000    -999.25000 
   2887.19840    -999.25000    -999.25000    -999.25000    -999.25000    -999.25000 
   2887.04600    -999.25000    -999.25000    -999.25000    -999.25000    -999.25000 
   2886.89360    -999.25000    -999.25000    -999.25000    -999.25000    -999.25000 
   2886.74120    -999.25000    -999.25000    -999.25000    -999.25000    -999.25000 
   2886.58880    -999.25000    -999.25000    -999.25000    -999.25000    -999.25000 
   2886.43640    -999.25000    -999.25000    -999.25000    -999.25000    -999.25000 
   2886.28400    -999.25000    -999.25000    -999.25000    -999.25000    -999.25000 
   2886.13160    -999.25000    -999.25000    -999.25000    -999.25000    -999.25000 
   2885.97920    -999.25000    -999.25000    -999.25000    -999.25000    -999.25000 
   2885.82680    -999.25000    -999.25000    -999.25000    -999.25000    -999.25000 
   2885.67440    -999.25000    -999.25000    -999.25000    -999.25000    -999.25000 
   2885.52200    -999.25000    -999.25000    -999.25000    -999.25000    -999.25000 
   2885.36960    -999.25000    -999.25000    -999.25000    -999.25000    -999.25000 
   2885.21720    -999.25000    -999.25000    -999.25000    -999.25000    -999.25000 
   2885.06480    -999.25000    -999.25000    -999.25000    -999.25000    -999.25000 
   2884.91240    -999.25000    -999.25000    -999.25000    -999.25000    -999.25000 
   2884.76000    -999.25000    -999.25000    -999.25000    -999.25000    -999.25000 
   2884.60760    -999.25000    -999.25000    -999.25000    -999.25000    -999.25000 
   2884.45520    -999.25000    -999.25000    -999.25000    -999.25000    -999.25000 
   2884.30280    -999.25000    -999.25000    -999.25000    -999.25000    -999.25000 
   2884.15040    -999.25000    -999.25000    -999.25000    -999.25000    -999.25000 
   2883.99800    -999.25000    -999.25000    -999.25000    -999.25000    -999.25000 
   2883.84560    -999.25000    -999.25000    -999.25000    -999.25000    -999.25000 
   2883.69320    -999.25000    -999.25000    -999.25000    -999.25000    -999.25000 
   2883.54080    -999.25000    -999.25000    -999.25000    -999.25000    -999.25000 
   2883.38840    -999.25000    -999.25000    -999.25000    -999.25000    -999.25000 
   2883.23600    -999.25000    -999.25000    -999.25000    -999.25000    -999.25000 
   2883.08360    -999.25000    -999.25000    -999.25000    -999.25000    -999.25000 
   2882.93120    -999.25000    -999.25000    -999.25000    -999.25000    -999.25000 
   2882.77880    -999.25000    -999.25000    -999.25000    -999.25000    -999.25000 
   2882.62640    -999.25000    -999.25000    -999.25000    -999.25000    -999.25000 
   2882.47400    -999.25000    -999.25000    -999.25000    -999.25000    -999.25000 
   2882.32160    -999.25000    -999.25000    -999.25000    -999.25000    -999.25000 
   2882.16920    -999.25000    -999.25000    -999.25000    -999.25000    -999.25000 
   2882.01680    -999.25000    -999.25000    -999.25000    -999.25000    -999.25000 
   2881.86440    -999.25000    -999.25000    -999.25000    -999.25000    -999.25000 
   2881.71200    -999.25000    -999.25000    -999.25000    -999.25000    -999.25000 
   2881.55960    -999.25000    -999.25000    -999.25000    -999.25000    -999.25000 
   2881.40720    -999.25000    -999.25000    -999.25000    -999.25000    -999.25000 
   2881.25480    -999.25000    -999.25000    -999.25000    -999.25000    -999.25000 
   2881.10240    -999.25000    -999.25000    -999.25000    -999.25000    -999.25000 
   2880.95000    -999.25000    -999.25000    -999.25000    -999.25000    -999.25000 
   2880.79760    -999.25000    -999.25000    -999.25000    -999.25000    -999.25000 
   2880.64520    -999.25000    -999.25000    -999.25000    -999.25000    -999.25000 
   2880.49280    -999.25000    -999.25000    -999.25000    -999.25000    -999.25000 
   2880.34040    -999.25000    -999.25000    -999.25000    -999.25000    -999.25000 
   2880.18800    -999.25000    -999.25000    -999.25000    -999.25000    -999.25000 
   2880.03560    -999.25000    -999.25000    -999.25000    -999.25000    -999.25000 
   2879.88320    -999.25000    -999.25000    -999.25000    -999.25000    -999.25000 
   2879.73080    -999.25000    -999.25000    -999.25000    -999.25000    -999.25000 
   2879.57840    -999.25000    -999.25000    -999.25000    -999.25000    -999.25000 
   2879.42600    -999.25000    -999.25000    -999.25000    -999.25000    -999.25000 
   2879.27360    -999.25000    -999.25000    -999.25000    -999.25000    -999.25000 
   2879.12120    -999.25000    -999.25000    -999.25000    -999.25000    -999.25000 
   2878.96880    -999.25000    -999.25000    -999.25000    -999.25000    -999.25000 
   2878.81640    -999.25000    -999.25000    -999.25000    -999.25000    -999.25000 
   2878.66400    -999.25000    -999.25000    -999.25000    -999.25000    -999.25000 
   2878.51160    -999.25000    -999.25000    -999.25000    -999.25000    -999.25000 
   2878.35920    -999.25000    -999.25000    -999.25000    -999.25000    -999.25000 
   2878.20680    -999.25000    -999.25000    -999.25000    -999.25000    -999.25000 
   2878.05440    -999.25000    -999.25000    -999.25000    -999.25000    -999.25000 
   2877.90200    -999.25000    -999.25000    -999.25000    -999.25000    -999.25000 
   2877.74960    -999.25000    -999.25000    -999.25000    -999.25000    -999.25000 
   2877.59720    -999.25000    -999.25000    -999.25000    -999.25000    -999.25000 
   2877.44480    -999.25000    -999.25000    -999.25000    -999.25000    -999.25000 
   2877.29240    -999.25000    -999.25000    -999.25000    -999.25000    -999.25000 
   2877.14000    -999.25000    -999.25000    -999.25000    -999.25000    -999.25000 
   2876.98760    -999.25000    -999.25000    -999.25000    -999.25000    -999.25000 
   2876.83520    -999.25000    -999.25000    -999.25000    -999.25000    -999.25000 
   2876.68280    -999.25000    -999.25000    -999.25000    -999.25000    -999.25000 
   2876.53040    -999.25000    -999.25000    -999.25000    -999.25000    -999.25000 
   2876.37800    -999.25000    -999.25000    -999.25000    -999.25000    -999.25000 
   2876.22560    -999.25000    -999.25000    -999.25000    -999.25000    -999.25000 
   2876.07320    -999.25000    -999.25000    -999.25000    -999.25000    -999.25000 
   2875.92080    -999.25000    -999.25000    -999.25000    -999.25000    -999.25000 
   2875.76840    -999.25000    -999.25000    -999.25000    -999.25000    -999.25000 
   2875.61600    -999.25000    -999.25000    -999.25000    -999.25000    -999.25000 
   2875.46360    -999.25000    -999.25000    -999.25000    -999.25000    -999.25000 
   2875.31120    -999.25000    -999.25000    -999.25000    -999.25000    -999.25000 
   2875.15880    -999.25000    -999.25000    -999.25000    -999.25000    -999.25000 
   2875.00640    -999.25000    -999.25000    -999.25000    -999.25000    -999.25000 
   2874.85400    -999.25000    -999.25000    -999.25000    -999.25000    -999.25000 
   2874.70160    -999.25000    -999.25000    -999.25000    -999.25000    -999.25000 
   2874.54920    -999.25000    -999.25000    -999.25000    -999.25000    -999.25000 
   2874.39680    -999.25000    -999.25000    -999.25000    -999.25000    -999.25000 
   2874.24440    -999.25000    -999.25000    -999.25000    -999.25000    -999.25000 
   2874.09200    -999.25000    -999.25000    -999.25000    -999.25000    -999.25000 
   2873.93960    -999.25000    -999.25000    -999.25000    -999.25000    -999.25000 
   2873.78720    -999.25000    -999.25000    -999.25000    -999.25000    -999.25000 
   2873.63480    -999.25000    -999.25000    -999.25000    -999.25000    -999.25000 
   2873.48240    -999.25000    -999.25000    -999.25000    -999.25000    -999.25000 
   2873.33000    -999.25000    -999.25000    -999.25000    -999.25000    -999.25000 
   2873.17760    -999.25000    -999.25000    -999.25000    -999.25000    -999.25000 
   2873.02520    -999.25000    -999.25000    -999.25000    -999.25000    -999.25000 
   2872.87280    -999.25000    -999.25000    -999.25000    -999.25000    -999.25000 
   2872.72040    -999.25000    -999.25000    -999.25000    -999.25000    -999.25000 
   2872.56800    -999.25000    -999.25000    -999.25000    -999.25000    -999.25000 
   2872.41560    -999.25000    -999.25000    -999.25000    -999.25000    -999.25000 
   2872.26320    -999.25000    -999.25000    -999.25000    -999.25000    -999.25000 
   2872.11080    -999.25000    -999.25000    -999.25000    -999.25000    -999.25000 
   2871.95840    -999.25000    -999.25000    -999.25000    -999.25000    -999.25000 
   2871.80600    -999.25000    -999.25000    -999.25000    -999.25000    -999.25000 
   2871.65360    -999.25000    -999.25000    -999.25000    -999.25000    -999.25000 
   2871.50120    -999.25000    -999.25000    -999.25000    -999.25000    -999.25000 
   2871.34880    -999.25000    -999.25000    -999.25000    -999.25000    -999.25000 
   2871.19640    -999.25000    -999.25000    -999.25000    -999.25000    -999.25000 
   2871.04400    -999.25000    -999.25000    -999.25000    -999.25000    -999.25000 
   2870.89160    -999.25000    -999.25000    -999.25000    -999.25000    -999.25000 
   2870.73920    -999.25000    -999.25000    -999.25000    -999.25000    -999.25000 
   2870.58680    -999.25000    -999.25000    -999.25000    -999.25000    -999.25000 
   2870.43440    -999.25000    -999.25000    -999.25000    -999.25000    -999.25000 
   2870.28200    -999.25000    -999.25000    -999.25000    -999.25000    -999.25000 
   2870.12960    -999.25000    -999.25000    -999.25000    -999.25000    -999.25000 
   2869.97720    -999.25000    -999.25000    -999.25000    -999.25000    -999.25000 
   2869.82480    -999.25000    -999.25000    -999.25000    -999.25000    -999.25000 
   2869.67240    -999.25000    -999.25000    -999.25000    -999.25000    -999.25000 
   2869.52000    -999.25000    -999.25000    -999.25000    -999.25000    -999.25000 
   2869.36760    -999.25000    -999.25000    -999.25000    -999.25000    -999.25000 
   2869.21520    -999.25000    -999.25000    -999.25000    -999.25000    -999.25000 
   2869.06280    -999.25000    -999.25000    -999.25000    -999.25000    -999.25000 
   2868.91040    -999.25000    -999.25000    -999.25000    -999.25000    -999.25000 
   2868.75800    -999.25000    -999.25000    -999.25000    -999.25000    -999.25000 
   2868.60560    -999.25000    -999.25000    -999.25000    -999.25000    -999.25000 
   2868.45320    -999.25000    -999.25000    -999.25000    -999.25000    -999.25000 
   2868.30080    -999.25000    -999.25000    -999.25000    -999.25000    -999.25000 
   2868.14840    -999.25000    -999.25000    -999.25000    -999.25000    -999.25000 
   2867.99600    -999.25000    -999.25000    -999.25000    -999.25000    -999.25000 
   2867.84360    -999.25000    -999.25000    -999.25000    -999.25000    -999.25000 
   2867.69120    -999.25000    -999.25000    -999.25000    -999.25000    -999.25000 
   2867.53880    -999.25000    -999.25000    -999.25000    -999.25000    -999.25000 
   2867.38640    -999.25000    -999.25000    -999.25000    -999.25000    -999.25000 
   2867.23400    -999.25000    -999.25000    -999.25000    -999.25000    -999.25000 
   2867.08160    -999.25000    -999.25000    -999.25000    -999.25000    -999.25000 
   2866.92920    -999.25000    -999.25000    -999.25000    -999.25000    -999.25000 
   2866.77680    -999.25000    -999.25000    -999.25000    -999.25000    -999.25000 
   2866.62440    -999.25000    -999.25000    -999.25000    -999.25000    -999.25000 
   2866.47200    -999.25000    -999.25000    -999.25000    -999.25000    -999.25000 
   2866.31960    -999.25000    -999.25000    -999.25000    -999.25000    -999.25000 
   2866.16720    -999.25000    -999.25000    -999.25000    -999.25000    -999.25000 
   2866.01480    -999.25000    -999.25000    -999.25000    -999.25000    -999.25000 
   2865.86240    -999.25000    -999.25000    -999.25000    -999.25000    -999.25000 
   2865.71000    -999.25000    -999.25000    -999.25000    -999.25000    -999.25000 
   2865.55760    -999.25000    -999.25000    -999.25000    -999.25000    -999.25000 
   2865.40520    -999.25000    -999.25000    -999.25000    -999.25000    -999.25000 
   2865.25280    -999.25000    -999.25000    -999.25000    -999.25000    -999.25000 
   2865.10040    -999.25000    -999.25000    -999.25000    -999.25000    -999.25000 
   2864.94800    -999.25000    -999.25000    -999.25000    -999.25000    -999.25000 
   2864.79560    -999.25000    -999.25000    -999.25000    -999.25000    -999.25000 
   2864.64320    -999.25000    -999.25000    -999.25000    -999.25000    -999.25000 
   2864.49080    -999.25000    -999.25000    -999.25000    -999.25000    -999.25000 
   2864.33840    -999.25000    -999.25000    -999.25000    -999.25000    -999.25000 
   2864.18600    -999.25000    -999.25000    -999.25000    -999.25000    -999.25000 
   2864.03360    -999.25000    -999.25000    -999.25000    -999.25000    -999.25000 
   2863.88120    -999.25000    -999.25000    -999.25000    -999.25000    -999.25000 
   2863.72880    -999.25000    -999.25000    -999.25000    -999.25000    -999.25000 
   2863.57640    -999.25000    -999.25000    -999.25000    -999.25000    -999.25000 
   2863.42400    -999.25000    -999.25000    -999.25000    -999.25000    -999.25000 
   2863.27160    -999.25000    -999.25000    -999.25000    -999.25000    -999.25000 
   2863.11920    -999.25000    -999.25000    -999.25000    -999.25000    -999.25000 
   2862.96680    -999.25000    -999.25000    -999.25000    -999.25000    -999.25000 
   2862.81440    -999.25000    -999.25000    -999.25000    -999.25000    -999.25000 
   2862.66200    -999.25000    -999.25000    -999.25000    -999.25000    -999.25000 
   2862.50960    -999.25000    -999.25000    -999.25000    -999.25000    -999.25000 
   2862.35720    -999.25000    -999.25000    -999.25000    -999.25000    -999.25000 
   2862.20480    -999.25000    -999.25000    -999.25000    -999.25000    -999.25000 
   2862.05240    -999.25000    -999.25000    -999.25000    -999.25000    -999.25000 
   2861.90000    -999.25000    -999.25000    -999.25000    -999.25000    -999.25000 
   2861.74760    -999.25000    -999.25000    -999.25000    -999.25000    -999.25000 
   2861.59520    -999.25000    -999.25000    -999.25000    -999.25000    -999.25000 
   2861.44280    -999.25000    -999.25000    -999.25000    -999.25000    -999.25000 
   2861.29040    -999.25000    -999.25000    -999.25000    -999.25000    -999.25000 
   2861.13800    -999.25000    -999.25000    -999.25000    -999.25000    -999.25000 
   2860.98560    -999.25000    -999.25000    -999.25000    -999.25000    -999.25000 
   2860.83320    -999.25000    -999.25000    -999.25000    -999.25000    -999.25000 
   2860.68080    -999.25000    -999.25000    -999.25000    -999.25000    -999.25000 
   2860.52840    -999.25000    -999.25000    -999.25000    -999.25000    -999.25000 
   2860.37600    -999.25000    -999.25000    -999.25000    -999.25000    -999.25000 
   2860.22360    -999.25000    -999.25000    -999.25000    -999.25000    -999.25000 
   2860.07120    -999.25000    -999.25000    -999.25000    -999.25000    -999.25000 
   2859.91880    -999.25000    -999.25000    -999.25000    -999.25000    -999.25000 
   2859.76640    -999.25000    -999.25000    -999.25000    -999.25000    -999.25000 
   2859.61400    -999.25000    -999.25000    -999.25000    -999.25000    -999.25000 
   2859.46160    -999.25000    -999.25000    -999.25000    -999.25000    -999.25000 
   2859.30920    -999.25000    -999.25000    -999.25000    -999.25000    -999.25000 
   2859.15680    -999.25000    -999.25000    -999.25000    -999.25000    -999.25000 
   2859.00440    -999.25000    -999.25000    -999.25000    -999.25000    -999.25000 
   2858.85200    -999.25000    -999.25000    -999.25000    -999.25000    -999.25000 
   2858.69960    -999.25000    -999.25000    -999.25000    -999.25000    -999.25000 
   2858.54720    -999.25000    -999.25000    -999.25000    -999.25000    -999.25000 
   2858.39480    -999.25000    -999.25000    -999.25000    -999.25000    -999.25000 
   2858.24240    -999.25000    -999.25000    -999.25000    -999.25000    -999.25000 
   2858.09000    -999.25000    -999.25000    -999.25000    -999.25000    -999.25000 
   2857.93760    -999.25000    -999.25000    -999.25000    -999.25000    -999.25000 
   2857.78520    -999.25000    -999.25000    -999.25000    -999.25000    -999.25000 
   2857.63280    -999.25000    -999.25000    -999.25000    -999.25000    -999.25000 
   2857.48040    -999.25000    -999.25000    -999.25000    -999.25000    -999.25000 
   2857.32800    -999.25000    -999.25000    -999.25000    -999.25000    -999.25000 
   2857.17560    -999.25000    -999.25000    -999.25000    -999.25000    -999.25000 
   2857.02320    -999.25000    -999.25000    -999.25000    -999.25000    -999.25000 
   2856.87080    -999.25000    -999.25000    -999.25000    -999.25000    -999.25000 
   2856.71840    -999.25000    -999.25000    -999.25000    -999.25000    -999.25000 
   2856.56600    -999.25000    -999.25000    -999.25000    -999.25000    -999.25000 
   2856.41360    -999.25000    -999.25000    -999.25000    -999.25000    -999.25000 
   2856.26120    -999.25000    -999.25000    -999.25000    -999.25000    -999.25000 
   2856.10880    -999.25000    -999.25000    -999.25000    -999.25000    -999.25000 
   2855.95640    -999.25000    -999.25000    -999.25000    -999.25000    -999.25000 
   2855.80400    -999.25000    -999.25000    -999.25000    -999.25000    -999.25000 
   2855.65160    -999.25000    -999.25000    -999.25000    -999.25000    -999.25000 
   2855.49920    -999.25000    -999.25000    -999.25000    -999.25000    -999.25000 
   2855.34680    -999.25000    -999.25000    -999.25000    -999.25000    -999.25000 
   2855.19440    -999.25000    -999.25000    -999.25000    -999.25000    -999.25000 
   2855.04200    -999.25000    -999.25000    -999.25000    -999.25000    -999.25000 
   2854.88960    -999.25000    -999.25000    -999.25000    -999.25000    -999.25000 
   2854.73720    -999.25000    -999.25000    -999.25000    -999.25000    -999.25000 
   2854.58480    -999.25000    -999.25000    -999.25000    -999.25000    -999.25000 
   2854.43240    -999.25000    -999.25000    -999.25000    -999.25000    -999.25000 
   2854.28000    -999.25000    -999.25000    -999.25000    -999.25000    -999.25000 
   2854.12760    -999.25000    -999.25000    -999.25000    -999.25000    -999.25000 
   2853.97520    -999.25000    -999.25000    -999.25000    -999.25000    -999.25000 
   2853.82280    -999.25000    -999.25000    -999.25000    -999.25000    -999.25000 
   2853.67040    -999.25000    -999.25000    -999.25000    -999.25000    -999.25000 
   2853.51800    -999.25000    -999.25000    -999.25000    -999.25000    -999.25000 
   2853.36560    -999.25000    -999.25000    -999.25000    -999.25000    -999.25000 
   2853.21320    -999.25000    -999.25000    -999.25000    -999.25000    -999.25000 
   2853.06080    -999.25000    -999.25000    -999.25000    -999.25000    -999.25000 
   2852.90840    -999.25000    -999.25000    -999.25000    -999.25000    -999.25000 
   2852.75600    -999.25000    -999.25000    -999.25000    -999.25000    -999.25000 
   2852.60360    -999.25000    -999.25000    -999.25000    -999.25000    -999.25000 
   2852.45120    -999.25000    -999.25000    -999.25000    -999.25000    -999.25000 
   2852.29880    -999.25000    -999.25000    -999.25000    -999.25000    -999.25000 
   2852.14640    -999.25000    -999.25000    -999.25000    -999.25000    -999.25000 
   2851.99400    -999.25000    -999.25000    -999.25000    -999.25000    -999.25000 
   2851.84160    -999.25000    -999.25000    -999.25000    -999.25000    -999.25000 
   2851.68920    -999.25000    -999.25000    -999.25000    -999.25000    -999.25000 
   2851.53680    -999.25000    -999.25000    -999.25000    -999.25000    -999.25000 
   2851.38440    -999.25000    -999.25000    -999.25000    -999.25000    -999.25000 
   2851.23200    -999.25000    -999.25000    -999.25000    -999.25000    -999.25000 
   2851.07960    -999.25000    -999.25000    -999.25000    -999.25000    -999.25000 
   2850.92720    -999.25000    -999.25000    -999.25000    -999.25000    -999.25000 
   2850.77480    -999.25000    -999.25000    -999.25000    -999.25000    -999.25000 
   2850.62240    -999.25000    -999.25000    -999.25000    -999.25000    -999.25000 
   2850.47000    -999.25000    -999.25000    -999.25000    -999.25000    -999.25000 
   2850.31760    -999.25000    -999.25000    -999.25000    -999.25000    -999.25000 
   2850.16520    -999.25000    -999.25000    -999.25000    -999.25000    -999.25000 
   2850.01280    -999.25000    -999.25000    -999.25000    -999.25000    -999.25000 
   2849.86040    -999.25000    -999.25000    -999.25000    -999.25000    -999.25000 
   2849.70800    -999.25000    -999.25000    -999.25000    -999.25000    -999.25000 
   2849.55560    -999.25000    -999.25000    -999.25000    -999.25000    -999.25000 
   2849.40320    -999.25000    -999.25000    -999.25000    -999.25000    -999.25000 
   2849.25080    -999.25000    -999.25000    -999.25000    -999.25000    -999.25000 
   2849.09840    -999.25000    -999.25000    -999.25000    -999.25000    -999.25000 
   2848.94600    -999.25000    -999.25000    -999.25000    -999.25000    -999.25000 
   2848.79360    -999.25000    -999.25000    -999.25000    -999.25000    -999.25000 
   2848.64120    -999.25000    -999.25000    -999.25000    -999.25000    -999.25000 
   2848.48880    -999.25000    -999.25000    -999.25000    -999.25000    -999.25000 
   2848.33640    -999.25000    -999.25000    -999.25000    -999.25000    -999.25000 
   2848.18400    -999.25000    -999.25000    -999.25000    -999.25000    -999.25000 
   2848.03160    -999.25000    -999.25000    -999.25000    -999.25000    -999.25000 
   2847.87920    -999.25000    -999.25000    -999.25000    -999.25000    -999.25000 
   2847.72680    -999.25000    -999.25000    -999.25000    -999.25000    -999.25000 
   2847.57440    -999.25000    -999.25000    -999.25000    -999.25000    -999.25000 
   2847.42200    -999.25000    -999.25000    -999.25000    -999.25000    -999.25000 
   2847.26960    -999.25000    -999.25000    -999.25000    -999.25000    -999.25000 
   2847.11720    -999.25000    -999.25000    -999.25000    -999.25000    -999.25000 
   2846.96480    -999.25000    -999.25000    -999.25000    -999.25000    -999.25000 
   2846.81240    -999.25000    -999.25000    -999.25000    -999.25000    -999.25000 
   2846.66000    -999.25000    -999.25000    -999.25000    -999.25000    -999.25000 
   2846.50760    -999.25000    -999.25000    -999.25000    -999.25000    -999.25000 
   2846.35520    -999.25000    -999.25000    -999.25000    -999.25000    -999.25000 
   2846.20280    -999.25000    -999.25000    -999.25000    -999.25000    -999.25000 
   2846.05040    -999.25000    -999.25000    -999.25000    -999.25000    -999.25000 
   2845.89800    -999.25000    -999.25000    -999.25000    -999.25000    -999.25000 
   2845.74560    -999.25000    -999.25000    -999.25000    -999.25000    -999.25000 
   2845.59320    -999.25000    -999.25000    -999.25000    -999.25000    -999.25000 
   2845.44080    -999.25000    -999.25000    -999.25000    -999.25000    -999.25000 
   2845.28840    -999.25000    -999.25000    -999.25000    -999.25000    -999.25000 
   2845.13600    -999.25000    -999.25000    -999.25000    -999.25000    -999.25000 
   2844.98360    -999.25000    -999.25000    -999.25000    -999.25000    -999.25000 
   2844.83120    -999.25000    -999.25000    -999.25000    -999.25000    -999.25000 
   2844.67880    -999.25000    -999.25000    -999.25000    -999.25000    -999.25000 
   2844.52640    -999.25000    -999.25000    -999.25000    -999.25000    -999.25000 
   2844.37400    -999.25000    -999.25000    -999.25000    -999.25000    -999.25000 
   2844.22160    -999.25000    -999.25000    -999.25000    -999.25000    -999.25000 
   2844.06920    -999.25000    -999.25000    -999.25000    -999.25000    -999.25000 
   2843.91680    -999.25000    -999.25000    -999.25000    -999.25000    -999.25000 
   2843.76440    -999.25000    -999.25000    -999.25000    -999.25000    -999.25000 
   2843.61200    -999.25000    -999.25000    -999.25000    -999.25000    -999.25000 
   2843.45960    -999.25000    -999.25000    -999.25000    -999.25000    -999.25000 
   2843.30720    -999.25000    -999.25000    -999.25000    -999.25000    -999.25000 
   2843.15480    -999.25000    -999.25000    -999.25000    -999.25000    -999.25000 
   2843.00240    -999.25000    -999.25000    -999.25000    -999.25000    -999.25000 
   2842.85000    -999.25000    -999.25000    -999.25000    -999.25000    -999.25000 
   2842.69760    -999.25000    -999.25000    -999.25000    -999.25000    -999.25000 
   2842.54520    -999.25000    -999.25000    -999.25000    -999.25000    -999.25000 
   2842.39280    -999.25000    -999.25000    -999.25000    -999.25000    -999.25000 
   2842.24040    -999.25000    -999.25000    -999.25000    -999.25000    -999.25000 
   2842.08800    -999.25000    -999.25000    -999.25000    -999.25000    -999.25000 
   2841.93560    -999.25000    -999.25000    -999.25000    -999.25000    -999.25000 
   2841.78320    -999.25000    -999.25000    -999.25000    -999.25000    -999.25000 
   2841.63080    -999.25000    -999.25000    -999.25000    -999.25000    -999.25000 
   2841.47840    -999.25000    -999.25000    -999.25000    -999.25000    -999.25000 
   2841.32600    -999.25000    -999.25000    -999.25000    -999.25000    -999.25000 
   2841.17360    -999.25000    -999.25000    -999.25000    -999.25000    -999.25000 
   2841.02120    -999.25000    -999.25000    -999.25000    -999.25000    -999.25000 
   2840.86880    -999.25000    -999.25000    -999.25000    -999.25000    -999.25000 
   2840.71640    -999.25000    -999.25000    -999.25000    -999.25000    -999.25000 
   2840.56400    -999.25000    -999.25000    -999.25000    -999.25000    -999.25000 
   2840.41160    -999.25000    -999.25000    -999.25000    -999.25000    -999.25000 
   2840.25920    -999.25000    -999.25000    -999.25000    -999.25000    -999.25000 
   2840.10680    -999.25000    -999.25000    -999.25000    -999.25000    -999.25000 
   2839.95440    -999.25000    -999.25000    -999.25000    -999.25000    -999.25000 
   2839.80200    -999.25000    -999.25000    -999.25000    -999.25000    -999.25000 
   2839.64960    -999.25000    -999.25000    -999.25000    -999.25000    -999.25000 
   2839.49720    -999.25000    -999.25000    -999.25000    -999.25000    -999.25000 
   2839.34480    -999.25000    -999.25000    -999.25000    -999.25000    -999.25000 
   2839.19240    -999.25000    -999.25000    -999.25000    -999.25000    -999.25000 
   2839.04000    -999.25000    -999.25000    -999.25000    -999.25000    -999.25000 
   2838.88760    -999.25000    -999.25000    -999.25000    -999.25000    -999.25000 
   2838.73520    -999.25000    -999.25000    -999.25000    -999.25000    -999.25000 
   2838.58280    -999.25000    -999.25000    -999.25000    -999.25000    -999.25000 
   2838.43040    -999.25000    -999.25000    -999.25000    -999.25000    -999.25000 
   2838.27800    -999.25000    -999.25000    -999.25000    -999.25000    -999.25000 
   2838.12560    -999.25000    -999.25000    -999.25000    -999.25000    -999.25000 
   2837.97320    -999.25000    -999.25000    -999.25000    -999.25000    -999.25000 
   2837.82080    -999.25000    -999.25000    -999.25000    -999.25000    -999.25000 
   2837.66840    -999.25000    -999.25000    -999.25000    -999.25000    -999.25000 
   2837.51600    -999.25000    -999.25000    -999.25000    -999.25000    -999.25000 
   2837.36360    -999.25000    -999.25000    -999.25000    -999.25000    -999.25000 
   2837.21120    -999.25000    -999.25000    -999.25000    -999.25000    -999.25000 
   2837.05880    -999.25000    -999.25000    -999.25000    -999.25000    -999.25000 
   2836.90640    -999.25000    -999.25000    -999.25000    -999.25000    -999.25000 
   2836.75400    -999.25000    -999.25000    -999.25000    -999.25000    -999.25000 
   2836.60160    -999.25000    -999.25000    -999.25000    -999.25000    -999.25000 
   2836.44920    -999.25000    -999.25000    -999.25000    -999.25000    -999.25000 
   2836.29680    -999.25000    -999.25000    -999.25000    -999.25000    -999.25000 
   2836.14440    -999.25000    -999.25000    -999.25000    -999.25000    -999.25000 
   2835.99200    -999.25000    -999.25000    -999.25000    -999.25000    -999.25000 
   2835.83960    -999.25000    -999.25000    -999.25000    -999.25000    -999.25000 
   2835.68720    -999.25000    -999.25000    -999.25000    -999.25000    -999.25000 
   2835.53480    -999.25000    -999.25000    -999.25000    -999.25000    -999.25000 
   2835.38240    -999.25000    -999.25000    -999.25000    -999.25000    -999.25000 
   2835.23000    -999.25000    -999.25000    -999.25000    -999.25000    -999.25000 
   2835.07760    -999.25000    -999.25000    -999.25000    -999.25000    -999.25000 
   2834.92520    -999.25000    -999.25000    -999.25000    -999.25000    -999.25000 
   2834.77280    -999.25000    -999.25000    -999.25000    -999.25000    -999.25000 
   2834.62040    -999.25000    -999.25000    -999.25000    -999.25000    -999.25000 
   2834.46800    -999.25000    -999.25000    -999.25000    -999.25000    -999.25000 
   2834.31560    -999.25000    -999.25000    -999.25000    -999.25000    -999.25000 
   2834.16320    -999.25000    -999.25000    -999.25000    -999.25000    -999.25000 
   2834.01080    -999.25000    -999.25000    -999.25000    -999.25000    -999.25000 
   2833.85840    -999.25000    -999.25000    -999.25000    -999.25000    -999.25000 
   2833.70600    -999.25000    -999.25000    -999.25000    -999.25000    -999.25000 
   2833.55360    -999.25000    -999.25000    -999.25000    -999.25000    -999.25000 
   2833.40120    -999.25000    -999.25000    -999.25000    -999.25000    -999.25000 
   2833.24880    -999.25000    -999.25000    -999.25000    -999.25000    -999.25000 
   2833.09640    -999.25000    -999.25000    -999.25000    -999.25000    -999.25000 
   2832.94400    -999.25000    -999.25000    -999.25000    -999.25000    -999.25000 
   2832.79160    -999.25000    -999.25000    -999.25000    -999.25000    -999.25000 
   2832.63920    -999.25000    -999.25000    -999.25000    -999.25000    -999.25000 
   2832.48680    -999.25000    -999.25000    -999.25000    -999.25000    -999.25000 
   2832.33440    -999.25000    -999.25000    -999.25000    -999.25000    -999.25000 
   2832.18200    -999.25000    -999.25000    -999.25000    -999.25000    -999.25000 
   2832.02960    -999.25000    -999.25000    -999.25000    -999.25000    -999.25000 
   2831.87720    -999.25000    -999.25000    -999.25000    -999.25000    -999.25000 
   2831.72480    -999.25000    -999.25000    -999.25000    -999.25000    -999.25000 
   2831.57240    -999.25000    -999.25000    -999.25000    -999.25000    -999.25000 
   2831.42000    -999.25000    -999.25000    -999.25000    -999.25000    -999.25000 
   2831.26760    -999.25000    -999.25000    -999.25000    -999.25000    -999.25000 
   2831.11520    -999.25000    -999.25000    -999.25000    -999.25000    -999.25000 
   2830.96280    -999.25000    -999.25000    -999.25000    -999.25000    -999.25000 
   2830.81040    -999.25000    -999.25000    -999.25000    -999.25000    -999.25000 
   2830.65800    -999.25000    -999.25000    -999.25000    -999.25000    -999.25000 
   2830.50560    -999.25000    -999.25000    -999.25000    -999.25000    -999.25000 
   2830.35320    -999.25000    -999.25000    -999.25000    -999.25000    -999.25000 
   2830.20080    -999.25000    -999.25000    -999.25000    -999.25000    -999.25000 
   2830.04840    -999.25000    -999.25000    -999.25000    -999.25000    -999.25000 
   2829.89600    -999.25000    -999.25000    -999.25000    -999.25000    -999.25000 
   2829.74360    -999.25000    -999.25000    -999.25000    -999.25000    -999.25000 
   2829.59120    -999.25000    -999.25000    -999.25000    -999.25000    -999.25000 
   2829.43880    -999.25000    -999.25000    -999.25000    -999.25000    -999.25000 
   2829.28640    -999.25000    -999.25000    -999.25000    -999.25000    -999.25000 
   2829.13400    -999.25000    -999.25000    -999.25000    -999.25000    -999.25000 
   2828.98160    -999.25000    -999.25000    -999.25000    -999.25000    -999.25000 
   2828.82920    -999.25000    -999.25000    -999.25000    -999.25000    -999.25000 
   2828.67680    -999.25000    -999.25000    -999.25000    -999.25000    -999.25000 
   2828.52440    -999.25000    -999.25000    -999.25000    -999.25000    -999.25000 
   2828.37200    -999.25000    -999.25000    -999.25000    -999.25000    -999.25000 
   2828.21960    -999.25000    -999.25000    -999.25000    -999.25000    -999.25000 
   2828.06720    -999.25000    -999.25000    -999.25000    -999.25000    -999.25000 
   2827.91480    -999.25000    -999.25000    -999.25000    -999.25000    -999.25000 
   2827.76240    -999.25000    -999.25000    -999.25000    -999.25000    -999.25000 
   2827.61000    -999.25000    -999.25000    -999.25000    -999.25000    -999.25000 
   2827.45760    -999.25000    -999.25000    -999.25000    -999.25000    -999.25000 
   2827.30520    -999.25000    -999.25000    -999.25000    -999.25000    -999.25000 
   2827.15280    -999.25000    -999.25000    -999.25000    -999.25000    -999.25000 
   2827.00040    -999.25000    -999.25000    -999.25000    -999.25000    -999.25000 
   2826.84800    -999.25000    -999.25000    -999.25000    -999.25000    -999.25000 
   2826.69560    -999.25000    -999.25000    -999.25000    -999.25000    -999.25000 
   2826.54320    -999.25000    -999.25000    -999.25000    -999.25000    -999.25000 
   2826.39080    -999.25000    -999.25000    -999.25000    -999.25000    -999.25000 
   2826.23840    -999.25000    -999.25000    -999.25000    -999.25000    -999.25000 
   2826.08600    -999.25000    -999.25000    -999.25000    -999.25000    -999.25000 
   2825.93360    -999.25000    -999.25000    -999.25000    -999.25000    -999.25000 
   2825.78120    -999.25000    -999.25000      86.37814      49.96311    -999.25000 
   2825.62880    -999.25000    -999.25000      86.37820      49.96310    -999.25000 
   2825.47640    -999.25000    -999.25000      86.37820      49.96310    -999.25000 
   2825.32400    -999.25000    -999.25000      86.37820      49.96310    -999.25000 
   2825.17160    -999.25000    -999.25000      86.37820      49.96310    -999.25000 
   2825.01920    -999.25000    -999.25000      86.37820      49.96310    -999.25000 
   2824.86680    -999.25000    -999.25000      86.37820      49.96310    -999.25000 
   2824.71440    -999.25000    -999.25000      86.37820      49.96310    -999.25000 
   2824.56200    -999.25000    -999.25000      86.37820      49.96310    -999.25000 
   2824.40960    -999.25000    -999.25000      86.37820      49.96310    -999.25000 
   2824.25720    -999.25000    -999.25000      86.37820      49.96310    -999.25000 
   2824.10480    -999.25000    -999.25000      86.37820      49.96310    -999.25000 
   2823.95240    -999.25000    -999.25000      86.37820      49.96310    -999.25000 
   2823.80000    -999.25000    -999.25000      86.37820      49.96310    -999.25000 
   2823.64760    -999.25000    -999.25000      86.37820      49.96310    -999.25000 
   2823.49520    -999.25000    -999.25000      86.37820      49.96310    -999.25000 
   2823.34280    -999.25000    -999.25000      86.37820      49.96310    -999.25000 
   2823.19040    -999.25000    -999.25000      86.37820      49.96310    -999.25000 
   2823.03800    -999.25000    -999.25000      86.37820      49.96310    -999.25000 
   2822.88560    -999.25000    -999.25000      86.37820      49.96310    -999.25000 
   2822.73320    -999.25000    -999.25000      86.37820      49.96310    -999.25000 
   2822.58080    -999.25000    -999.25000      86.37820      49.96310    -999.25000 
   2822.42840    -999.25000    -999.25000      86.37820      49.96310    -999.25000 
   2822.27600    -999.25000    -999.25000      86.37820      49.96310    -999.25000 
   2822.12360    -999.25000    -999.25000      86.37820      49.96310    -999.25000 
   2821.97120    -999.25000    -999.25000      86.37820      49.96310    -999.25000 
   2821.81880    -999.25000    -999.25000      86.37820      49.96310    -999.25000 
   2821.66640    -999.25000    -999.25000      86.37820      49.96310    -999.25000 
   2821.51400    -999.25000    -999.25000      86.37820      49.96310    -999.25000 
   2821.36160    -999.25000    -999.25000      86.37820      49.96310    -999.25000 
   2821.20920    -999.25000    -999.25000      86.37820      49.96310    -999.25000 
   2821.05680    -999.25000    -999.25000      86.37820      49.96310    -999.25000 
   2820.90440    -999.25000    -999.25000      86.37820      49.96310    -999.25000 
   2820.75200    -999.25000    -999.25000      86.37820      49.96310    -999.25000 
   2820.59960    -999.25000    -999.25000      86.37820      49.96310    -999.25000 
   2820.44720    -999.25000    -999.25000      86.37820      49.96310    -999.25000 
   2820.29480    -999.25000    -999.25000      86.37820      49.96310    -999.25000 
   2820.14240    -999.25000    -999.25000      86.37820      49.96310    -999.25000 
   2819.99000    -999.25000    -999.25000      86.37820      49.96310    -999.25000 
   2819.83760    -999.25000    -999.25000      86.37820      49.96310    -999.25000 
   2819.68520    -999.25000    -999.25000      86.37820      49.96310    -999.25000 
   2819.53280    -999.25000    -999.25000      86.37820      49.96310    -999.25000 
   2819.38040    -999.25000    -999.25000      86.37820      49.96310    -999.25000 
   2819.22800    -999.25000    -999.25000      86.37820      49.96310    -999.25000 
   2819.07560    -999.25000    -999.25000      86.37820      49.96310    -999.25000 
   2818.92320    -999.25000    -999.25000      86.37820      49.96310    -999.25000 
   2818.77080    -999.25000    -999.25000      86.37820      49.96310    -999.25000 
   2818.61840    -999.25000    -999.25000      86.37820      49.96310    -999.25000 
   2818.46600    -999.25000    -999.25000      86.37820      49.96310    -999.25000 
   2818.31360    -999.25000    -999.25000      86.37820      49.96310    -999.25000 
   2818.16120    -999.25000    -999.25000      86.37820      49.96310    -999.25000 
   2818.00880    -999.25000    -999.25000      86.37820      49.96310    -999.25000 
   2817.85640    -999.25000    -999.25000      86.37820      49.96310    -999.25000 
   2817.70400    -999.25000    -999.25000      86.37820      49.96310    -999.25000 
   2817.55160    -999.25000    -999.25000      86.37820      49.96310    -999.25000 
   2817.39920    -999.25000    -999.25000      86.37820      49.96310    -999.25000 
   2817.24680    -999.25000    -999.25000      86.37820      49.96310    -999.25000 
   2817.09440    -999.25000    -999.25000      86.37820      49.96310    -999.25000 
   2816.94200    -999.25000    -999.25000      86.37820      49.96310    -999.25000 
   2816.78960    -999.25000    -999.25000      86.37820      49.96310    -999.25000 
   2816.63720    -999.25000    -999.25000      86.37820      49.96310    -999.25000 
   2816.48480    -999.25000    -999.25000      86.37820      49.96310    -999.25000 
   2816.33240    -999.25000    -999.25000      86.37820      49.96310    -999.25000 
   2816.18000    -999.25000    -999.25000      86.37820      49.96310    -999.25000 
   2816.02760    -999.25000    -999.25000      86.37820      49.96310    -999.25000 
   2815.87520    -999.25000    -999.25000      86.37820      49.96310    -999.25000 
   2815.72280    -999.25000    -999.25000      86.37820      49.96310    -999.25000 
   2815.57040    -999.25000    -999.25000      86.37820      49.96310    -999.25000 
   2815.41800    -999.25000    -999.25000      86.37820      49.96310    -999.25000 
   2815.26560    -999.25000    -999.25000      86.37820      49.96310    -999.25000 
   2815.11320    -999.25000    -999.25000      86.37820      49.96310    -999.25000 
   2814.96080    -999.25000    -999.25000      86.37820      49.96310    -999.25000 
   2814.80840    -999.25000    -999.25000      86.37820      49.96310    -999.25000 
   2814.65600    -999.25000    -999.25000      86.37820      49.96310    -999.25000 
   2814.50360    -999.25000    -999.25000      86.37820      49.96310    -999.25000 
   2814.35120    -999.25000    -999.25000      86.37820      49.96310    -999.25000 
   2814.19880    -999.25000    -999.25000      86.37820      49.96310    -999.25000 
   2814.04640    -999.25000    -999.25000      86.37820      49.96310    -999.25000 
   2813.89400    -999.25000    -999.25000      86.37820      49.96310    -999.25000 
   2813.74160    -999.25000    -999.25000      86.37820      49.96310    -999.25000 
   2813.58920    -999.25000    -999.25000      86.37820      49.96310    -999.25000 
   2813.43680    -999.25000    -999.25000      86.37820      49.96310    -999.25000 
   2813.28440    -999.25000    -999.25000      86.37820      49.96310    -999.25000 
   2813.13200    -999.25000    -999.25000      86.37820      49.96310    -999.25000 
   2812.97960    -999.25000    -999.25000      86.37820      49.96310    -999.25000 
   2812.82720    -999.25000    -999.25000      86.37820      49.96310    -999.25000 
   2812.67480    -999.25000    -999.25000      86.37820      49.96310    -999.25000 
   2812.52240    -999.25000    -999.25000      86.37820      49.96310    -999.25000 
   2812.37000    -999.25000    -999.25000      86.37820      49.96310    -999.25000 
   2812.21760    -999.25000    -999.25000      86.37820      49.96310    -999.25000 
   2812.06520    -999.25000    -999.25000      86.37820      49.96310    -999.25000 
   2811.91280    -999.25000    -999.25000      86.37820      49.96310    -999.25000 
   2811.76040    -999.25000    -999.25000      86.37820      49.96310    -999.25000 
   2811.60800    -999.25000    -999.25000      86.37820      49.96310    -999.25000 
   2811.45560    -999.25000    -999.25000      86.37820      49.96310    -999.25000 
   2811.30320    -999.25000    -999.25000      86.37820      49.96310    -999.25000 
   2811.15080    -999.25000    -999.25000      86.37820      49.96310    -999.25000 
   2810.99840    -999.25000    -999.25000      86.37820      49.96310    -999.25000 
   2810.84600    -999.25000    -999.25000      86.37820      49.96310    -999.25000 
   2810.69360    -999.25000    -999.25000      86.37820      49.96310    -999.25000 
   2810.54120    -999.25000    -999.25000      86.37820      49.96310    -999.25000 
   2810.38880    -999.25000    -999.25000      86.37820      49.96310    -999.25000 
   2810.23640    -999.25000    -999.25000      86.37820      49.96310    -999.25000 
   2810.08400    -999.25000    -999.25000      86.37820      49.96310    -999.25000 
   2809.93160    -999.25000    -999.25000      86.37820      49.96310    -999.25000 
   2809.77920    -999.25000    -999.25000      86.37820      49.96310    -999.25000 
   2809.62680    -999.25000    -999.25000      86.37820      49.96310    -999.25000 
   2809.47440    -999.25000    -999.25000      86.37820      49.96310    -999.25000 
   2809.32200    -999.25000    -999.25000      86.37820      49.96310    -999.25000 
   2809.16960    -999.25000    -999.25000      86.37820      49.96310    -999.25000 
   2809.01720    -999.25000    -999.25000      86.37820      49.96310    -999.25000 
   2808.86480    -999.25000    -999.25000      86.37820      49.96310    -999.25000 
   2808.71240    -999.25000    -999.25000      86.37820      49.96310    -999.25000 
   2808.56000    -999.25000    -999.25000      86.37678      49.96310    -999.25000 
   2808.40760    -999.25000    -999.25000      86.37518      49.96310    -999.25000 
   2808.25520    -999.25000    -999.25000      86.37506      49.96310    -999.25000 
   2808.10280    -999.25000    -999.25000      86.37412      49.96310    -999.25000 
   2807.95040    -999.25000    -999.25000      86.37230      49.96310    -999.25000 
   2807.79800    -999.25000    -999.25000      86.37156      49.96310    -999.25000 
   2807.64560    -999.25000    -999.25000      86.37177      49.96310    -999.25000 
   2807.49320    -999.25000    -999.25000      86.36961      49.96310    -999.25000 
   2807.34080    -999.25000    -999.25000      86.36805      49.96310    -999.25000 
   2807.18840    -999.25000    -999.25000      86.37035      49.96310    -999.25000 
   2807.03600    -999.25000    -999.25000      86.37172      49.96310    -999.25000 
   2806.88360    -999.25000    -999.25000      86.36962      49.96310    -999.25000 
   2806.73120    -999.25000    -999.25000      86.36646      49.96310    -999.25000 
   2806.57880    -999.25000    -999.25000      86.36486      49.96310    -999.25000 
   2806.42640    -999.25000    -999.25000      86.36913      49.96310    -999.25000 
   2806.27400    -999.25000    -999.25000      86.37587      49.96310    -999.25000 
   2806.12160    -999.25000    -999.25000      86.37687      49.96310    -999.25000 
   2805.96920    -999.25000    -999.25000      86.37471      49.96310    -999.25000 
   2805.81680    -999.25000    -999.25000      86.37360      49.96310    -999.25000 
   2805.66440    -999.25000    -999.25000      86.37218      49.96310    -999.25000 
   2805.51200    -999.25000    -999.25000      86.36957      49.96310    -999.25000 
   2805.35960    -999.25000    -999.25000      86.36796      49.96310    -999.25000 
   2805.20720    -999.25000    -999.25000      86.36707      49.96310    -999.25000 
   2805.05480    -999.25000    -999.25000      86.36582      49.96310    -999.25000 
   2804.90240    -999.25000    -999.25000      86.36546      49.96310    -999.25000 
   2804.75000    -999.25000    -999.25000      86.37610      49.96310    -999.25000 
   2804.59760    -999.25000    -999.25000      86.41300      49.96310    -999.25000 
   2804.44520    -999.25000    -999.25000      86.42553      49.96310    -999.25000 
   2804.29280    -999.25000    -999.25000      86.27509      49.96310    -999.25000 
   2804.14040    -999.25000    -999.25000      85.85094      49.96310    -999.25000 
   2803.98800    -999.25000    -999.25000      85.40417      49.96310    -999.25000 
   2803.83560    -999.25000    -999.25000      85.29241      49.96310    -999.25000 
   2803.68320    -999.25000    -999.25000      85.23521      49.96310    -999.25000 
   2803.53080    -999.25000    -999.25000      85.29227      49.96310    -999.25000 
   2803.37840    -999.25000    -999.25000      85.32387      51.34773    -999.25000 
   2803.22600    -999.25000    -999.25000      85.18269      60.66644    -999.25000 
   2803.07360    -999.25000    -999.25000      85.42498      70.58817    -999.25000 
   2802.92120    -999.25000    -999.25000      85.75412      78.00475    -999.25000 
   2802.76880    -999.25000    -999.25000      85.98971      79.56553    -999.25000 
   2802.61640    -999.25000    -999.25000      86.03379      79.27392    -999.25000 
   2802.46400    -999.25000    -999.25000      85.86578      80.15784    -999.25000 
   2802.31160    -999.25000    -999.25000      85.72063      84.56355    -999.25000 
   2802.15920    -999.25000    -999.25000      85.81252      87.00787    -999.25000 
   2802.00680    -999.25000    -999.25000      86.04301      85.40132    -999.25000 
   2801.85440    -999.25000    -999.25000      86.53017      77.26217    -999.25000 
   2801.70200    -999.25000    -999.25000      87.12902      74.37431    -999.25000 
   2801.54960    -999.25000    -999.25000      87.68531      75.54388    -999.25000 
   2801.39720    -999.25000    -999.25000      88.47495      77.61499    -999.25000 
   2801.24480    -999.25000    -999.25000      88.76011      77.13616    -999.25000 
   2801.09240    -999.25000    -999.25000      88.16835      77.90832    -999.25000 
   2800.94000    -999.25000    -999.25000      86.99088      79.97593    -999.25000 
   2800.78760    -999.25000    -999.25000      85.56893      83.68805    -999.25000 
   2800.63520    -999.25000    -999.25000      84.85852      83.09951    -999.25000 
   2800.48280    -999.25000    -999.25000      84.85661      82.04948    -999.25000 
   2800.33040    -999.25000    -999.25000      85.51313      81.77665    -999.25000 
   2800.17800    -999.25000    -999.25000      85.99696      82.01390    -999.25000 
   2800.02560    -999.25000    -999.25000      86.15189      81.06335    -999.25000 
   2799.87320       4.12500    -999.25000      86.30444      78.60427    -999.25000 
   2799.72080       4.12500      52.36669      86.95360      78.09433       2.82121 
   2799.56840       4.12500      53.24823      88.57007      79.85252       2.80934 
   2799.41600       4.12500      53.82454      89.33617      79.72688       2.80168 
   2799.26360       4.12500      53.94536      89.32031      80.28516       2.80009 
   2799.11120       4.12500      54.08255      90.61916      76.18350       2.79829 
   2798.95880       4.12500      54.20787      91.86849      77.84180       2.79665 
   2798.80640       4.12500      54.21437      92.66920      82.38657       2.79657 
   2798.65400       4.12500      54.17057      92.59478      88.00193       2.79714 
   2798.50160       4.12500      53.90134      91.06801      90.06106       2.80067 
   2798.34920       4.12500      52.98967      90.36546      88.18293       2.81280 
   2798.19680       4.12500      52.76673      91.27873      90.53334       2.81578 
   2798.04440       4.12500      53.83173      91.61454      93.69820       2.80162 
   2797.89200       4.12500      54.30331      90.94550      92.63387       2.79541 
   2797.73960       4.12500      53.95274      90.22582      86.50667       2.79999 
   2797.58720       4.12500      53.83097      89.54045      79.35706       2.80159 
   2797.43480       4.12500      53.57105      89.27731      75.06191       2.80503 
   2797.28240       4.12500      52.82484      87.61195      70.33337       2.81501 
   2797.13000       4.12500      52.48055      83.82829      64.33092       2.81966 
   2796.97760       4.12500      51.55984      82.79057      58.81108       2.83234 
   2796.82520       4.12500      51.37572      83.38327      56.78852       2.83488 
   2796.67280       4.12500      51.78533      84.28657      56.41170       2.82919 
   2796.52040       4.12500      51.85148      85.25122      54.94227       2.82827 
   2796.36800       4.12500      51.50830      84.49715      52.21579       2.83303 
   2796.21560       4.12500      51.94901      83.91093      50.84549       2.82694 
   2796.06320       4.12500      52.36278      84.34450      49.23320       2.82126 
   2795.91080       4.12500      52.30850      84.18810      49.33662       2.82200 
   2795.75840       4.12500      52.23075      84.22149      46.78116       2.82306 
   2795.60600       4.12500      51.99493      84.91650      45.93456       2.82630 
   2795.45360       4.12500      51.14182      84.78768      41.53958       2.83817 
   2795.30120       4.12500      50.94738      84.75233      43.64057       2.84089 
   2795.14880       4.12500      51.10772      85.68678      50.89072       2.83863 
   2794.99640       4.12500      51.80616      86.84929      64.77333       2.82891 
   2794.84400       4.12500      52.70386      87.62629      77.59151       2.81665 
   2794.69160       4.12500      53.34734      87.99358      86.89594       2.80800 
   2794.53920       4.12500      53.82737      88.46236      88.80349       2.80164 
   2794.38680       4.12500      54.60908      89.70941      85.93028       2.79145 
   2794.23440       4.12500      54.94765      91.89648      80.86482       2.78708 
   2794.08200       4.12500      54.55159      92.91702      78.99230       2.79219 
   2793.92960       4.12500      53.75678      91.95093      79.23795       2.80258 
   2793.77720       4.12500      53.94641      91.17429      77.90123       2.80008 
   2793.62480       4.12500      54.60443      91.69003      76.44418       2.79151 
   2793.47240       4.12500      54.73323      92.54632      71.45554       2.78983 
   2793.32000       4.12500      54.13378      92.46548      70.09091       2.79763 
   2793.16760       4.12500      53.28440      92.30051      67.99417       2.80885 
   2793.01520       4.12500      52.99343      91.68130      66.81379       2.81273 
   2792.86280       4.12500      52.85167      89.81629      68.71520       2.81464 
   2792.71040       4.12500      52.39459      87.66969      69.12566       2.82083 
   2792.55800       4.12500      51.65945      86.41815      70.94662       2.83094 
   2792.40560       4.12500      51.45739      85.08434      70.76263       2.83374 
   2792.25320       4.12500      52.25528      82.61472      70.95610       2.82275 
   2792.10080       4.12500      52.55478      80.75615      68.98075       2.81865 
   2791.94840       4.12500      52.52331      81.34655      65.40694       2.81908 
   2791.79600       4.12500      52.88028      83.03677      65.07598       2.81425 
   2791.64360       4.12500      52.57384      84.24696      66.13879       2.81840 
   2791.49120       4.12500      51.59430      85.32314      67.99487       2.83186 
   2791.33880       4.12500      51.28122      85.40684      63.67949       2.83620 
   2791.18640       4.12500      51.52697      84.86675      62.41152       2.83277 
   2791.03400       4.12500      52.15919      85.29259      63.67019       2.82405 
   2790.88160       4.12500      52.32962      85.73499      67.38882       2.82171 
   2790.72920       4.12500      52.19141      85.40417      68.83847       2.82360 
   2790.57680       4.12500      52.47511      84.95902      67.13136       2.81973 
   2790.42440       4.12500      53.22480      83.98774      65.01534       2.80964 
   2790.27200       4.12500      53.09818      84.13400      62.20723       2.81133 
   2790.11960       4.12500      52.43530      85.82258      62.49072       2.82028 
   2789.96720       4.12500      53.02737      87.77941      65.39621       2.81229 
   2789.81480       4.12500      53.33955      88.49385      71.22563       2.80810 
   2789.66240       4.12500      53.19671      88.28599      75.75373       2.81001 
   2789.51000       4.12500      53.16611      87.56998      75.79819       2.81041 
   2789.35760       4.12500      52.70917      86.85860      76.25246       2.81656 
   2789.20520       4.12500      51.90464      86.91942      79.10780       2.82756 
   2789.05280       4.12500      51.13365      87.40585      80.37984       2.83828 
   2788.90040       4.12500      51.01579      87.24158      78.17741       2.83992 
   2788.74800       4.12500      51.62149      85.87208      71.50517       2.83147 
   2788.59560       4.12500      51.94808      84.43398      70.86726       2.82694 
   2788.44320       4.12500      52.36894      83.66602      71.67080       2.82118 
   2788.29080       4.12500      51.94407      83.35947      72.49008       2.82701 
   2788.13840       4.12500      51.75805      83.51354      74.07152       2.82956 
   2787.98600       4.12500      51.62138      84.15202      74.46995       2.83146 
   2787.83360       4.12500      51.81758      84.06687      72.41248       2.82874 
   2787.68120       4.12500      52.38306      83.30973      69.47913       2.82099 
   2787.52880       4.12500      52.63758      82.96861      68.04120       2.81753 
   2787.37640       4.12500      52.46341      83.47816      69.42795       2.81989 
   2787.22400       4.12500      51.80461      84.60038      67.87411       2.82893 
   2787.07160       4.12500      51.48145      85.50627      66.76321       2.83340 
   2786.91920       4.12500      51.78962      85.96782      70.17929       2.82913 
   2786.76680       4.12500      52.11824      85.61332      75.09555       2.82461 
   2786.61440       4.12500      52.15907      84.94599      78.84945       2.82404 
   2786.46200       4.12500      52.04603      84.87587      73.95675       2.82559 
   2786.30960       4.12500      52.11268      85.19216      72.56165       2.82468 
   2786.15720       4.12500      52.04975      85.89765      72.42282       2.82554 
   2786.00480       4.12500      51.84906      87.16685      74.58397       2.82831 
   2785.85240       4.12500      52.18282      87.80159      72.85069       2.82372 
   2785.70000       4.12500      51.97689      87.94450      70.54852       2.82655 
   2785.54760       4.12500      52.37642      87.70939      66.83726       2.82108 
   2785.39520       4.12500      52.79061      87.03063      64.65611       2.81546 
   2785.24280       4.12500      52.81300      86.36021      63.82170       2.81516 
   2785.09040       4.12500      52.39115      85.81657      64.68127       2.82088 
   2784.93800       4.12500      51.74686      85.63455      65.83263       2.82973 
   2784.78560       4.12500      51.27428      85.63224      66.53719       2.83630 
   2784.63320       4.12500      51.18777      85.63263      68.07132       2.83751 
   2784.48080       4.12500      51.32762      85.25634      66.13746       2.83555 
   2784.32840       4.12500      51.64255      84.74996      66.28773       2.83117 
   2784.17600       4.12500      51.89793      84.92410      66.55771       2.82763 
   2784.02360       4.12500      52.03070      85.28234      66.66705       2.82581 
   2783.87120       4.12500      52.74058      85.52719      67.37645       2.81615 
   2783.71880       4.12500      52.15003      86.19518      66.05408       2.82419 
   2783.56640       4.12500      51.58629      86.66608      66.55178       2.83195 
   2783.41400       4.12500      52.27736      86.69261      66.41179       2.82245 
   2783.26160       4.12500      53.12726      86.71433      67.37676       2.81095 
   2783.10920       4.12500      54.27914      87.60666      69.00550       2.79575 
   2782.95680       4.12500      54.99076      88.87927      69.24601       2.78653 
   2782.80440       4.12500      54.51605      88.65680      67.29222       2.79265 
   2782.65200       4.12500      53.88995      87.43458      64.81114       2.80082 
   2782.49960       4.12500      54.01339      86.57948      63.16464       2.79920 
   2782.34720       4.12500      53.49405      85.78939      62.20285       2.80605 
   2782.19480       4.12500      53.60347      85.28156      61.07130       2.80460 
   2782.04240       4.12500      53.98793      85.39439      60.22113       2.79953 
   2781.89000       4.12500      52.80759      85.52810      60.18282       2.81528 
   2781.73760       4.12500      51.57935      84.31561      57.69782       2.83207 
   2781.58520       4.12500      51.54167      83.60228      53.07192       2.83257 
   2781.43280       4.12500      52.01887      84.64909      47.10703       2.82597 
   2781.28040       4.12500      51.95336      85.23515      45.13332       2.82687 
   2781.12800       4.12500      51.68714      85.34734      45.87265       2.83055 
   2780.97560       4.12500      51.72157      85.41265      50.39647       2.83007 
   2780.82320       4.12500      51.52351      85.42793      50.10644       2.83282 
   2780.67080       4.12500      51.73743      85.21759      47.58510       2.82985 
   2780.51840       4.12500      52.02322      84.81459      45.03706       2.82591 
   2780.36600       4.12500      51.85413      84.54720      44.74764       2.82824 
   2780.21360       4.12500      52.22020      84.70094      48.36608       2.82321 
   2780.06120       4.12500      51.84172      84.82851      48.53952       2.82841 
   2779.90880       4.12500      51.30881      84.46825      47.86138       2.83582 
   2779.75640       4.12500      51.28693      84.12563      47.19617       2.83612 
   2779.60400       4.12500      51.45708      83.53225      49.80716       2.83374 
   2779.45160       4.12500      51.68118      82.83882      52.48934       2.83063 
   2779.29920       4.12500      51.71004      83.79405      54.24357       2.83023 
   2779.14680       4.12500      51.46407      86.23051      56.81758       2.83365 
   2778.99440       4.12500      51.28792      88.00146      56.36674       2.83610 
   2778.84200       4.12500      51.92497      88.49854      57.23909       2.82727 
   2778.68960       4.12500      51.64315      88.58295      54.46962       2.83116 
   2778.53720       4.12500      51.21806      88.50020      56.89217       2.83709 
   2778.38480       4.12500      51.48892      88.40237      60.87936       2.83330 
   2778.23240       4.12500      52.11862      88.75599      65.42377       2.82461 
   2778.08000       4.12500      53.79942      89.37196      64.96603       2.80209 
   2777.92760       4.12500      53.76587      90.50555      62.27059       2.80245 
   2777.77520       4.12500      53.18948      91.74181      58.88403       2.81011 
   2777.62280       4.12500      53.61285      91.40268      56.78080       2.80448 
   2777.47040       4.12500      51.80943      89.01279      57.80038       2.82898 
   2777.31800       4.12500      52.63254      87.62209      58.84548       2.81764 
   2777.16560       4.12500      54.03993      88.40824      57.58685       2.79889 
   2777.01320       4.12500      52.63419      88.33169      53.84510       2.81766 
   2776.86080       4.12500      51.00113      87.05184      51.15167       2.84019 
   2776.70840       4.12500      51.13407      86.14330      49.41345       2.83827 
   2776.55600       4.12500      51.59005      85.12763      46.72371       2.83190 
   2776.40360       4.12500      52.30688      83.86176      40.90225       2.82204 
   2776.25120       4.12500      53.30810      83.66125      35.88799       2.80854 
   2776.09880       4.12500      53.17055      84.84781      34.14935       2.81036 
   2775.94640       4.12500      52.57132      86.78630      40.32945       2.81843 
   2775.79400       4.12500      52.76568      88.31562      49.14607       2.81580 
   2775.64160       4.12500      52.57785      88.50926      57.38999       2.81834 
   2775.48920       4.12500      50.24261      87.89760      57.46518       2.85110 
   2775.33680       4.12500      50.56914      87.93719      51.00650       2.84627 
   2775.18440       4.12500      52.04636      87.17731      42.53906       2.82565 
   2775.03200       4.12500      52.10950      84.64448      37.77642       2.82472 
   2774.87960       4.12500      52.08485      82.97465      35.90925       2.82506 
   2774.72720       4.12500      53.03435      83.19477      38.06154       2.81221 
   2774.57480       4.12500      53.13524      83.23154      45.13881       2.81083 
   2774.42240       4.12500      53.07973      84.09900      51.52996       2.81157 
   2774.27000       4.12500      52.71058      85.83244      56.86351       2.81654 
   2774.11760       4.12500      51.81030      86.06564      56.23976       2.82886 
   2773.96520       4.12500      51.62835      85.96712      56.92292       2.83136 
   2773.81280       4.12500      51.69203      85.26850      56.23135       2.83048 
   2773.66040       4.12500      51.83646      82.95033      56.52703       2.82848 
   2773.50800       4.12500      52.31878      80.82815      55.24781       2.82187 
   2773.35560       4.12500      52.04723      80.98067      52.50667       2.82558 
   2773.20320       4.12500      51.20733      82.14482      49.81063       2.83725 
   2773.05080       4.12500      51.06091      82.58701      48.50325       2.83929 
   2772.89840       4.12500      51.73098      82.40940      48.44856       2.82995 
   2772.74600       4.12500      52.97000      82.10525      49.27638       2.81308 
   2772.59360       4.12500      52.72112      82.31876      51.71165       2.81640 
   2772.44120       4.12500      51.47998      82.62820      50.60301       2.83347 
   2772.28880       4.12500      50.76333      82.45445      48.75101       2.84350 
   2772.13640       4.12500      51.17347      82.70161      46.45732       2.83772 
   2771.98400       4.12500      51.59307      82.66219      46.78546       2.83185 
   2771.83160       4.12500      51.51641      82.30917      46.17367       2.83292 
   2771.67920       4.12500      52.29840      82.93910      46.58846       2.82216 
   2771.52680       4.12500      52.13140      82.63115      47.67647       2.82443 
   2771.37440       4.12500      51.38829      81.81097      49.17881       2.83472 
   2771.22200       4.12500      50.82652      82.27752      48.65371       2.84260 
   2771.06960       4.12500      51.23078      82.84669      49.99764       2.83691 
   2770.91720       4.12500      51.26754      82.64639      55.38068       2.83639 
   2770.76480       4.12500      50.74365      81.84866      63.16731       2.84378 
   2770.61240       4.12500      50.68644      82.32452      70.56767       2.84458 
   2770.46000       4.12500      52.26200      84.66759      72.72161       2.82272 
   2770.30760       4.12500      53.11905      88.04093      71.90235       2.81105 
   2770.15520       4.12500      53.39244      90.43041      69.84273       2.80740 
   2770.00280       4.12500      52.88876      88.02493      67.90623       2.81414 
   2769.85040       4.12500      51.97670      83.88025      65.01850       2.82657 
   2769.69800       4.12500      50.90407      82.76981      63.13276       2.84153 
   2769.54560       4.12500      50.58081      83.94939      61.05951       2.84608 
   2769.39320       4.12500      50.21088      85.79332      58.93937       2.85138 
   2769.24080       4.12500      50.50957      85.63530      54.03247       2.84710 
   2769.08840       4.12500      51.28812      84.06635      52.00803       2.83612 
   2768.93600       4.12500      52.72814      85.89075      52.95576       2.81636 
   2768.78360       4.12500      53.73597      89.46434      56.53325       2.80286 
   2768.63120       4.12500      53.70975      89.65007      58.84871       2.80319 
   2768.47880       4.12500      53.65239      88.36086      57.59619       2.80395 
   2768.32640       4.12500      53.60051      88.38857      53.75739       2.80463 
   2768.17400       4.12500      52.90017      90.16319      50.14715       2.81400 
   2768.02160       4.12500      51.44390      91.72439      48.57597       2.83399 
   2767.86920       4.12500      50.30851      89.88863      46.09230       2.85000 
   2767.71680       4.12500      49.58616      87.37709      43.16291       2.86043 
   2767.56440       4.12500      49.03340      87.07077      36.81973       2.86855 
   2767.41200       4.12500      49.15159      87.54384      34.70539       2.86680 
   2767.25960       4.12500      50.28129      88.09843      35.94189       2.85041 
   2767.10720       4.12500      51.16031      88.55798      39.21861       2.83791 
   2766.95480       4.12500      51.52179      89.07610      42.05326       2.83284 
   2766.80240       4.12500      51.75643      89.14604      43.10158       2.82959 
   2766.65000       4.12500      51.90412      89.06113      42.83699       2.82755 
   2766.49760       4.12500      51.86319      89.64469      41.76585       2.82811 
   2766.34520       4.12500      51.64809      90.27041      43.95647       2.83109 
   2766.19280       4.12500      51.98143      91.33970      51.83126       2.82649 
   2766.04040       4.12500      52.64853      91.08884      58.62946       2.81739 
   2765.88800       4.12500      53.23336      88.84454      62.52922       2.80952 
   2765.73560       4.12500      53.58461      88.98336      60.74698       2.80485 
   2765.58320       4.12500      53.93150      90.39166      57.49081       2.80027 
   2765.43080       4.12500      54.10867      90.51003      55.91798       2.79795 
   2765.27840       4.12500      54.58746      89.91959      54.21769       2.79172 
   2765.12600       4.12500      53.80278      88.07017      53.39506       2.80199 
   2764.97360       4.12500      51.70552      86.27537      48.16371       2.83042 
   2764.82120       4.12500      51.76987      87.69363      46.42579       2.82941 
   2764.66880       4.12500      52.45919      90.15683      46.40339       2.81996 
   2764.51640       4.12500      52.93289      89.20959      47.06065       2.81355 
   2764.36400       4.12500      53.23495      85.65242      48.36808       2.80950 
   2764.21160       4.12500      53.51243      85.79082      48.18871       2.80580 
   2764.05920       4.12500      53.57883      88.55263      49.24527       2.80492 
   2763.90680       4.12500      53.38990      89.56956      49.30138       2.80743 
   2763.75440       4.12500      52.70588      87.70546      47.58885       2.81662 
   2763.60200       4.12500      51.47300      86.71532      45.26268       2.83356 
   2763.44960       4.12500      51.38779      87.71513      43.48787       2.83471 
   2763.29720       4.12500      52.78413      88.63939      41.28484       2.81561 
   2763.14480       4.12500      53.42497      89.02411      40.16311       2.80697 
   2762.99240       4.12500      53.06664      89.98459      40.64877       2.81175 
   2762.84000       4.12500      52.72446      90.54854      43.96141       2.81635 
   2762.68760       4.12500      52.51327      89.50494      46.58122       2.81921 
   2762.53520       4.12500      51.85342      87.08848      46.89971       2.82826 
   2762.38280       4.12500      52.27327      85.30338      44.26135       2.82249 
   2762.23040       4.12500      53.07807      84.87689      40.17049       2.81161 
   2762.07800       4.12500      52.60208      85.28629      37.30957       2.81802 
   2761.92560       4.12500      52.97065      85.06359      37.40193       2.81304 
   2761.77320       4.12500      53.89277      84.08353      38.20184       2.80080 
   2761.62080       4.12500      53.45931      83.52399      39.24723       2.80652 
   2761.46840       4.12500      52.29432      83.88961      38.67427       2.82223 
   2761.31600       4.12500      52.19174      83.78465      39.02776       2.82360 
   2761.16360       4.12500      52.49789      83.39326      37.82355       2.81942 
   2761.01120       4.12500      51.34612      83.61985      36.69857       2.83534 
   2760.85880       4.12500      51.36919      82.99587      36.60233       2.83497 
   2760.70640       4.12500      52.20178      82.48383      39.19540       2.82348 
   2760.55400       4.12500      54.53188      85.38505      41.57364       2.79259 
   2760.40160       4.12500      56.45958      89.80457      41.42143       2.76807 
   2760.24920       4.12500      55.06681      91.74657      39.32144       2.78563 
   2760.09680       4.12500      55.08139      91.00439      39.28457       2.78537 
   2759.94440       4.12500      54.69464      86.93678      39.10503       2.79034 
   2759.79200       4.12500      53.91161      83.29149      39.52308       2.80054 
   2759.63960       4.12500      52.43575      81.77353      39.01883       2.82033 
   2759.48720       4.12500      52.11983      81.57324      39.38793       2.82458 
   2759.33480       4.12500      52.69127      82.21156      40.36884       2.81681 
   2759.18240       4.12500      52.14872      82.73476      42.02468       2.82420 
   2759.03000       4.12500      51.91617      83.63857      45.22843       2.82738 
   2758.87760       4.12500      53.45453      84.21011      47.16389       2.80665 
   2758.72520       4.12500      52.93417      83.37672      47.26196       2.81355 
   2758.57280       4.12500      52.23072      81.80470      42.01962       2.82307 
   2758.42040       4.12500      51.78310      80.90270      38.46982       2.82922 
   2758.26800       4.12500      50.98282      80.69402      37.08805       2.84041 
   2758.11560       4.12500      50.85566      80.85875      36.59241       2.84218 
   2757.96320       4.12500      50.96171      81.46182      35.70122       2.84069 
   2757.81080       4.12500      50.91915      82.54738      34.74251       2.84129 
   2757.65840       4.12500      50.95868      83.82978      36.69431       2.84073 
   2757.50600       4.12500      50.83272      84.86141      41.13451       2.84251 
   2757.35360       4.12500      51.83392      85.42481      48.30331       2.82855 
   2757.20120       4.12500      52.56050      85.68705      56.01883       2.81858 
   2757.04880       4.12500      52.95842      85.81434      62.23225       2.81320 
   2756.89640       4.12500      53.00820      85.81049      66.35616       2.81253 
   2756.74400       4.12500      52.59364      85.31849      66.97139       2.81813 
   2756.59160       4.12500      51.67529      83.87843      66.69596       2.83073 
   2756.43920       4.12500      51.35638      82.76265      63.81384       2.83515 
   2756.28680       4.12500      51.96403      83.58250      60.05554       2.82674 
   2756.13440       4.12500      53.43665      87.85501      56.29244       2.80687 
   2755.98200       4.12500      54.33461      93.55341      50.68570       2.79501 
   2755.82960       4.12500      53.58924      96.17135      46.71693       2.80481 
   2755.67720       4.12500      53.02092      95.32399      43.42970       2.81236 
   2755.52480       4.12500      52.61028      93.40181      43.59906       2.81790 
   2755.37240       4.12500      53.21235      93.34280      45.78500       2.80981 
   2755.22000       4.12500      53.56346      93.44433      45.22723       2.80513 
   2755.06760       4.12500      54.11951      93.89089      41.25153       2.79781 
   2754.91520       4.12500      54.61267      95.63017      38.60981       2.79140 
   2754.76280       4.12500      55.03285      96.99999      39.58204       2.78599 
   2754.61040       4.12500      55.12970      96.92706      42.99529       2.78474 
   2754.45800       4.12500      54.75077      96.43970      41.90730       2.78961 
   2754.30560       4.12500      54.66176      95.56854      40.38479       2.79076 
   2754.15320       4.12500      54.58939      94.48664      40.25475       2.79169 
   2754.00080       4.12500      54.43161      93.77408      42.14375       2.79374 
   2753.84840       4.12500      53.80014      92.44703      42.52177       2.80201 
   2753.69600       4.12500      52.56626      90.14964      41.59257       2.81853 
   2753.54360       4.12500      51.90878      87.28309      41.31510       2.82749 
   2753.39120       4.12500      51.92736      84.17811      42.02400       2.82723 
   2753.23880       4.12500      51.78292      82.61200      42.38684       2.82922 
   2753.08640       4.12500      51.56863      81.83688      43.55264       2.83219 
   2752.93400       4.12500      51.48501      81.42314      42.69757       2.83335 
   2752.78160       4.12500      51.43203      81.36417      42.51485       2.83409 
   2752.62920       4.12500      51.47269      81.64664      42.33307       2.83352 
   2752.47680       4.12500      51.49724      81.86253      43.90782       2.83318 
   2752.32440       4.12500      51.36810      81.39650      44.44833       2.83498 
   2752.17200       4.12500      51.33252      80.81696      42.52610       2.83548 
   2752.01960       4.12500      51.11813      81.20572      40.17690       2.83849 
   2751.86720       4.12500      50.66815      83.73078      37.56877       2.84485 
   2751.71480       4.12500      51.05119      86.62688      38.02188       2.83943 
   2751.56240       4.12500      51.38187      87.49860      39.53793       2.83479 
   2751.41000       4.12500      51.50913      87.60546      38.92020       2.83302 
   2751.25760       4.12500      51.22058      88.93065      36.13933       2.83705 
   2751.10520       4.12500      50.67161      89.36724      31.70117       2.84480 
   2750.95280       4.12500      50.87628      88.28229      30.37740       2.84189 
   2750.80040       4.12500      51.45507      89.07690      29.99607       2.83378 
   2750.64800       4.12500      52.13432      90.15789      26.99687       2.82439 
   2750.49560       4.12500      52.68929      90.26348      22.77021       2.81683 
   2750.34320       4.12500      51.31994      89.96060      17.94218       2.83573 
   2750.19080       4.12500      49.60158      88.48955      14.89783       2.86027 
   2750.03840       4.12500      48.74635      85.96319      13.30592       2.87282 
   2749.88600       4.12500      47.94060      84.48302      12.35404       2.88497 
   2749.73360       4.12500      47.10954      83.82124      12.02333       2.89776 
   2749.58120       4.12500      46.64688      81.70371      11.39089       2.90499 
   2749.42880       4.12500      46.54826      79.87360      10.96531       2.90654 
   2749.27640       4.12500      46.03719      79.41154      11.48645       2.91468 
   2749.12400       4.12500      45.57701      80.51537      13.10724       2.92209 
   2748.97160       4.12500      46.92103      83.52725      15.97418       2.90077 
   2748.81920       4.12500      48.81602      86.63867      21.20165       2.87187 
   2748.66680       4.12500      50.11594      87.44012      25.60204       2.85277 
   2748.51440       4.12500      51.99005      87.15810      27.36660       2.82646 
   2748.36200       4.12500      52.43746      87.01453      25.70270       2.82024 
   2748.20960       4.12500      50.87280      86.48236      21.53121       2.84203 
   2748.05720       4.12500      49.31958      85.42159      18.99337       2.86438 
   2747.90480       4.12500      47.98503      84.54391      16.70310       2.88432 
   2747.75240       4.12500      47.96020      84.11029      16.39929       2.88465 
   2747.60000       4.12500      47.85200      84.02711      16.74915       2.88630 
   2747.44760       4.12500      48.12863      84.33485      18.31462       2.88210 
   2747.29520       4.12500      48.61855      83.99548      18.14381       2.87472 
   2747.14280       4.12500      48.77575      83.16845      17.31326       2.87237 
   2746.99040       4.12500      48.66433      83.62803      14.97804       2.87403 
   2746.83800       4.12500      48.54218      83.91012      13.37166       2.87586 
   2746.68560       4.12500      48.40132      83.08514      12.81497       2.87798 
   2746.53320       4.12500      48.45621      82.06597      14.50238       2.87715 
   2746.38080       4.12500      48.41059      81.94515      15.74691       2.87784 
   2746.22840       4.12500      48.36170      82.95554      16.41078       2.87857 
   2746.07600       4.12500      48.36873      84.25603      15.34026       2.87847 
   2745.92360       4.12500      48.40734      85.09498      15.23692       2.87788 
   2745.77120       4.12500      48.55307      85.31134      14.81917       2.87570 
   2745.61880       4.12500      48.58699      85.43216      14.82126       2.87519 
   2745.46640       4.12500      48.47412      85.14193      14.94398       2.87688 
   2745.31400       4.12500      48.13365      84.47736      15.20120       2.88202 
   2745.16160       4.12500      47.82890      84.28863      14.26904       2.88665 
   2745.00920       4.12500      47.40190      84.53070      14.15954       2.89321 
   2744.85680       4.12500      47.08081      84.40849      13.28244       2.89819 
   2744.70440       4.12500      47.25677      83.91950      13.29311       2.89545 
   2744.55200       4.12500      47.30601      82.67670      12.30064       2.89469 
   2744.39960       4.12500      47.13217      80.89837      12.15815       2.89739 
   2744.24720       4.12500      46.79658      80.24726      12.74414       2.90263 
   2744.09480       4.12500      46.52565      80.52735      14.01432       2.90690 
   2743.94240       4.12500      46.60205      81.62557      13.54965       2.90569 
   2743.79000       4.12500      46.83527      82.98377      12.67314       2.90203 
   2743.63760       4.12500      47.12276      83.93522      11.26189       2.89754 
   2743.48520       4.12500      47.65410      83.48470      12.45650       2.88934 
   2743.33280       4.12500      47.65792      82.96202      13.57216       2.88927 
   2743.18040       4.12500      47.89399      84.08952      14.68740       2.88566 
   2743.02800       4.12500      48.33386      84.74747      15.02963       2.87900 
   2742.87560       4.12500      48.47345      84.78313      15.14725       2.87689 
   2742.72320       4.12500      48.48009      85.52718      15.17302       2.87679 
   2742.57080       4.12500      48.63193      86.14309      14.67487       2.87452 
   2742.41840       4.12500      48.63059      86.19536      14.20494       2.87454 
   2742.26600       4.12500      48.48479      86.75596      13.94425       2.87672 
   2742.11360       4.12500      48.87817      87.91393      14.03397       2.87085 
   2741.96120       4.12500      49.08194      87.36811      14.94917       2.86783 
   2741.80880       4.12500      49.21238      85.89812      15.21671       2.86590 
   2741.65640       4.12500      49.09809      85.52306      14.76329       2.86759 
   2741.50400       4.12500      48.44868      85.04957      13.17774       2.87728 
   2741.35160       4.12500      47.76807      83.55493      12.32694       2.88759 
   2741.19920       4.12500      47.24088      81.85263      12.72251       2.89571 
   2741.04680       4.12500      46.78381      81.08088      13.64788       2.90284 
   2740.89440       4.12500      46.74471      81.78079      14.34954       2.90345 
   2740.74200       4.12500      46.75043      82.10059      14.73384       2.90335 
   2740.58960       4.12500      46.93372      81.11126      14.93584       2.90048 
   2740.43720       4.12500      47.19386      80.34258      15.53798       2.89643 
   2740.28480       4.12500      47.03924      80.51231      16.08401       2.89884 
   2740.13240       4.12500      46.83735      81.38916      15.95311       2.90199 
   2739.98000       4.12500      46.72037      83.11157      14.92165       2.90383 
   2739.82760       4.12500      46.57343      84.57333      13.56267       2.90614 
   2739.67520       4.12500      46.73965      84.90723      13.17897       2.90353 
   2739.52280       4.12500      47.17000      83.78918      13.64162       2.89681 
   2739.37040       4.12500      47.25166      81.79587      14.36324       2.89553 
   2739.21800       4.12500      47.27483      81.67168      14.72656       2.89517 
   2739.06560       4.12500      47.44446      82.11890      14.56356       2.89255 
   2738.91320       4.12500      47.27291      81.57343      14.09633       2.89520 
   2738.76080       4.12500      46.69519      81.36047      14.37294       2.90424 
   2738.60840       4.12500      46.69667      82.49209      14.60312       2.90420 
   2738.45600       4.12500      46.84020      83.42348      14.79602       2.90195 
   2738.30360       4.12500      47.11547      83.35805      15.02886       2.89765 
   2738.15120       4.12500      47.51767      83.30711      14.63920       2.89143 
   2737.99880       4.12500      47.18506      82.58619      14.49885       2.89657 
   2737.84640       4.12500      47.08575      81.52423      11.76866       2.89811 
   2737.69400       4.12500      47.30664      81.64720      11.33117       2.89468 
   2737.54160       4.12500      47.68869      83.05968      11.40046       2.88880 
   2737.38920       4.12500      49.20782      85.04581      13.14840       2.86605 
   2737.23680       4.12500      51.88517      89.01793      14.29152       2.82801 
   2737.08440       4.12500      53.30425      93.16970      16.14974       2.80860 
   2736.93200       4.12500      53.80819      93.22849      16.09400       2.80189 
   2736.77960       4.12500      52.68787      90.03771      16.10682       2.81689 
   2736.62720       4.12500      49.88462      85.73288      16.24580       2.85632 
   2736.47480       4.12500      47.25547      82.52822      16.75190       2.89566 
   2736.32240       4.12500      47.40826      82.22607      17.39824       2.89312 
   2736.17000       4.12500      47.95765      82.34626      17.33462       2.88470 
   2736.01760       4.12500      48.86735      83.27676      18.00671       2.87103 
   2735.86520       4.12500      49.69964      86.67885      18.58846       2.85878 
   2735.71280       4.12500      51.37470      93.15601      21.89967       2.83498 
   2735.56040       4.12500      53.92278     100.50455      24.25034       2.80054 
   2735.40800       4.12500      57.48934     104.06797      26.87194       2.75565 
   2735.25560       4.12500      59.48864     103.86855      28.54537       2.73169 
   2735.10320       4.12500      58.56473     103.51324      28.64301       2.74252 
   2734.95080       4.12500      54.87137     102.07559      26.20635       2.78840 
   2734.79840       4.12500      51.96014      96.21310      23.22458       2.82694 
   2734.64600       4.12500      50.49915      90.27238      20.82596       2.84728 
   2734.49360       4.12500      49.98983      88.94153      18.87824       2.85456 
   2734.34120       4.12500      49.32636      87.78789      16.61624       2.86424 
   2734.18880       4.12500      48.31419      86.00791      15.01456       2.87932 
   2734.03640       4.12500      47.90335      84.34828      15.93030       2.88552 
   2733.88400       4.12500      48.81597      83.32125      19.61559       2.87181 
   2733.73160       4.12500      49.96960      83.48627      24.15976       2.85488 
   2733.57920       4.12500      50.56342      85.00376      28.59257       2.84634 
   2733.42680       4.12500      50.80545      86.40352      31.42559       2.84289 
   2733.27440       4.12500      51.02762      87.43597      34.03838       2.83976 
   2733.12200       4.12500      51.19723      88.23618      35.14707       2.83737 
   2732.96960       4.12500      51.66497      88.17817      35.48452       2.83086 
   2732.81720       4.12500      52.00944      87.66346      35.98616       2.82610 
   2732.66480       4.12500      51.60713      87.30910      36.32605       2.83166 
   2732.51240       4.12500      50.80628      87.34769      36.63716       2.84290 
   2732.36000       4.12500      50.37449      87.35142      38.28865       2.84903 
   2732.20760       4.12500      50.20563      86.68416      37.33299       2.85145 
   2732.05520       4.12500      50.10541      85.56364      35.76404       2.85289 
   2731.90280       4.12500      49.38335      84.11344      31.25007       2.86341 
   2731.75040       4.12500      48.06269      82.88343      27.66417       2.88315 
   2731.59800       4.12500      47.80032      82.63116      24.60887       2.88709 
   2731.44560       4.12500      47.63209      82.62347      23.11919       2.88966 
   2731.29320       4.12500      47.63679      82.52281      21.42598       2.88959 
   2731.14080       4.12500      47.60467      82.36381      20.39366       2.89008 
   2730.98840       4.12500      47.03453      82.35918      19.25067       2.89892 
   2730.83600       4.12500      46.85822      82.86475      20.42892       2.90166 
   2730.68360       4.12500      47.30658      83.79110      19.72609       2.89469 
   2730.53120       4.12500      47.78717      84.63140      19.60419       2.88729 
   2730.37880       4.12500      48.19753      85.05637      18.72381       2.88105 
   2730.22640       4.12500      48.02785      85.31400      17.99848       2.88362 
   2730.07400       4.12500      48.09007      85.49062      17.87138       2.88268 
   2729.92160       4.12500      48.95763      85.66323      20.42577       2.86969 
   2729.76920       4.12500      49.93056      87.69952      25.32050       2.85544 
   2729.61680       4.12500      49.33441      91.85370      30.53506       2.86413 
   2729.46440       4.12500      50.54189      94.62806      32.95380       2.84671 
   2729.31200       4.12500      51.38461      95.39137      30.43895       2.83476 
   2729.15960       4.12500      51.18161      94.45489      27.68528       2.83760 
   2729.00720       4.12500      51.57878      93.62964      25.86421       2.83206 
   2728.85480       4.12500      51.12469      94.45621      28.90530       2.83840 
   2728.70240       4.12500      51.04749      95.15878      28.30732       2.83948 
   2728.55000       4.12500      52.02151      95.18241      27.43613       2.82596 
   2728.39760       4.12500      53.23389      94.21429      26.69807       2.80954 
   2728.24520       4.12500      53.44798      92.60476      30.64465       2.80666 
   2728.09280       4.12500      54.05259      92.99565      36.94958       2.79869 
   2727.94040       4.12500      53.84314      95.53175      41.95807       2.80143 
   2727.78800       4.12500      53.59804      99.21825      43.92757       2.80467 
   2727.63560       4.12500      53.90934     102.79705      44.29014       2.80056 
   2727.48320       4.12500      54.99554     105.04998      42.54804       2.78649 
   2727.33080       4.12500      55.89765     103.48829      38.27875       2.77503 
   2727.17840       4.12500      55.90204     100.10945      31.57238       2.77496 
   2727.02600       4.12500      54.69001      96.10986      25.32186       2.79043 
   2726.87360       4.12500      51.37361      91.09515      20.38036       2.83523 
   2726.72120       4.12500      49.72340      86.90187      16.28932       2.85846 
   2726.56880       4.12500      48.31255      83.74883      13.38197       2.87937 
   2726.41640       4.12500      47.38572      82.36179      12.09829       2.89348 
   2726.26400       4.12500      46.89384      81.63062      11.76237       2.90111 
   2726.11160       4.12500      47.03947      81.44526      12.26331       2.89883 
   2725.95920       4.12500      47.77425      82.41144      13.27645       2.88751 
   2725.80680       4.12500      48.26164      83.49364      14.71163       2.88008 
   2725.65440       4.12500      48.63394      85.36961      17.24663       2.87449 
   2725.50200       4.12500      49.30384      88.05653      20.01198       2.86457 
   2725.34960       4.12500      50.19138      89.67871      22.00255       2.85168 
   2725.19720       4.12500      50.41700      90.65963      23.89778       2.84842 
   2725.04480       4.12500      50.37767      91.39967      25.50497       2.84898 
   2724.89240       4.12500      50.19965      91.96447      26.21368       2.85154 
   2724.74000       4.12500      50.18868      92.15925      24.79970       2.85169 
   2724.58760       4.12500      50.56336      91.11453      24.46602       2.84634 
   2724.43520       4.12500      50.48595      90.35485      25.26365       2.84744 
   2724.28280       4.12500      50.24460      91.24767      26.08711       2.85089 
   2724.13040       4.12500      50.38153      92.27086      25.33593       2.84893 
   2723.97800       4.12500      50.83757      92.69105      25.52861       2.84245 
   2723.82560       4.12500      50.93919      92.80350      24.35446       2.84100 
   2723.67320       4.12500      50.31793      91.33065      22.67307       2.84985 
   2723.52080       4.12500      49.13369      87.99500      19.41256       2.86710 
   2723.36840       4.12500      48.31272      85.50706      16.74371       2.87932 
   2723.21600       4.12500      47.83287      84.48602      15.73803       2.88660 
   2723.06360       4.12500      48.14977      85.04779      17.55633       2.88178 
   2722.91120       4.12500      48.98898      86.39945      17.99699       2.86922 
   2722.75880       4.12500      49.64040      87.38655      16.12439       2.85964 
   2722.60640       4.12500      49.57180      87.64065      13.63360       2.86063 
   2722.45400       4.12500      48.51521      86.15280      13.55287       2.87631 
   2722.30160       4.12500      47.03828      84.81116      15.28856       2.89892 
   2722.14920       4.12500      46.85194      84.90236      16.54395       2.90176 
   2721.99680       4.12500      47.23596      85.04542      16.58999       2.89578 
   2721.84440       4.12500      47.08733      85.00923      13.97764       2.89809 
   2721.69200       4.12500      46.65693      84.74368      11.34459       2.90483 
   2721.53960       4.12500      46.29190      84.48479      10.26838       2.91061 
   2721.38720       4.12500      46.02117      83.49339      10.70799       2.91493 
   2721.23480       4.12500      46.27463      81.95064      12.74032       2.91088 
   2721.08240       4.12500      47.70452      83.48676      15.22094       2.88863 
   2720.93000       4.12500      49.45135      87.74113      21.02449       2.86247 
   2720.77760       4.12500      50.42245      91.89227      27.12051       2.84836 
   2720.62520       4.12500      50.50468      94.44284      29.15043       2.84717 
   2720.47280       4.12500      49.97097      94.38966      27.57918       2.85484 
   2720.32040       4.12500      49.19239      90.86632      22.81617       2.86621 
   2720.16800       4.12500      48.46464      85.69373      20.49543       2.87704 
   2720.01560       4.12500      48.22249      83.81773      18.46844       2.88067 
   2719.86320       4.12500      48.77701      86.51223      16.70181       2.87236 
   2719.71080       4.12500      49.15597      88.20992      17.21117       2.86673 
   2719.55840       4.12500      48.75151      86.82543      18.08609       2.87274 
   2719.40600       4.12500      47.97382      84.98044      18.79886       2.88446 
   2719.25360       4.12500      46.99117      83.68430      17.04945       2.89961 
   2719.10120       4.12500      45.81545      82.45375      15.83290       2.91828 
   2718.94880       4.12500      45.85538      82.12472      15.80640       2.91759 
   2718.79640       4.12500      46.42025      83.21712      16.66189       2.90858 
   2718.64400       4.12500      46.91131      84.77711      16.84671       2.90084 
   2718.49160       4.12500      46.87477      84.78903      16.15305       2.90140 
   2718.33920       4.12500      46.31623      83.63923      15.91591       2.91023 
   2718.18680       4.12500      46.17725      82.37822      16.02068       2.91243 
   2718.03440       4.12500      46.41646      81.75491      15.80282       2.90863 
   2717.88200       4.12500      46.59138      82.17560      15.94443       2.90586 
   2717.72960       4.12500      46.45015      82.76736      14.70501       2.90809 
   2717.57720       4.12500      46.16658      83.34077      14.69180       2.91260 
   2717.42480       4.12500      45.97069      83.78302      15.19376       2.91574 
   2717.27240       4.12500      46.01330      83.18620      15.69125       2.91505 
   2717.12000       4.12500      45.85973      82.44699      15.05739       2.91752 
   2716.96760       4.12500      45.89085      82.42340      14.19648       2.91702 
   2716.81520       4.12500      46.46775      81.87011      14.11349       2.90783 
   2716.66280       4.12500      47.00458      81.11545      14.93517       2.89938 
   2716.51040       4.12500      47.40742      81.08264      16.03122       2.89313 
   2716.35800       4.12500      47.89034      81.51577      16.84819       2.88572 
   2716.20560       4.12500      47.95559      82.48646      17.93981       2.88472 
   2716.05320       4.12500      47.26989      83.97237      17.91866       2.89527 
   2715.90080       4.12500      46.14315      84.54232      17.82161       2.91302 
   2715.74840       4.12500      45.87831      84.16111      16.36755       2.91722 
   2715.59600       4.12500      46.07254      84.70641      17.00888       2.91411 
   2715.44360       4.12500      46.71044      85.45306      17.63173       2.90400 
   2715.29120       4.12500      47.07398      84.54583      18.79785       2.89830 
   2715.13880       4.12500      47.10401      82.76125      18.49072       2.89783 
   2714.98640       4.12500      47.03981      83.07329      17.52060       2.89883 
   2714.83400       4.12500      46.81257      84.45427      16.75405       2.90238 
   2714.68160       4.12500      46.43705      84.84187      17.18564       2.90830 
   2714.52920       4.12500      46.16114      84.26490      17.53514       2.91269 
   2714.37680       4.12500      46.04433      82.78757      17.39324       2.91456 
   2714.22440       4.12500      46.09318      81.88979      16.09810       2.91377 
   2714.07200       4.12500      46.05440      82.39436      15.45198       2.91439 
   2713.91960       4.12500      45.91779      83.65864      15.56374       2.91659 
   2713.76720       4.12500      45.92176      84.58393      16.10970       2.91652 
   2713.61480       4.12500      45.88567      83.64754      17.45231       2.91710 
   2713.46240       4.12500      45.88799      82.12396      18.07496       2.91706 
   2713.31000       4.12500      46.18489      81.75774      18.47083       2.91231 
   2713.15760       4.12500      46.32219      81.90768      18.12398       2.91012 
   2713.00520       4.12500      46.11972      81.90820      18.02054       2.91335 
   2712.85280       4.12500      46.37593      81.95235      19.11294       2.90927 
   2712.70040       4.12500      46.29847      83.24982      19.12426       2.91050 
   2712.54800       4.12500      46.12317      84.82293      17.73737       2.91330 
   2712.39560       4.12500      45.96183      85.01666      15.37334       2.91588 
   2712.24320       4.12500      45.61804      84.73129      13.26563       2.92143 
   2712.09080       4.12500      45.42991      83.86635      13.14953       2.92448 
   2711.93840       4.12500      45.42070      82.88450      13.73848       2.92463 
   2711.78600       4.12500      45.50676      82.31008      15.07194       2.92323 
   2711.63360       4.12500      45.52679      82.03253      15.55443       2.92290 
   2711.48120       4.12500      45.41993      82.02123      16.41765       2.92464 
   2711.32880       4.12500      45.32244      81.44380      15.75113       2.92623 
   2711.17640       4.12500      45.56311      81.15648      16.13614       2.92232 
   2711.02400       4.12500      45.89763      82.06741      16.64854       2.91691 
   2710.87160       4.12500      46.22933      82.78868      18.48487       2.91160 
   2710.71920       4.12500      46.28032      82.92873      19.05188       2.91079 
   2710.56680       4.12500      46.28001      82.67015      19.14494       2.91079 
   2710.41440       4.12500      46.34160      82.85951      19.35850       2.90981 
   2710.26200       4.12500      46.27910      83.57192      20.14981       2.91081 
   2710.10960       4.12500      46.20665      83.90607      20.37480       2.91196 
   2709.95720       4.12500      46.16185      83.99451      18.21351       2.91268 
   2709.80480       4.12500      46.11715      84.32497      16.13953       2.91339 
   2709.65240       4.12500      46.03955      84.60725      14.89667       2.91463 
   2709.50000       4.12500      46.05424      83.75548      14.46452       2.91440 
   2709.34760       4.12500      46.03594      82.59507      17.14293       2.91469 
   2709.19520       4.12500      46.01827      82.81760      19.14115       2.91497 
   2709.04280       4.12500      46.12423      83.66597      20.71988       2.91328 
   2708.89040       4.12500      46.38082      84.08141      20.27924       2.90919 
   2708.73800       4.12500      46.57842      84.53699      19.75536       2.90606 
   2708.58560       4.12500      46.76999      84.37300      19.36588       2.90305 
   2708.43320       4.12500      46.99629      83.49812      19.35869       2.89951 
   2708.28080       4.12500      46.96599      83.13728      18.69330       2.89998 
   2708.12840       4.12500      47.27200      83.40184      17.97911       2.89522 
   2707.97600       4.12500      48.38327      84.44141      17.79267       2.87829 
   2707.82360       4.12500      47.96289      85.53941      19.97500       2.88462 
   2707.67120       4.12500      47.92882      85.84348      21.36632       2.88513 
   2707.51880       4.12500      47.96378      85.77925      21.77640       2.88459 
   2707.36640       4.12500      47.35692      85.76914      21.31711       2.89392 
   2707.21400       4.12500      47.31233      85.74723      20.61561       2.89459 
   2707.06160       4.12500      47.25832      85.56496      18.75957       2.89543 
   2706.90920       4.12500      46.94892      84.75642      15.75536       2.90025 
   2706.75680       4.12500      46.24963      83.38462      13.06083       2.91129 
   2706.60440       4.12500      46.00979      82.13580      12.70169       2.91511 
   2706.45200       4.12500      45.66371      81.76026      14.88323       2.92069 
   2706.29960       4.12500      45.61884      82.16728      16.00649       2.92141 
   2706.14720       4.12500      45.89104      82.38026      16.68381       2.91702 
   2705.99480       4.12500      45.85442      81.73225      18.02454       2.91760 
   2705.84240       4.12500      45.55152      80.78479      18.23714       2.92250 
   2705.69000       4.12500      45.39380      80.45464      18.03085       2.92507 
   2705.53760       4.12500      45.39128      80.62113      16.44661       2.92511 
   2705.38520       4.12500      45.48739      80.72592      16.17267       2.92354 
   2705.23280       4.12500      45.80746      81.11127      14.98240       2.91837 
   2705.08040       4.12500      45.69907      81.06609      15.52304       2.92011 
   2704.92800       4.12500      45.48923      80.12051      15.07693       2.92351 
   2704.77560       4.12500      45.36291      79.57653      14.94623       2.92557 
   2704.62320       4.12500      45.43365      79.43729      14.51048       2.92442 
   2704.47080       4.12500      45.66854      79.28477      16.64086       2.92061 
   2704.31840       4.12500      45.59419      79.62536      17.05525       2.92181 
   2704.16600       4.12500      45.46885      80.66003      16.45207       2.92384 
   2704.01360       4.12500      45.66669      81.85026      15.07874       2.92064 
   2703.86120       4.12500      45.83477      82.89507      15.07712       2.91792 
   2703.70880       4.12500      45.47968      84.13293      17.58394       2.92367 
   2703.55640       4.12500      45.70169      85.77033      20.31357       2.92007 
   2703.40400       4.12500      46.29950      86.78683      23.70908       2.91050 
   2703.25160       4.12500      47.35201      87.20736      26.65371       2.89402 
   2703.09920       4.12500      48.83799      87.96722      28.45896       2.87151 
   2702.94680       4.12500      50.51908      88.55631      27.95770       2.84704 
   2702.79440       4.12500      51.41652      89.89796      26.10758       2.83432 
   2702.64200       4.12500      51.78563      91.38520      23.64432       2.82918 
   2702.48960       4.12500      50.96485      91.85146      21.32953       2.84067 
   2702.33720       4.12500      49.44347      92.14645      19.09427       2.86257 
   2702.18480       4.12500      49.01243      91.91825      18.57209       2.86885 
   2702.03240       4.12500      48.69760      91.54774      18.18209       2.87354 
   2701.88000       4.12500      48.71539      90.83779      17.73973       2.87327 
   2701.72760       4.12500      49.11206      89.82948      17.55018       2.86739 
   2701.57520       4.12500      49.33309      89.52937      19.96794       2.86413 
   2701.42280       4.12500      49.63313      89.69228      22.12735       2.85974 
   2701.27040       4.12500      49.29948      89.00899      22.62728       2.86462 
   2701.11800       4.12500      47.97557      86.83854      20.05207       2.88448 
   2700.96560       4.12500      46.87817      83.98732      18.02976       2.90138 
   2700.81320       4.12500      46.11360      81.90846      16.06908       2.91346 
   2700.66080       4.12500      45.62785      81.09661      15.35950       2.92127 
   2700.50840       4.12500      45.48122      81.04987      14.24842       2.92364 
   2700.35600       4.12500      45.51888      81.23599      13.59919       2.92303 
   2700.20360       4.12500      45.52010      81.01669      12.20579       2.92301 
   2700.05120       4.12500      45.66595      80.34124      11.54594       2.92065 
   2699.89880       4.12500      46.24036      80.34573      12.03803       2.91144 
   2699.74640       4.12500      47.19989      81.69001      13.38259       2.89637 
   2699.59400       4.12500      47.12790      82.95758      14.50259       2.89746 
   2699.44160       4.12500      47.88741      85.05729      15.27477       2.88579 
   2699.28920       4.12500      48.69379      87.83669      14.22652       2.87361 
   2699.13680       4.12500      48.45118      88.08965      12.59053       2.87723 
   2698.98440       4.12500      48.02594      86.90875      10.34981       2.88365 
   2698.83200       4.12500      47.80043      86.39510      10.80239       2.88709 
   2698.67960       4.12500      47.40683      85.82635      12.27240       2.89314 
   2698.52720       4.12500      47.28537      86.35318      12.91705       2.89501 
   2698.37480       4.12500      47.59307      87.71484      14.15964       2.89027 
   2698.22240       4.12500      47.88765      87.48557      14.25852       2.88576 
   2698.07000       4.12500      49.36208      85.03851      17.69343       2.86378 
   2697.91760       4.12500      50.64342      84.50958      20.49218       2.84523 
   2697.76520       4.12500      52.30283      88.55295      22.50889       2.82215 
   2697.61280       4.12500      52.76882      91.10374      22.87511       2.81575 
   2697.46040       4.12500      51.76212      89.76764      20.70408       2.82954 
   2697.30800       4.12500      50.28339      88.07750      18.46529       2.85039 
   2697.15560       4.12500      48.69038      86.16562      15.60085       2.87371 
   2697.00320       4.12500      47.75074      83.37096      13.86119       2.88786 
   2696.85080       4.12500      47.98954      81.45085      12.68536       2.88421 
   2696.69840       4.12500      48.04838      83.31141      12.84435       2.88331 
   2696.54600       4.12500      48.64139      87.43771      13.66103       2.87439 
   2696.39360       4.12500      49.62487      90.28315      14.72571       2.85988 
   2696.24120       4.12500      50.22101      91.11372      15.21792       2.85123 
   2696.08880       4.12500      49.92050      89.69189      13.82647       2.85557 
   2695.93640       4.12500      49.20864      87.91730      12.25165       2.86597 
   2695.78400       4.12500      48.57086      86.56729      11.58580       2.87544 
   2695.63160       4.12500      47.88515      85.48431      11.52983       2.88581 
   2695.47920       4.12500      47.60873      84.90920      11.12584       2.89002 
   2695.32680       4.12500      47.53813      84.17699      10.30334       2.89111 
   2695.17440       4.12500      47.61822      83.64841       9.71016       2.88988 
   2695.02200       4.12500      47.67884      84.48779      10.00423       2.88895 
   2694.86960       4.12500      47.69406      85.80945       9.87759       2.88871 
   2694.71720       4.12500      47.99504      86.70510      10.47700       2.88412 
   2694.56480       4.12500      48.29980      88.31803      10.51670       2.87951 
   2694.41240       4.12500      48.48582      88.30139      10.89144       2.87671 
   2694.26000       4.12500      48.30964      85.98548      10.91238       2.87936 
   2694.10760       4.12500      47.82515      85.58507      11.43058       2.88672 
   2693.95520       4.12500      47.78323      85.21403      12.12070       2.88735 
   2693.80280       4.12500      47.99972      84.53129      12.88111       2.88405 
   2693.65040       4.12500      48.26090      85.29949      13.25426       2.88009 
   2693.49800       4.12500      48.75176      87.24771      13.13804       2.87273 
   2693.34560       4.12500      48.95933      88.67073      13.27785       2.86964 
   2693.19320       4.12500      49.17362      89.40208      14.42299       2.86647 
   2693.04080       4.12500      49.37772      90.30183      15.40425       2.86347 
   2692.88840       4.12500      49.45975      91.25702      15.79111       2.86227 
   2692.73600       4.12500      49.45460      90.94070      15.71022       2.86234 
   2692.58360       4.12500      49.34127      89.13614      14.55024       2.86400 
   2692.43120       4.12500      49.04086      86.61470      14.50762       2.86844 
   2692.27880       4.12500      48.73124      84.24162      14.31850       2.87304 
   2692.12640       4.12500      48.59394      83.42352      14.71754       2.87508 
   2691.97400       4.12500      48.60865      84.74460      12.92759       2.87486 
   2691.82160       4.12500      48.61546      86.11076      10.65111       2.87476 
   2691.66920       4.12500      48.55719      86.36904       9.29205       2.87563 
   2691.51680       4.12500      48.50499      85.77206       8.95478       2.87642 
   2691.36440       4.12500      48.10814      85.51509       9.99626       2.88241 
   2691.21200       4.12500      47.50217      85.16801       9.68412       2.89167 
   2691.05960       4.12500      47.19615      84.75272      10.79857       2.89639 
   2690.90720       4.12500      47.32695      85.12809      12.48262       2.89437 
   2690.75480       4.12500      48.09245      85.85407      15.69321       2.88266 
   2690.60240       4.12500      49.39541      86.65077      16.25718       2.86326 
   2690.45000       4.12500      50.82136      88.24949      16.43414       2.84272 
   2690.29760       4.12500      52.46830      91.66989      17.59752       2.81989 
   2690.14520       4.12500      54.48748      96.92146      21.16485       2.79311 
   2689.99280       4.12500      56.34299     101.16038      25.94810       2.76952 
   2689.84040       4.12500      58.45855     102.69345      30.22896       2.74383 
   2689.68800       4.12500      58.43859     102.90175      32.52372       2.74398 
   2689.53560       4.12500      57.34139     102.96887      32.66918       2.75720 
   2689.38320       4.12500      56.99619     102.00275      31.54385       2.76138 
   2689.23080       4.12500      57.19555     100.41482      31.08811       2.75895 
   2689.07840       4.12500      57.17931     100.92183      31.99148       2.75914 
   2688.92600       4.12500      56.95877     102.77828      32.47163       2.76184 
   2688.77360       4.12500      57.76346     104.50481      30.16919       2.75208 
   2688.62120       4.12500      59.28674     105.77382      26.80404       2.73404 
   2688.46880       4.12500      59.39201     105.12294      22.46475       2.73277 
   2688.31640       4.12500      59.16813     103.62846      22.55274       2.73538 
   2688.16400       4.12500      59.27117     104.17647      24.46066       2.73418 
   2688.01160       4.12500      59.85747     106.18830      26.92032       2.72738 
   2687.85920       4.12500      59.77250     107.35822      29.71586       2.72836 
   2687.70680       4.12500      59.38534     107.83849      29.25215       2.73285 
   2687.55440       4.12500      58.96860     106.98256      27.66802       2.73772 
   2687.40200       4.12500      58.85900     104.76192      25.51467       2.73901 
   2687.24960       4.12500      58.89402     103.20112      25.71988       2.73860 
   2687.09720       4.12500      58.62000     102.69820      28.27371       2.74183 
   2686.94480       4.12500      58.27222     102.46355      34.23219       2.74596 
   2686.79240       4.12500      57.95631     102.52677      41.61280       2.74974 
   2686.64000       4.12500      57.39293     101.41019      48.93945       2.75655 
   2686.48760       4.12500      57.55578      99.47402      54.98445       2.75457 
   2686.33520       4.12500      58.39953      99.61822      58.18998       2.74446 
   2686.18280       4.12500      59.41450     101.30662      60.32917       2.73252 
   2686.03040       4.12500      60.25859     103.11531      56.15947       2.72278 
   2685.87800       4.12500      60.52669     102.75753      50.76390       2.71971 
   2685.72560       4.12500      59.56380     100.97273      45.52533       2.73080 
   2685.57320       4.12500      59.44342     101.60368      47.72777       2.73217 
   2685.42080       4.12500      60.49870     103.93709      48.83784       2.72006 
   2685.26840       4.12500      60.98871     105.06928      50.05212       2.71449 
   2685.11600       4.12500      61.70366     106.02226      52.12439       2.70651 
   2684.96360       4.12500      62.19289     106.36152      51.11562       2.70110 
   2684.81120       4.12500      62.20458     105.81367      47.94693       2.70096 
   2684.65880       4.12500      62.10784     106.10647      45.68519       2.70203 
   2684.50640       4.12500      62.47427     107.30342      47.78101       2.69801 
   2684.35400       4.12500      63.14411     107.64790      51.27412       2.69075 
   2684.20160       4.12500      63.47913     108.32855      54.63993       2.68714 
   2684.04920       4.12500      63.60992     108.94164      54.91564       2.68574 
   2683.89680       4.12500      62.67004     108.91142      54.57606       2.69589 
   2683.74440       4.12500      62.26171     109.71148      51.53542       2.70034 
   2683.59200       4.12500      61.73598     110.06805      43.68620       2.70614 
   2683.43960       4.12500      59.76179     107.73730      33.41376       2.72857 
   2683.28720       4.12500      56.11646     101.92649      23.32301       2.77257 
   2683.13480       4.12500      51.78519      94.33916      17.69546       2.82964 
   2682.98240       4.12500      50.18169      89.49660      15.73408       2.85182 
   2682.83000       4.12500      49.65073      87.46929      18.25443       2.85948 
   2682.67760       4.12500      49.66998      86.48524      19.36654       2.85920 
   2682.52520       4.12500      49.79421      86.17140      18.52795       2.85739 
   2682.37280       4.12500      49.53834      86.06126      16.71605       2.86112 
   2682.22040       4.12500      49.07939      85.97607      14.99163       2.86787 
   2682.06800       4.12500      48.80866      85.44362      15.33691       2.87188 
   2681.91560       4.12500      48.43903      84.66486      13.59684       2.87741 
   2681.76320       4.12500      48.49472      84.84905      12.00559       2.87657 
   2681.61080       4.12500      49.13708      85.77374       9.75150       2.86703 
   2681.45840       4.12500      49.46831      86.69630      10.91925       2.86214 
   2681.30600       4.12500      49.47480      86.74162      11.61766       2.86205 
   2681.15360       4.12500      48.95116      85.26054      12.23818       2.86977 
   2681.00120       4.12500      48.01575      84.38229      12.43174       2.88383 
   2680.84880       4.12500      47.64637      85.88306      12.86318       2.88945 
   2680.69640       4.12500      48.46341      88.52648      14.58477       2.87707 
   2680.54400       4.12500      49.76313      90.80865      17.74369       2.85789 
   2680.39160       4.12500      50.27573      91.30753      21.93151       2.85045 
   2680.23920       4.12500      50.64077      90.20042      27.42004       2.84523 
   2680.08680       4.12500      50.80955      87.93243      31.97433       2.84284 
   2679.93440       4.12500      50.47861      85.98719      36.04040       2.84754 
   2679.78200       4.12500      50.24765      84.63574      37.32613       2.85085 
   2679.62960       4.12500      50.64228      82.82993      36.01052       2.84521 
   2679.47720       4.12500      50.70938      81.34649      32.80275       2.84426 
   2679.32480       4.12500      50.64303      80.70406      31.41830       2.84520 
   2679.17240       4.12500      50.82389      80.59323      32.73306       2.84263 
   2679.02000       4.12500      51.38163      80.68573      35.08396       2.83480 
   2678.86760       4.12500      51.54383      81.02641      35.53687       2.83253 
   2678.71520       4.12500      51.67596      81.23049      34.93087       2.83070 
   2678.56280       4.12500      51.74041      81.23146      34.60910       2.82981 
   2678.41040       4.12500      51.56795      81.04638      34.91140       2.83220 
   2678.25800       4.12500      50.77048      81.08056      34.42051       2.84341 
   2678.10560       4.12500      50.24828      81.88913      34.16070       2.85084 
   2677.95320       4.12500      50.45443      82.10704      34.59142       2.84789 
   2677.80080       4.12500      50.57372      81.40929      35.61359       2.84618 
   2677.64840       4.12500      50.56734      80.69303      36.17511       2.84627 
   2677.49600       4.12500      50.88990      80.42278      37.43698       2.84170 
   2677.34360       4.12500      51.36685      81.55891      38.41287       2.83501 
   2677.19120       4.12500      52.09477      83.58999      37.00895       2.82494 
   2677.03880       4.12500      52.23368      84.32294      36.55259       2.82302 
   2676.88640       4.12500      51.85469      83.55422      38.80929       2.82823 
   2676.73400       4.12500      51.51630      82.59209      40.51799       2.83292 
   2676.58160       4.12500      51.00842      81.46381      38.48864       2.84003 
   2676.42920       4.12500      50.89359      80.41175      34.40997       2.84165 
   2676.27680       4.12500      50.92442      80.01260      33.27388       2.84121 
   2676.12440       4.12500      50.74678      80.16624      33.93584       2.84373 
   2675.97200       4.12500      49.89468      80.42268      33.91165       2.85596 
   2675.81960       4.12500      49.93016      80.92458      33.94983       2.85542 
   2675.66720       4.12500      50.65501      81.59441      35.39814       2.84504 
   2675.51480       4.12500      50.83007      82.35616      35.49249       2.84255 
   2675.36240       4.12500      51.53946      82.73920      32.71004       2.83261 
   2675.21000       4.12500      52.83727      83.22373      29.23941       2.81487 
   2675.05760       4.12500      53.72565      83.64323      26.51101       2.80299 
   2674.90520       4.12500      53.53215      82.82484      27.23562       2.80554 
   2674.75280       4.12500      52.89347      81.79187      27.62111       2.81408 
   2674.60040       4.12500      51.86506      80.82083      30.31706       2.82811 
   2674.44800       4.12500      50.56430      80.69324      30.49802       2.84636 
   2674.29560       4.12500      49.84989      81.64878      31.69305       2.85659 
   2674.14320       4.12500      49.86117      82.52945      33.41803       2.85642 
   2673.99080       4.12500      49.99608      81.76852      34.24485       2.85447 
   2673.83840       4.12500      50.37793      80.60780      32.53619       2.84898 
   2673.68600       4.12500      50.13120      79.76776      30.70136       2.85252 
   2673.53360       4.12500      49.11846      78.99878      29.18380       2.86732 
   2673.38120       4.12500      48.80826      78.06930      28.28033       2.87189 
   2673.22880       4.12500      48.24592      76.74324      28.43508       2.88033 
   2673.07640       4.12500      48.43862      76.06357      30.10504       2.87742 
   2672.92400       4.12500      49.01178      77.33895      32.57166       2.86887 
   2672.77160       4.12500      48.56861      79.81390      34.98642       2.87548 
   2672.61920       4.12500      47.51022      81.63456      36.30784       2.89157 
   2672.46680       4.12500      48.21781      84.77413      33.74057       2.88078 
   2672.31440       4.12500      50.28497      87.66792      30.54761       2.85044 
   2672.16200       4.12500      52.24127      89.60586      27.51743       2.82300 
   2672.00960       4.12500      54.62808      90.56254      26.05653       2.79133 
   2671.85720       4.12500      55.35076      90.91994      24.82714       2.78193 
   2671.70480       4.12500      54.21551      90.88189      22.13684       2.79659 
   2671.55240       4.12500      54.22859      90.80894      19.93815       2.79638 
   2671.40000       4.12500      52.38235      90.51144      18.04721       2.82111 
   2671.24760       4.12500      50.76671      89.78994      17.26642       2.84350 
   2671.09520       4.12500      48.36451      89.27454      15.03026       2.87871 
   2670.94280       4.12500      47.41266      88.14874      13.99185       2.89305 
   2670.79040       4.12500      47.13716      86.81149      13.80262       2.89731 
   2670.63800       4.12500      47.42655      86.56714      14.30659       2.89283 
   2670.48560       4.12500      47.54333      87.47000      13.76293       2.89103 
   2670.33320       4.12500      47.79654      88.59834      13.83201       2.88715 
   2670.18080       4.12500      47.76987      89.19446      13.06572       2.88755 
   2670.02840       4.12500      47.27781      89.04199      12.51426       2.89514 
   2669.87600       4.12500      47.18376      88.46861      12.45736       2.89659 
   2669.72360       4.12500      46.94426      87.82033      15.24317       2.90032 
   2669.57120       4.12500      46.42541      87.27191      16.32314       2.90849 
   2669.41880       4.12500      46.22170      86.78331      15.85001       2.91172 
   2669.26640       4.12500      46.25159      86.18066      15.38131       2.91125 
   2669.11400       4.12500      46.27935      85.06452      16.16898       2.91080 
   2668.96160       4.12500      47.08591      84.28623      19.11119       2.89813 
   2668.80920       4.12500      47.22333      84.03900      21.33902       2.89597 
   2668.65680       4.12500      47.05531      83.16309      22.16575       2.89859 
   2668.50440       4.12500      47.12100      83.75497      19.75409       2.89756 
   2668.35200       4.12500      46.73115      85.48207      17.59359       2.90367 
   2668.19960       4.12500      46.56627      86.10464      16.62555       2.90626 
   2668.04720       4.12500      46.36838      85.60814      16.83381       2.90939 
   2667.89480       4.12500      46.31974      84.59432      15.94069       2.91016 
   2667.74240       4.12500      46.38643      83.88985      14.44413       2.90910 
   2667.59000       4.12500      46.79661      82.91003      13.97883       2.90264 
   2667.43760       4.12500      47.32124      84.09866      14.72576       2.89446 
   2667.28520       4.12500      47.54506      87.09630      15.27078       2.89100 
   2667.13280       4.12500      47.88552      88.55910      15.10126       2.88579 
   2666.98040       4.12500      48.54200      88.74409      15.60841       2.87588 
   2666.82800       4.12500      48.26046      88.30695      16.29024       2.88010 
   2666.67560       4.12500      48.32389      87.52386      19.27579       2.87914 
   2666.52320       4.12500      49.42198      86.96053      21.72881       2.86286 
   2666.37080       4.12500      49.50376      86.49550      25.92543       2.86162 
   2666.21840       4.12500      50.69750      88.61601      26.66806       2.84448 
   2666.06600       4.12500      52.44648      93.37275      28.13247       2.82020 
   2665.91360       4.12500      53.63149      96.10815      28.31993       2.80425 
   2665.76120       4.12500      54.49445      96.76746      27.59569       2.79294 
   2665.60880       4.12500      54.49670      96.73612      25.87826       2.79289 
   2665.45640       4.12500      53.26875      95.40564      22.44501       2.80909 
   2665.30400       4.12500      51.28535      93.04810      19.64728       2.83624 
   2665.15160       4.12500      49.89258      91.39796      17.92102       2.85600 
   2664.99920       4.12500      49.80260      90.50511      18.65828       2.85727 
   2664.84680       4.12500      50.18962      90.18939      24.54918       2.85168 
   2664.69440       4.12500      50.50509      90.40877      29.44479       2.84716 
   2664.54200       4.12500      50.76692      90.79594      31.29807       2.84344 
   2664.38960       4.12500      50.92190      90.10221      29.59930       2.84125 
   2664.23720       4.12500      50.91848      88.45594      27.27269       2.84130 
   2664.08480       4.12500      50.57309      88.08909      25.56092       2.84620 
   2663.93240       4.12500      50.41389      88.35021      25.15649       2.84846 
   2663.78000       4.12500      50.18945      88.81290      25.01242       2.85168 
   2663.62760       4.12500      50.26019      89.60684      24.57848       2.85067 
   2663.47520       4.12500      50.29147      90.13276      25.06082       2.85022 
   2663.32280       4.12500      50.25726      90.86549      25.87341       2.85071 
   2663.17040       4.12500      50.45565      91.69469      25.98574       2.84787 
   2663.01800       4.12500      50.96495      91.65514      24.63569       2.84065 
   2662.86560       4.12500      51.55122      91.46046      21.20282       2.83244 
   2662.71320       4.12500      52.12418      89.69709      18.13223       2.82453 
   2662.56080       4.12500      51.60332      88.26279      16.01826       2.83172 
   2662.40840       4.12500      50.62563      88.39658      15.76063       2.84547 
   2662.25600       4.12500      50.35539      88.45348      17.03490       2.84930 
   2662.10360       4.12500      49.90237      87.79828      17.49710       2.85583 
   2661.95120       4.12500      49.33074      88.13295      17.57413       2.86417 
   2661.79880       4.12500      48.72186      87.47708      17.11027       2.87318 
   2661.64640       4.12500      48.73701      85.92886      17.44923       2.87295 
   2661.49400       4.12500      49.09045      87.15095      18.58374       2.86770 
   2661.34160       4.12500      49.65164      89.34560      19.02605       2.85947 
   2661.18920       4.12500      50.96116      91.65398      19.41175       2.84075 
   2661.03680       4.12500      52.60202      93.37232      19.20742       2.81807 
   2660.88440       4.12500      53.40938      93.90067      20.06970       2.80718 
   2660.73200       4.12500      53.22640      94.68480      19.37402       2.80961 
   2660.57960       4.12500      51.70742      96.33162      20.79142       2.83034 
   2660.42720       4.12500      50.56096      96.63307      22.93478       2.84639 
   2660.27480       4.12500      50.36337      95.33157      24.75670       2.84919 
   2660.12240       4.12500      50.57125      94.77308      27.37156       2.84622 
   2659.97000       4.12500      50.64260      95.16909      26.56706       2.84520 
   2659.81760       4.12500      50.70982      93.41965      29.20799       2.84425 
   2659.66520       4.12500      50.74003      90.46326      30.28529       2.84382 
   2659.51280       4.12500      50.48510      89.78297      30.56178       2.84745 
   2659.36040       4.12500      50.55296      90.34133      30.91067       2.84648 
   2659.20800       4.12500      51.38049      91.10133      30.07066       2.83483 
   2659.05560       4.12500      52.19053      92.13539      31.83337       2.82363 
   2658.90320       4.12500      51.53244      92.46022      33.14370       2.83271 
   2658.75080       4.12500      49.61097      91.92095      34.01879       2.86017 
   2658.59840       4.12500      49.54627      90.64732      33.29457       2.86101 
   2658.44600       4.12500      50.35259      88.65205      30.64354       2.84936 
   2658.29360       4.12500      51.05258      87.71109      28.48244       2.83942 
   2658.14120       4.12500      51.69161      88.16296      26.60441       2.83049 
   2657.98880       4.12500      52.01680      89.09845      26.25550       2.82600 
   2657.83640       4.12500      51.51874      89.56213      29.12076       2.83289 
   2657.68400       4.12500      51.18469      88.19359      31.44313       2.83755 
   2657.53160       4.12500      50.61913      86.65296      32.30666       2.84555 
   2657.37920       4.12500      50.38228      85.53637      32.08115       2.84892 
   2657.22680       4.12500      50.06978      83.41308      33.17724       2.85341 
   2657.07440       4.12500      50.05236      81.89870      34.79623       2.85366 
   2656.92200       4.12500      50.98663      80.96766      35.48492       2.84036 
   2656.76960       4.12500      51.89708      81.18034      36.77876       2.82766 
   2656.61720       4.12500      53.12442      82.83540      38.81559       2.81101 
   2656.46480       4.12500      53.33586      85.07728      40.56750       2.80815 
   2656.31240       4.12500      52.39598      86.53098      42.23600       2.82084 
   2656.16000       4.12500      51.71896      87.28909      42.37803       2.83011 
   2656.00760       4.12500      51.36328      86.26610      41.91303       2.83505 
   2655.85520       4.12500      50.77002      83.17693      37.62058       2.84341 
   2655.70280       4.12500      49.35788      81.95479      36.98315       2.86382 
   2655.55040       4.12500      48.95935      83.02827      36.59919       2.86964 
   2655.39800       4.12500      49.00287      84.80859      36.45252       2.86900 
   2655.24560       4.12500      49.14231      84.27534      34.20808       2.86693 
   2655.09320       4.12500      49.41942      81.66485      31.82797       2.86286 
   2654.94080       4.12500      49.58102      80.15647      28.85585       2.86049 
   2654.78840       4.12500      49.19898      79.89927      26.48016       2.86610 
   2654.63600       4.12500      48.70488      79.94434      24.37626       2.87343 
   2654.48360       4.12500      48.21214      79.92618      22.46437       2.88083 
   2654.33120       4.12500      48.58307      81.04854      23.06084       2.87526 
   2654.17880       4.12500      49.36075      82.15792      24.16441       2.86374 
   2654.02640       4.12500      49.53239      81.58400      27.62082       2.86120 
   2653.87400       4.12500      49.18917      81.59083      28.25289       2.86625 
   2653.72160       4.12500      48.59602      82.84647      26.57862       2.87506 
   2653.56920       4.12500      47.58836      82.22253      21.45356       2.89037 
   2653.41680       4.12500      46.43157      80.56235      18.02836       2.90843 
   2653.26440       4.12500      45.63045      79.90218      16.46643       2.92124 
   2653.11200       4.12500      45.50910      79.77821      16.56050       2.92319 
   2652.95960       4.12500      46.21807      80.29014      19.14646       2.91180 
   2652.80720       4.12500      47.72243      80.77669      24.07114       2.88836 
   2652.65480       4.12500      48.89914      81.28540      27.57454       2.87057 
   2652.50240       4.12500      48.91822      82.36689      28.97162       2.87025 
   2652.35000       4.12500      49.44529      82.60307      27.55910       2.86249 
   2652.19760       4.12500      49.46862      83.34774      28.56448       2.86214 
   2652.04520       4.12500      49.46167      84.07552      30.57046       2.86224 
   2651.89280       4.12500      49.31187      83.56673      33.92200       2.86444 
   2651.74040       4.12500      49.54200      83.37371      36.90325       2.86107 
   2651.58800       4.12500      49.87036      84.42751      41.89118       2.85629 
   2651.43560       4.12500      50.27317      85.94006      42.71276       2.85048 
   2651.28320       4.12500      50.58615      86.80910      41.59935       2.84601 
   2651.13080       4.12500      50.77791      88.09888      39.94707       2.84328 
   2650.97840       4.12500      50.79022      90.01645      42.90636       2.84311 
   2650.82600       4.12500      50.85725      88.65422      43.91437       2.84216 
   2650.67360       4.12500      50.91359      85.94207      40.56137       2.84136 
   2650.52120       4.12500      50.87164      84.69452      34.34653       2.84196 
   2650.36880       4.12500      50.65598      83.26575      28.95984       2.84501 
   2650.21640       4.12500      50.36142      82.63862      28.60841       2.84922 
   2650.06400       4.12500      50.16381      83.00120      29.04788       2.85205 
   2649.91160       4.12500      50.61522      84.04229      29.31174       2.84560 
   2649.75920       4.12500      51.14408      84.44306      29.54591       2.83813 
   2649.60680       4.12500      51.25582      84.32639      30.38829       2.83655 
   2649.45440       4.12500      51.90637      85.30099      30.59089       2.82753 
   2649.30200       4.12500      51.71227      85.95671      31.70551       2.83020 
   2649.14960       4.12500      51.22125      86.13145      31.92733       2.83704 
   2648.99720       4.12500      51.24452      85.66062      34.44096       2.83671 
   2648.84480       4.12500      51.05062      84.26357      34.41832       2.83943 
   2648.69240       4.12500      51.34651      83.91926      35.77700       2.83529 
   2648.54000       4.12500      52.12436      84.66288      35.52983       2.82454 
   2648.38760       4.12500      52.52721      85.35431      35.73808       2.81903 
   2648.23520       4.12500      52.43606      85.63836      38.49054       2.82026 
   2648.08280       4.12500      52.32111      85.07720      37.91674       2.82183 
   2647.93040       4.12500      51.85827      84.37678      36.33355       2.82819 
   2647.77800       4.12500      50.82821      84.20850      32.07719       2.84260 
   2647.62560       4.12500      50.25251      83.98344      30.71086       2.85078 
   2647.47320       4.12500      50.44899      83.23129      31.16365       2.84796 
   2647.32080       4.12500      50.89171      82.97124      33.78948       2.84168 
   2647.16840       4.12500      51.54779      83.63809      34.76867       2.83249 
   2647.01600       4.12500      51.84935      84.12946      35.48405       2.82830 
   2646.86360       4.12500      51.83410      84.21040      34.92562       2.82851 
   2646.71120       4.12500      51.66738      84.31236      34.12630       2.83082 
   2646.55880       4.12500      51.50084      84.42303      34.47249       2.83313 
   2646.40640       4.12500      51.11057      84.28020      36.46728       2.83859 
   2646.25400       4.12500      50.76868      83.79192      37.14128       2.84342 
   2646.10160       4.12500      50.93575      83.45002      35.22101       2.84105 
   2645.94920       4.12500      51.30035      83.12349      31.81871       2.83593 
   2645.79680       4.12500      51.58233      82.89695      31.87465       2.83200 
   2645.64440       4.12500      52.07760      83.45203      33.35802       2.82517 
   2645.49200       4.12500      52.42172      84.30769      32.53180       2.82046 
   2645.33960       4.12500      52.59244      85.01906      31.20424       2.81814 
   2645.18720       4.12500      52.59133      85.62409      30.64267       2.81815 
   2645.03480       4.12500      52.30766      85.29745      33.42242       2.82201 
   2644.88240       4.12500      52.48028      84.27565      36.99355       2.81966 
   2644.73000       4.12500      52.59577      83.29872      35.48549       2.81809 
   2644.57760       4.12500      52.64822      82.84507      34.24974       2.81738 
   2644.42520       4.12500      52.93985      82.83728      33.04606       2.81345 
   2644.27280       4.12500      53.06227      83.01718      33.41117       2.81180 
   2644.12040       4.12500      52.86053      83.95964      32.97688       2.81452 
   2643.96800       4.12500      51.80941      84.76276      34.03199       2.82889 
   2643.81560       4.12500      51.23091      84.51510      34.77318       2.83691 
   2643.66320       4.12500      51.17476      84.26237      36.03541       2.83769 
   2643.51080       4.12500      51.42003      84.20012      37.16100       2.83426 
   2643.35840       4.12500      51.16358      83.78536      39.22044       2.83785 
   2643.20600       4.12500      50.08820      82.84135      36.90450       2.85318 
   2643.05360       4.12500      51.77124      84.05907      32.13929       2.82951 
   2642.90120       4.12500      54.79278      87.59388      26.70510       2.78928 
   2642.74880       4.12500      55.49755      89.98934      25.26715       2.78006 
   2642.59640       4.12500      54.17484      90.25845      28.74117       2.79714 
   2642.44400       4.12500      51.59651      87.05770      35.14103       2.83198 
   2642.29160       4.12500      49.85359      83.41953      39.34051       2.85659 
   2642.13920       4.12500      50.38209      84.08592      42.54327       2.84894 
   2641.98680       4.12500      52.61232      86.03374      45.04069       2.81802 
   2641.83440       4.12500      53.85067      86.94509      45.98399       2.80135 
   2641.68200       4.12500      53.25735      86.31602      46.90686       2.80921 
   2641.52960       4.12500      52.52694      84.96439      44.94003       2.81904 
   2641.37720       4.12500      51.71263      85.07835      42.10950       2.83021 
   2641.22480       4.12500      51.30773      85.05991      35.26251       2.83583 
   2641.07240       4.12500      51.56635      83.89396      34.41359       2.83222 
   2640.92000       4.12500      51.69227      83.38667      35.96643       2.83047 
   2640.76760       4.12500      51.95247      84.26939      39.35322       2.82688 
   2640.61520       4.12500      52.47520      85.12447      41.05695       2.81974 
   2640.46280       4.12500      52.52485      85.78075      39.26155       2.81906 
   2640.31040       4.12500      52.61139      85.86279      36.80420       2.81788 
   2640.15800       4.12500      52.89515      85.51353      36.01407       2.81405 
   2640.00560       4.12500      53.08155      85.03948      37.79245       2.81155 
   2639.85320       4.12500      52.80042      84.52354      38.68782       2.81533 
   2639.70080       4.12500      52.52993      84.10215      36.79920       2.81899 
   2639.54840       4.12500      51.88642      83.95220      36.09036       2.82780 
   2639.39600       4.12500      51.71493      84.27000      37.70696       2.83016 
   2639.24360       4.12500      52.03383      84.80173      40.67807       2.82577 
   2639.09120       4.12500      52.45668      85.00674      41.06250       2.81999 
   2638.93880       4.12500      52.51421      85.01309      39.16425       2.81920 
   2638.78640       4.12500      52.22088      85.29823      37.50881       2.82320 
   2638.63400       4.12500      51.90366      85.83280      36.87497       2.82756 
   2638.48160       4.12500      51.73003      86.37271      35.48085       2.82995 
   2638.32920       4.12500      51.89522      86.93853      33.93607       2.82767 
   2638.17680       4.12500      52.24715      86.58549      33.88937       2.82284 
   2638.02440       4.12500      52.21423      85.83898      35.00410       2.82329 
   2637.87200       4.12500      52.88407      86.04752      36.44305       2.81421 
   2637.71960       4.12500      52.84301      86.31744      37.07801       2.81475 
   2637.56720       4.12500      52.73278      86.56526      38.92319       2.81624 
   2637.41480       4.12500      52.44910      86.95331      40.18828       2.82009 
   2637.26240       4.12500      51.93790      86.61131      40.92217       2.82709 
   2637.11000       4.12500      52.00450      85.81697      40.95304       2.82617 
   2636.95760       4.12500      51.58524      84.90428      40.36346       2.83197 
   2636.80520       4.12500      51.68761      84.30452      39.44139       2.83054 
   2636.65280       4.12500      52.14135      84.65022      40.70570       2.82429 
   2636.50040       4.12500      52.14162      85.10645      44.84467       2.82428 
   2636.34800       4.12500      51.99295      85.57615      50.49882       2.82632 
   2636.19560       4.12500      51.78554      86.21075      52.54472       2.82918 
   2636.04320       4.12500      51.58910      86.72274      53.51943       2.83191 
   2635.89080       4.12500      51.50583      87.10281      53.99980       2.83306 
   2635.73840       4.12500      51.39474      87.47733      53.79863       2.83461 
   2635.58600       4.12500      51.59814      87.52270      51.78349       2.83178 
   2635.43360       4.12500      52.06076      87.60094      49.87397       2.82540 
   2635.28120       4.12500      52.17638      87.62829      49.18850       2.82381 
   2635.12880       4.12500      51.78325      87.14271      48.56575       2.82922 
   2634.97640       4.12500      51.53972      86.29443      47.41821       2.83259 
   2634.82400       4.12500      52.11246      85.98622      46.29778       2.82470 
   2634.67160       4.12500      52.60178      85.76913      44.94027       2.81802 
   2634.51920       4.12500      52.47371      85.01665      45.06836       2.81975 
   2634.36680       4.12500      52.36895      84.61006      46.15531       2.82118 
   2634.21440       4.12500      52.15066      84.38660      49.57982       2.82416 
   2634.06200       4.12500      52.15150      84.73072      48.84344       2.82415 
   2633.90960       4.12500      52.26932      85.41316      47.31448       2.82254 
   2633.75720       4.12500      52.31170      85.71632      44.53868       2.82196 
   2633.60480       4.12500      52.25073      85.75529      45.55108       2.82279 
   2633.45240       4.12500      52.07193      85.44968      46.25730       2.82524 
   2633.30000       4.12500      52.01848      85.02443      45.77443       2.82597 
   2633.14760       4.12500      51.89208      85.05462      44.87238       2.82771 
   2632.99520       4.12500      51.67041      85.36900      43.97403       2.83078 
   2632.84280       4.12500      51.74127      85.41081      42.87449       2.82980 
   2632.69040       4.12500      52.08199      85.51323      41.24714       2.82510 
   2632.53800       4.12500      52.08749      85.74115      38.87809       2.82503 
   2632.38560       4.12500      52.14083      85.79910      37.61771       2.82429 
   2632.23320       4.12500      52.24825      85.43635      37.74865       2.82282 
   2632.08080       4.12500      52.34112      85.17678      38.85517       2.82156 
   2631.92840       4.12500      52.39555      85.12805      40.05773       2.82081 
   2631.77600       4.12500      52.70069      85.03931      39.81668       2.81668 
   2631.62360       4.12500      52.77449      85.46217      40.63536       2.81568 
   2631.47120       4.12500      52.17077      85.67325      40.22896       2.82390 
   2631.31880       4.12500      52.48654      85.20184      40.03065       2.81958 
   2631.16640       4.12500      52.77358      84.83062      39.60228       2.81569 
   2631.01400       4.12500      52.75985      84.39331      40.43225       2.81587 
   2630.86160       4.12500      53.12083      83.40420      40.97265       2.81102 
   2630.70920       4.12500      52.35491      82.68243      40.64645       2.82139 
   2630.55680       4.12500      52.20914      82.89087      40.10255       2.82336 
   2630.40440       4.12500      52.26316      83.42132      40.87000       2.82262 
   2630.25200       4.12500      52.36546      82.97424      41.38968       2.82122 
   2630.09960       4.12500      52.46643      82.76635      42.34920       2.81985 
   2629.94720       4.12500      52.53782      83.15131      42.51228       2.81888 
   2629.79480       4.12500      52.51236      83.32729      41.41541       2.81922 
   2629.64240       4.12500      52.37540      83.15482      41.39375       2.82109 
   2629.49000       4.12500      52.48083      82.41982      41.96130       2.81965 
   2629.33760       4.12500      52.64054      81.96589      44.81862       2.81749 
   2629.18520       4.12500      52.96021      83.09608      45.70390       2.81318 
   2629.03280       4.12500      53.18467      83.76395      45.26419       2.81017 
   2628.88040       4.12500      53.02888      83.16618      43.76563       2.81225 
   2628.72800       4.12500      52.98499      83.43565      40.24364       2.81284 
   2628.57560       4.12500      52.71541      83.51173      38.74714       2.81648 
   2628.42320       4.12500      52.66218      83.64926      36.58968       2.81719 
   2628.27080       4.12500      52.69368      84.27998      35.44003       2.81677 
   2628.11840       4.12500      52.60469      84.29845      33.89428       2.81797 
   2627.96600       4.12500      52.29406      84.29362      37.36523       2.82220 
   2627.81360       4.12500      52.09706      84.89083      40.07168       2.82489 
   2627.66120       4.12500      51.90907      86.38499      42.11237       2.82748 
   2627.50880       4.12500      51.38555      88.29765      40.33278       2.83475 
   2627.35640       4.12500      50.85791      89.00713      38.74924       2.84216 
   2627.20400       4.12500      51.24093      88.06048      36.89148       2.83677 
   2627.05160       4.12500      51.26704      86.61988      36.44609       2.83640 
   2626.89920       4.12500      50.91908      84.55605      36.28703       2.84129 
   2626.74680       4.12500      50.36797      82.77799      36.25200       2.84913 
   2626.59440       4.12500      50.03543      83.32604      38.78999       2.85390 
   2626.44200       4.12500      49.83519      84.90421      42.36483       2.85680 
   2626.28960       4.12500      49.86905      85.79402      44.38130       2.85631 
   2626.13720       4.12500      49.98226      87.14020      43.87096       2.85467 
   2625.98480       4.12500      50.05570      88.52173      40.72000       2.85361 
   2625.83240       4.12500      50.21778      88.09776      37.94523       2.85127 
   2625.68000       4.12500      50.30785      87.36269      39.76871       2.84998 
   2625.52760       4.12500      50.25769      87.16512      43.52120       2.85070 
   2625.37520       4.12500      50.19076      87.47456      48.97034       2.85166 
   2625.22280       4.12500      50.13645      87.96723      48.14586       2.85244 
   2625.07040       4.12500      50.19577      87.83752      43.53975       2.85159 
   2624.91800       4.12500      50.08508      87.32854      38.76208       2.85318 
   2624.76560       4.12500      49.93782      86.28716      37.20710       2.85531 
   2624.61320       4.12500      49.93362      84.57318      40.89527       2.85537 
   2624.46080       4.12500      49.91732      83.97303      40.63070       2.85561 
   2624.30840       4.12500      49.83913      84.60264      40.04293       2.85674 
   2624.15600       4.12500      49.66595      85.24093      37.93343       2.85926 
   2624.00360       4.12500      49.55026      85.75567      37.59249       2.86094 
   2623.85120       4.12500      49.61196      85.92477      38.66996       2.86004 
   2623.69880       4.12500      49.75950      85.42188      39.02838       2.85790 
   2623.54640       4.12500      49.79078      84.43683      39.84160       2.85744 
   2623.39400       4.12500      49.64906      83.41929      38.64001       2.85950 
   2623.24160       4.12500      49.40338      82.90252      37.95104       2.86309 
   2623.08920       4.12500      49.37981      83.06863      36.69780       2.86344 
   2622.93680       4.12500      49.44738      83.11409      37.53870       2.86245 
   2622.78440       4.12500      49.38898      82.83849      37.18079       2.86330 
   2622.63200       4.12500      49.11341      82.93782      36.45849       2.86736 
   2622.47960       4.12500      48.86897      83.20998      34.21378       2.87098 
   2622.32720       4.12500      48.90814      84.05476      33.32824       2.87040 
   2622.17480       4.12500      49.09285      85.80910      30.88571       2.86767 
   2622.02240       4.12500      49.03772      87.43013      27.58594       2.86848 
   2621.87000       4.12500      48.87540      85.76150      24.86116       2.87089 
   2621.71760       4.12500      48.76955      82.90993      23.61417       2.87246 
   2621.56520       4.12500      48.29653      82.56296      24.16897       2.87956 
   2621.41280       4.12500      47.74591      82.73073      24.78816       2.88793 
   2621.26040       4.12500      47.80064      83.79784      24.42717       2.88708 
   2621.10800       4.12500      48.12094      85.61378      23.49990       2.88221 
   2620.95560       4.12500      48.24330      86.49532      23.66445       2.88036 
   2620.80320       4.12500      47.99067      86.46946      24.78003       2.88419 
   2620.65080       4.12500      47.79256      85.56788      26.41164       2.88721 
   2620.49840       4.12500      47.81054      84.65899      26.72994       2.88693 
   2620.34600       4.12500      47.92071      83.73598      26.45239       2.88525 
   2620.19360       4.12500      48.01870      82.48334      27.51379       2.88376 
   2620.04120       4.12500      48.07747      81.74844      29.84095       2.88287 
   2619.88880       4.12500      48.35253      81.38942      31.68209       2.87871 
   2619.73640       4.12500      48.76199      81.67143      32.25256       2.87258 
   2619.58400       4.12500      48.93498      83.03998      33.19819       2.87000 
   2619.43160       4.12500      49.01944      85.37555      34.31987       2.86875 
   2619.27920       4.12500      49.24036      87.46420      33.64636       2.86549 
   2619.12680       4.12500      49.02782      87.56264      30.79195       2.86863 
   2618.97440       4.12500      48.67025      86.12697      29.25492       2.87395 
   2618.82200       4.12500      48.44279      84.55947      29.71416       2.87735 
   2618.66960       4.12500      48.42369      83.53426      30.44598       2.87764 
   2618.51720       4.12500      48.74719      83.54243      32.58900       2.87280 
   2618.36480       4.12500      49.20971      83.79205      36.47218       2.86595 
   2618.21240       4.12500      49.71960      83.45417      41.59795       2.85848 
   2618.06000       4.12500      49.77393      83.10946      42.73558       2.85769 
   2617.90760       4.12500      49.73705      83.22404      40.79418       2.85822 
   2617.75520       4.12500      49.85683      83.72553      38.35734       2.85648 
   2617.60280       4.12500      49.83839      84.35754      37.15121       2.85675 
   2617.45040       4.12500      49.86243      84.58212      37.80687       2.85640 
   2617.29800       4.12500      50.00972      84.33776      38.87408       2.85427 
   2617.14560       4.12500      50.11755      84.02524      38.85884       2.85272 
   2616.99320       4.12500      50.21554      83.92068      40.54218       2.85131 
   2616.84080       4.12500      50.32533      83.79786      41.61678       2.84973 
   2616.68840       4.12500      50.33261      83.96584      45.53152       2.84963 
   2616.53600       4.12500      50.24035      84.38371      46.55622       2.85095 
   2616.38360       4.12500      50.35853      84.56787      46.20649       2.84926 
   2616.23120       4.12500      50.43328      85.07347      41.83986       2.84819 
   2616.07880       4.12500      50.43941      86.12768      38.78210       2.84810 
   2615.92640       4.12500      50.77510      87.08506      36.50522       2.84333 
   2615.77400       4.12500      51.51485      87.39091      35.55189       2.83295 
   2615.62160       4.12500      52.03077      88.01040      35.22045       2.82581 
   2615.46920       4.12500      51.79311      89.79230      31.27526       2.82908 
   2615.31680       4.12500      51.31132      89.58279      31.60857       2.83578 
   2615.16440       4.12500      50.99594      87.44971      32.77559       2.84020 
   2615.01200       4.12500      50.88669      86.35933      33.51927       2.84174 
   2614.85960       4.12500      51.02231      86.84748      30.13547       2.83983 
   2614.70720       4.12500      51.40585      88.27166      26.68283       2.83446 
   2614.55480       4.12500      51.75505      89.56812      24.89100       2.82961 
   2614.40240       4.12500      51.55691      89.70506      24.39540       2.83235 
   2614.25000       4.12500      51.08635      88.86070      22.87069       2.83894 
   2614.09760       4.12500      50.73796      87.81170      21.89240       2.84385 
   2613.94520       4.12500      50.39050      86.60176      21.83373       2.84880 
   2613.79280       4.12500      50.21043      86.13743      24.79013       2.85138 
   2613.64040       4.12500      50.31200      86.86136      29.00793       2.84992 
   2613.48800       4.12500      50.60018      87.42142      32.23904       2.84581 
   2613.33560       4.12500      50.61146      87.92562      30.35267       2.84565 
   2613.18320       4.12500      50.53164      88.46016      28.79120       2.84678 
   2613.03080       4.12500      50.53917      89.21291      27.05249       2.84668 
   2612.87840       4.12500      50.60211      90.11587      25.45615       2.84578 
   2612.72600       4.12500      50.59382      90.99531      24.82218       2.84590 
   2612.57360       4.12500      50.50285      92.15855      24.40770       2.84719 
   2612.42120       4.12500      50.52307      92.84031      25.66814       2.84690 
   2612.26880       4.12500      50.65061      93.20450      25.43110       2.84509 
   2612.11640       4.12500      50.76112      93.29714      26.71636       2.84352 
   2611.96400       4.12500      50.97524      93.31934      28.23108       2.84050 
   2611.81160       4.12500      51.11670      93.03134      31.63766       2.83850 
   2611.65920       4.12500      51.06429      92.59572      32.48996       2.83924 
   2611.50680       4.12500      51.02675      92.57931      30.75053       2.83977 
   2611.35440       4.12500      51.11960      92.61781      27.18383       2.83846 
   2611.20200       4.12500      50.97946      93.06995      24.96776       2.84044 
   2611.04960       4.12500      50.72871      93.61397      25.27861       2.84398 
   2610.89720       4.12500      50.79591      94.36225      26.91644       2.84303 
   2610.74480       4.12500      50.96020      94.86522      29.27404       2.84071 
   2610.59240       4.12500      50.58053      93.84918      29.94321       2.84609 
   2610.44000       4.12500      50.46504      92.22507      30.57266       2.84773 
   2610.28760       4.12500      50.50830      90.81145      30.18013       2.84712 
   2610.13520       4.12500      50.43198      89.64993      29.70932       2.84821 
   2609.98280       4.12500      50.40781      88.69381      30.24164       2.84855 
   2609.83040       4.12500      50.22008      88.03199      29.62531       2.85124 
   2609.67800       4.12500      50.33382      87.83755      31.53626       2.84961 
   2609.52560       4.12500      50.54947      87.59212      33.48306       2.84653 
   2609.37320       4.12500      50.57139      87.64006      35.70841       2.84622 
   2609.22080       4.12500      50.35281      88.25381      34.71280       2.84934 
   2609.06840       4.12500      50.59894      89.00784      34.49090       2.84583 
   2608.91600       4.12500      51.30175      89.96330      36.31159       2.83592 
   2608.76360       4.12500      51.68091      90.86533      40.03478       2.83063 
   2608.61120       4.12500      51.70922      90.99535      41.12687       2.83024 
   2608.45880       4.12500      51.15324      89.46967      42.00846       2.83800 
   2608.30640       4.12500      50.72892      87.49026      39.94487       2.84398 
   2608.15400       4.12500      50.44412      86.45441      39.52190       2.84803 
   2608.00160       4.12500      50.20520      85.96083      39.41573       2.85146 
   2607.84920       4.12500      50.01101      85.58331      39.47691       2.85425 
   2607.69680       4.12500      49.94876      85.15701      40.89407       2.85515 
   2607.54440       4.12500      49.93695      84.92146      42.72496       2.85532 
   2607.39200       4.12500      50.02042      84.81432      45.82826       2.85412 
   2607.23960       4.12500      50.19743      84.62051      46.12302       2.85157 
   2607.08720       4.12500      49.98418      84.82568      46.58376       2.85464 
   2606.93480       4.12500      49.77597      85.34084      48.63714       2.85766 
   2606.78240       4.12500      49.81920      85.92983      52.61347       2.85703 
   2606.63000       4.12500      50.08851      86.55411      57.72337       2.85314 
   2606.47760       4.12500      50.37819      87.06033      59.15947       2.84898 
   2606.32520       4.12500      50.73230      87.53592      59.13332       2.84393 
   2606.17280       4.12500      51.21285      87.89159      54.23285       2.83716 
   2606.02040       4.12500      51.74694      87.94793      49.82492       2.82972 
   2605.86800       4.12500      51.03488      87.44747      44.86172       2.83968 
   2605.71560       4.12500      50.87481      86.90816      47.46224       2.84191 
   2605.56320       4.12500      50.82352      86.60771      49.30922       2.84264 
   2605.41080       4.12500      50.97688      86.53541      51.22235       2.84047 
   2605.25840       4.12500      51.52315      87.54402      51.08492       2.83283 
   2605.10600       4.12500      52.21567      89.25835      53.23594       2.82328 
   2604.95360       4.12500      52.32057      90.34881      54.21795       2.82184 
   2604.80120       4.12500      52.06695      90.64834      55.08778       2.82531 
   2604.64880       4.12500      52.22792      90.99223      54.44553       2.82310 
   2604.49640       4.12500      52.48793      92.11528      55.69565       2.81956 
   2604.34400       4.12500      52.46444      91.53201      55.14786       2.81988 
   2604.19160       4.12500      52.23419      90.19811      54.33819       2.82302 
   2604.03920       4.12500      51.71618      90.31590      52.16642       2.83015 
   2603.88680       4.12500      51.14054      90.52195      50.09336       2.83818 
   2603.73440       4.12500      50.90113      90.64594      47.40643       2.84154 
   2603.58200       4.12500      50.58130      91.87306      46.55665       2.84608 
   2603.42960       4.12500      50.29268      90.77276      47.57122       2.85020 
   2603.27720       4.12500      50.33820      86.82615      47.52862       2.84955 
   2603.12480       4.12500      50.40122      83.85538      47.64824       2.84864 
   2602.97240       4.12500      50.49076      81.60661      45.25254       2.84737 
   2602.82000       4.12500      50.70873      81.27740      44.24105       2.84427 
   2602.66760       4.12500      50.91654      82.22889      40.95628       2.84132 
   2602.51520       4.12500      51.00796      83.00610      39.66744       2.84003 
   2602.36280       4.12500      50.84584      83.15451      39.48907       2.84232 
   2602.21040       4.12500      50.74569      83.21098      39.17708       2.84374 
   2602.05800       4.12500      51.48169      84.62936      39.68952       2.83342 
   2601.90560       4.12500      51.69197      85.79967      39.04441       2.83048 
   2601.75320       4.12500      51.59819      84.64387      37.97148       2.83178 
   2601.60080       4.12500      52.01542      83.77122      33.11094       2.82602 
   2601.44840       4.12500      52.26125      83.88659      32.21493       2.82265 
   2601.29600       4.12500      52.36755      83.79808      33.84734       2.82120 
   2601.14360       4.12500      52.14136      83.30371      35.85410       2.82429 
   2600.99120       4.12500      51.79798      83.09922      37.62898       2.82901 
   2600.83880       4.12500      51.76377      83.44004      37.52971       2.82948 
   2600.68640       4.12500      51.75493      83.48328      37.48412       2.82961 
   2600.53400       4.12500      52.09890      84.07648      37.25982       2.82487 
   2600.38160       4.12500      52.57076      86.39705      37.02913       2.81844 
   2600.22920       4.12500      52.58604      88.03697      37.54576       2.81823 
   2600.07680       4.12500      53.23805      87.81346      35.66331       2.80947 
   2599.92440       4.12500      53.39809      86.95761      35.24905       2.80732 
   2599.77200       4.12500      53.02207      86.37675      36.17204       2.81235 
   2599.61960       4.12500      52.67751      85.78944      38.18699       2.81699 
   2599.46720       4.12500      52.01423      85.31577      38.84419       2.82604 
   2599.31480       4.12500      51.63784      85.29208      38.29633       2.83123 
   2599.16240       4.12500      51.63195      85.43942      37.79915       2.83131 
   2599.01000       4.12500      51.94515      85.35098      38.45854       2.82698 
   2598.85760       4.12500      52.27422      85.08678      38.70289       2.82247 
   2598.70520       4.12500      52.53029      84.81552      39.38123       2.81898 
   2598.55280       4.12500      52.59531      84.96853      40.65825       2.81810 
   2598.40040       4.12500      52.56247      85.27740      41.49676       2.81854 
   2598.24800       4.12500      52.33326      85.14596      39.93617       2.82166 
   2598.09560       4.12500      52.47806      85.30323      38.72175       2.81969 
   2597.94320       4.12500      52.60463      85.32736      36.99101       2.81797 
   2597.79080       4.12500      52.33191      84.96363      37.99492       2.82168 
   2597.63840       4.12500      51.47926      84.39558      37.97318       2.83345 
   2597.48600       4.12500      51.20104      83.54934      38.82492       2.83732 
   2597.33360       4.12500      51.55007      83.90283      37.82276       2.83245 
   2597.18120       4.12500      52.38018      85.61562      35.58207       2.82104 
   2597.02880       4.12500      53.50594      87.59155      33.01138       2.80592 
   2596.87640       4.12500      55.07660      89.17154      30.12334       2.78548 
   2596.72400       4.12500      56.49314      90.18884      28.19212       2.76762 
   2596.57160       4.12500      57.90066      91.42982      26.09524       2.75044 
   2596.41920       4.12500      57.19608      92.22593      26.18522       2.75896 
   2596.26680       4.12500      54.79519      90.84880      29.12575       2.78918 
   2596.11440       4.12500      53.09468      88.21790      33.27936       2.81142 
   2595.96200       4.12500      52.47509      86.07175      33.65040       2.81974 
   2595.80960       4.12500      52.48655      84.66097      33.68544       2.81958 
   2595.65720       4.12500      52.73851      84.27072      34.91778       2.81616 
   2595.50480       4.12500      53.06562      85.76567      37.25531       2.81176 
   2595.35240       4.12500      53.45381      86.98605      37.95242       2.80658 
   2595.20000       4.12500      53.85592      85.90922      37.07439       2.80127 
   2595.04760       4.12500      54.19786      84.68599      35.86462       2.79678 
   2594.89520       4.12500      53.92097      84.54234      35.34432       2.80041 
   2594.74280       4.12500      52.87282      84.77419      33.90213       2.81438 
   2594.59040       4.12500      51.85946      85.16059      35.52475       2.82819 
   2594.43800       4.12500      51.60588      84.59578      36.78824       2.83167 
   2594.28560       4.12500      51.40868      83.57137      39.21950       2.83442 
   2594.13320       4.12500      51.22605      83.29110      41.06624       2.83697 
   2593.98080       4.12500      51.94048      83.19282      42.05094       2.82706 
   2593.82840       4.12500      51.89683      83.05574      42.54826       2.82765 
   2593.67600       4.12500      51.79868      82.85350      42.13116       2.82900 
   2593.52360       4.12500      51.73959      82.75922      41.45559       2.82982 
   2593.37120       4.12500      51.76899      82.73737      40.36908       2.82941 
   2593.21880       4.12500      52.36492      83.74356      39.37766       2.82124 
   2593.06640       4.12500      53.20123      84.92616      39.42392       2.80996 
   2592.91400       4.12500      53.42411      85.58028      39.62017       2.80697 
   2592.76160       4.12500      53.40632      85.92736      41.40771       2.80721 
   2592.60920       4.12500      53.13733      85.96735      42.51894       2.81080 
   2592.45680       4.12500      52.78543      85.63448      42.68189       2.81553 
   2592.30440       4.12500      52.24606      85.23929      43.68270       2.82286 
   2592.15200       4.12500      51.34005      85.05323      43.31304       2.83540 
   2591.99960       4.12500      51.44531      85.15179      43.33061       2.83391 
   2591.84720       4.12500      52.45160      85.38091      39.58958       2.82008 
   2591.69480       4.12500      52.85513      85.26400      38.10349       2.81459 
   2591.54240       4.12500      53.11613      85.12932      38.14269       2.81108 
   2591.39000       4.12500      53.15829      85.50639      38.69729       2.81052 
   2591.23760       4.12500      53.17061      85.92908      41.44363       2.81035 
   2591.08520       4.12500      53.15218      85.87241      45.08754       2.81060 
   2590.93280       4.12500      52.92663      85.69903      47.39098       2.81363 
   2590.78040       4.12500      52.88830      85.59406      47.58426       2.81414 
   2590.62800       4.12500      53.24287      85.48278      46.25595       2.80939 
   2590.47560       4.12500      52.57456      85.31230      47.39055       2.81840 
   2590.32320       4.12500      51.55958      85.14182      47.64433       2.83234 
   2590.17080       4.12500      51.56913      84.93120      45.98326       2.83218 
   2590.01840       4.12500      51.74928      84.62364      43.74732       2.82969 
   2589.86600       4.12500      51.71777      84.17049      42.50928       2.83012 
   2589.71360       4.12500      51.57767      83.71665      45.20653       2.83206 
   2589.56120       4.12500      51.53028      83.29890      48.26468       2.83272 
   2589.40880       4.12500      51.90177      83.03083      52.46349       2.82758 
   2589.25640       4.12500      52.89545      85.01318      54.65411       2.81407 
   2589.10400       4.12500      53.83600      89.65482      53.74231       2.80154 
   2588.95160       4.12500      54.01595      92.41615      50.13121       2.79916 
   2588.79920       4.12500      54.16919      93.53183      48.55777       2.79716 
   2588.64680       4.12500      53.95970      94.49181      49.88778       2.79990 
   2588.49440       4.12500      54.02232      94.58347      52.61211       2.79908 
   2588.34200       4.12500      54.31082      92.35912      52.92949       2.79531 
   2588.18960       4.12500      53.67909      89.92625      53.06595       2.80361 
   2588.03720       4.12500      53.01073      89.72675      53.38137       2.81250 
   2587.88480       4.12500      54.15763      90.09425      56.11898       2.79736 
   2587.73240       4.12500      54.21235      90.82241      53.86336       2.79659 
   2587.58000       4.12500      54.10241      91.68541      52.62693       2.79803 
   2587.42760       4.12500      54.39875      91.67454      52.12144       2.79417 
   2587.27520       4.12500      54.64076      91.20737      53.40151       2.79103 
   2587.12280       4.12500      54.69502      91.19566      53.60404       2.79033 
   2586.97040       4.12500      54.43565      91.61690      52.30031       2.79369 
   2586.81800       4.12500      54.21572      91.55370      53.41226       2.79655 
   2586.66560       4.12500      54.13646      90.56102      54.66154       2.79758 
   2586.51320       4.12500      54.15379      89.89729      56.58696       2.79736 
   2586.36080       4.12500      54.28665      91.15037      58.34836       2.79562 
   2586.20840       4.12500      54.25165      93.42343      62.27345       2.79608 
   2586.05600       4.12500      53.99514      94.02798      64.27130       2.79944 
   2585.90360       4.12500      53.41712      92.63909      64.62796       2.80708 
   2585.75120       4.12500      53.30220      90.30597      62.33168       2.80860 
   2585.59880       4.12500      53.47286      87.74073      53.35677       2.80633 
   2585.44640       4.12500      53.75158      86.77813      45.12775       2.80264 
   2585.29400       4.12500      54.22073      87.87450      41.23853       2.79649 
   2585.14160       4.12500      55.11042      90.31628      44.22075       2.78501 
   2584.98920       4.12500      55.24100      92.89647      48.56650       2.78332 
   2584.83680       4.12500      54.86969      94.74236      49.00468       2.78808 
   2584.68440       4.12500      54.42966      94.98098      45.61143       2.79377 
   2584.53200       4.12500      54.16571      94.35780      44.95281       2.79720 
   2584.37960       4.12500      53.89632      93.93102      45.44437       2.80073 
   2584.22720       4.12500      53.38451      93.93640      48.84599       2.80751 
   2584.07480       4.12500      54.11651      95.24152      44.64906       2.79787 
   2583.92240       4.12500      55.10963      97.19752      43.68201       2.78502 
   2583.77000       4.12500      55.20679      97.87481      41.91153       2.78376 
   2583.61760       4.12500      54.25439      97.11085      42.10524       2.79607 
   2583.46520       4.12500      52.72808      95.88895      36.70478       2.81636 
   2583.31280       4.12500      50.73011      94.80981      31.85558       2.84407 
   2583.16040       4.12500      49.81505      93.78504      27.82946       2.85710 
   2583.00800       4.12500      49.52403      93.45079      26.06982       2.86133 
   2582.85560       4.12500      49.56923      93.85456      29.74000       2.86067 
   2582.70320       4.12500      49.70196      94.11332      30.98677       2.85873 
   2582.55080       4.12500      49.57182      94.35564      31.87535       2.86063 
   2582.39840       4.12500      49.19144      94.75438      31.12655       2.86621 
   2582.24600       4.12500      49.31888      95.36895      30.99217       2.86433 
   2582.09360       4.12500      50.19371      96.28543      29.34157       2.85165 
   2581.94120       4.12500      50.70844      96.23009      26.48867       2.84427 
   2581.78880       4.12500      50.66395      95.89121      24.10787       2.84490 
   2581.63640       4.12500      50.26379      95.98040      21.12489       2.85062 
   2581.48400       4.12500      49.71052      95.55202      18.95421       2.85862 
   2581.33160       4.12500      49.42222      95.28163      18.59498       2.86282 
   2581.17920       4.12500      49.88792      96.39373      21.00800       2.85604 
   2581.02680       4.12500      50.70985      98.30354      25.05173       2.84427 
   2580.87440       4.12500      51.26480      99.06817      30.81638       2.83643 
   2580.72200       4.12500      52.52275      98.62859      31.92334       2.81913 
   2580.56960       4.12500      52.22625      96.93145      27.93083       2.82313 
   2580.41720       4.12500      50.81105      94.40804      21.74322       2.84287 
   2580.26480       4.12500      50.17348      93.39892      17.65052       2.85192 
   2580.11240    -999.25000      50.74481      94.82294      17.34250       2.84377 
   2579.96000    -999.25000      50.23928      96.00762      17.75019       2.85098 
   2579.80760    -999.25000      50.28382      96.73075      19.00623       2.85033 
   2579.65520    -999.25000      50.25418      98.10963      20.64443       2.85075 
   2579.50280    -999.25000      49.86216      99.28036      20.94207       2.85641 
   2579.35040    -999.25000      49.28609      98.49341      20.62856       2.86482 
   2579.19800    -999.25000      48.99379      97.27843      19.96393       2.86913 
   2579.04560    -999.25000      48.79997      96.96659      21.61032       2.87201 
   2578.89320    -999.25000      48.69163      97.29304      23.15746       2.87362 
   2578.74080    -999.25000      49.36844      97.52139      23.80834       2.86362 
   2578.58840    -999.25000      50.15524      97.75617      20.30411       2.85219 
   2578.43600    -999.25000      50.40418      98.52033      19.17875       2.84860 
   2578.28360    -999.25000      49.98853      99.81994      18.68229       2.85458 
   2578.13120    -999.25000      49.05974     100.92395      19.67039       2.86818 
   2577.97880    -999.25000      49.33780     101.53074      19.64468       2.86406 
   2577.82640    -999.25000      49.85838     101.56329      19.84088       2.85647 
   2577.67400    -999.25000      50.16290     101.02102      20.20549       2.85206 
   2577.52160    -999.25000      50.52189     100.44097      19.20322       2.84693 
   2577.36920    -999.25000      50.34591     100.02770      17.90403       2.84944 
   2577.21680    -999.25000      49.96645      99.76060      17.40314       2.85490 
   2577.06440    -999.25000      49.90726     100.34921      17.14823       2.85575 
   2576.91200    -999.25000      50.03377     101.28702      16.72112       2.85392 
   2576.75960    -999.25000      50.30470     101.76231      15.81947       2.85003 
   2576.60720    -999.25000      50.83086     102.08822      15.77569       2.84254 
   2576.45480    -999.25000      51.39859     101.46248      16.85243       2.83456 
   2576.30240    -999.25000      51.96083     100.16600      17.83669       2.82677 
   2576.15000    -999.25000      51.30802      98.92754      19.15896       2.83584 
   2575.99760    -999.25000      50.67039      98.53648      21.76827       2.84482 
   2575.84520    -999.25000      50.50541      99.38450      25.11821       2.84716 
   2575.69280    -999.25000      50.90691      99.48819      27.86899       2.84146 
   2575.54040    -999.25000      51.23175      98.12282      26.52192       2.83689 
   2575.38800    -999.25000      51.52009      96.82985      23.26030       2.83287 
   2575.23560    -999.25000      51.34969      96.58864      20.18707       2.83524 
   2575.08320    -999.25000      50.83932      95.63065      19.60416       2.84242 
   2574.93080    -999.25000      51.41122      97.13824      20.81542       2.83440 
   2574.77840    -999.25000      52.72335      99.67525      21.32770       2.81641 
   2574.62600    -999.25000      52.07447      98.95661      21.99755       2.82523 
   2574.47360    -999.25000      51.15441      97.82725      20.53423       2.83799 
   2574.32120    -999.25000      50.93597      97.76131      17.86558       2.84105 
   2574.16880    -999.25000      51.85874      96.99054      16.99358       2.82820 
   2574.01640    -999.25000      53.23746      95.77488      18.37402       2.80951 
   2573.86400    -999.25000      54.15210      94.93433      24.58093       2.79739 
   2573.71160    -999.25000      54.50494      94.12238      32.89551       2.79279 
   2573.55920    -999.25000      53.63263      94.56261      40.30182       2.80423 
   2573.40680    -999.25000      53.22925      94.79227      44.34004       2.80957 
   2573.25440    -999.25000      55.18953      94.47990      44.40215       2.78410 
   2573.10200    -999.25000      58.69807      95.92366      43.05841       2.74116 
   2572.94960    -999.25000      58.05917      98.67485      44.63872       2.74855 
   2572.79720    -999.25000      56.33596     102.87204      51.95317       2.76960 
   2572.64480    -999.25000      57.39045     106.89499      62.27306       2.75662 
   2572.49240    -999.25000      59.23364     110.39518      75.26225       2.73468 
   2572.34000    -999.25000      59.80527     113.24326      81.37391       2.72798 
   2572.18760    -999.25000      60.05310     115.50526      80.35241       2.72513 
   2572.03520    -999.25000      59.95987     115.97466      74.69577       2.72620 
   2571.88280    -999.25000      59.40486     114.53180      66.58260       2.73263 
   2571.73040    -999.25000      59.12890     112.78415      59.71166       2.73584 
   2571.57800    -999.25000      58.76982     110.19430      52.27256       2.74006 
   2571.42560    -999.25000      59.23724     107.07360      46.53712       2.73458 
   2571.27320    -999.25000      59.55394     103.94489      43.40243       2.73089 
   2571.12080    -999.25000      59.32215     101.02600      44.60121       2.73358 
   2570.96840    -999.25000      59.47823     100.14457      51.09949       2.73177 
   2570.81600    -999.25000      59.59870     103.36951      59.31826       2.73037 
   2570.66360    -999.25000      59.65057     105.61720      66.38325       2.72977 
   2570.51120    -999.25000      59.61652     106.28280      69.53166       2.73016 
   2570.35880    -999.25000      59.67942     106.56649      68.02292       2.72943 
   2570.20640    -999.25000      58.69788     106.26819      61.34111       2.74093 
   2570.05400    -999.25000      57.96902     105.37548      55.04552       2.74959 
   2569.90160    -999.25000      59.79066     104.27941      51.35643       2.72824 
   2569.74920    -999.25000      61.26446     103.08625      50.26019       2.71142 
   2569.59680    -999.25000      58.93439     101.27599      53.98394       2.73828 
   2569.44440    -999.25000      57.97017      99.51133      61.27411       2.74958 
   2569.29200    -999.25000      58.46992      98.72349      69.85507       2.74362 
   2569.13960    -999.25000      58.19120      98.46809      77.27229       2.74693 
   2568.98720    -999.25000      58.43903      98.40857      79.32604       2.74398 
   2568.83480    -999.25000      57.99553      98.54656      77.77422       2.74927 
   2568.68240    -999.25000      58.37729      98.68231      73.91825       2.74471 
   2568.53000    -999.25000      58.29650      98.71655      70.37790       2.74567 
   2568.37760    -999.25000      59.04573      98.65302      66.49281       2.73683 
   2568.22520    -999.25000      59.21007      98.45087      63.34553       2.73489 
   2568.07280    -999.25000      59.16359      98.19827      62.62654       2.73543 
   2567.92040    -999.25000      58.40438      97.92744      63.79145       2.74440 
   2567.76800    -999.25000      57.51795      97.34998      65.69800       2.75504 
   2567.61560    -999.25000      58.77911      96.63451      67.59366       2.74000 
   2567.46320    -999.25000      59.21219      95.79980      68.36161       2.73487 
   2567.31080    -999.25000      59.27447      94.65841      67.72140       2.73414 
   2567.15840    -999.25000      59.26318      94.06949      64.27893       2.73427 
   2567.00600    -999.25000      59.20488      93.86901      59.03677       2.73495 
   2566.85360    -999.25000      59.21188      93.86392      57.84330       2.73487 
   2566.70120    -999.25000      59.22630      94.13486      60.72874       2.73470 
   2566.54880    -999.25000      59.22992      94.50806      64.55735       2.73466 
   2566.39640    -999.25000      59.30759      95.00609      66.09058       2.73375 
   2566.24400    -999.25000      59.21240      95.80181      66.94392       2.73486 
   2566.09160    -999.25000      59.21005      96.05489      70.40148       2.73489 
   2565.93920    -999.25000      59.24261      95.93996      71.03763       2.73451 
   2565.78680    -999.25000      59.29066      95.71083      68.39052       2.73395 
   2565.63440    -999.25000      59.32266      95.36519      64.21859       2.73358 
   2565.48200    -999.25000      59.24100      95.52651      63.72692       2.73453 
   2565.32960    -999.25000      59.29004      96.34087      68.73328       2.73396 
   2565.17720    -999.25000      59.27551      97.04147      74.49405       2.73413 
   2565.02480    -999.25000      59.19436      97.41749      76.60184       2.73507 
   2564.87240    -999.25000      59.34355      98.20331      75.37026       2.73333 
   2564.72000    -999.25000      59.51259      99.96069      70.16527       2.73137 
   2564.56760    -999.25000      59.57809     101.74044      69.55146       2.73061 
   2564.41520    -999.25000      59.53181     101.87736      68.30803       2.73114 
   2564.26280    -999.25000      59.51170     101.77680      63.42713       2.73138 
   2564.11040    -999.25000      59.12876     101.88909      56.98701       2.73584 
   2563.95800    -999.25000      58.65604     101.97438      49.62070       2.74141 
   2563.80560    -999.25000      58.49482     101.80599      47.40572       2.74331 
   2563.65320    -999.25000      56.81923     101.46036      45.75333       2.76363 
   2563.50080    -999.25000      55.24335     101.07324      47.68833       2.78334 
   2563.34840    -999.25000      55.31488     100.46366      47.27702       2.78239 
   2563.19600    -999.25000      56.23652      99.55413      48.66185       2.77080 
   2563.04360    -999.25000      57.45438      98.55096      47.59610       2.75583 
   2562.89120    -999.25000      57.53270      97.54837      49.54290       2.75485 
   2562.73880    -999.25000      56.65850      96.46964      52.95862       2.76556 
   2562.58640    -999.25000      57.28988      95.12996      54.78182       2.75781 
   2562.43400    -999.25000      58.33549      93.60402      54.22321       2.74523 
   2562.28160    -999.25000      58.58225      92.04189      51.07378       2.74228 
   2562.12920    -999.25000      58.75021      90.68095      48.24100       2.74029 
   2561.97680    -999.25000      58.16146      89.91902      47.10485       2.74729 
   2561.82440    -999.25000      57.94328      89.40916      48.62782       2.74990 
   2561.67200    -999.25000      57.34961      88.44668      51.48081       2.75708 
   2561.51960    -999.25000      56.71312      85.84837      53.58933       2.76487 
   2561.36720    -999.25000      57.11868      83.84637      55.17368       2.75989 
   2561.21480    -999.25000      57.19546      84.34657      57.32104       2.75895 
   2561.06240    -999.25000      57.36739      85.88742      58.24519       2.75685 
   2560.91000    -999.25000      57.96810      86.55267      58.35221       2.74961 
   2560.75760    -999.25000      59.00472      87.56321      58.13934       2.73732 
   2560.60520    -999.25000      59.26784      88.56218      54.95340       2.73422 
   2560.45280    -999.25000      58.67950      89.19205      55.68641       2.74113 
   2560.30040    -999.25000      57.75862      89.70556      56.48344       2.75213 
   2560.14800    -999.25000      57.83633      90.87972      58.42751       2.75118 
   2559.99560    -999.25000      57.96381      92.62556      56.55086       2.74965 
   2559.84320    -999.25000      58.10764      94.68887      52.05856       2.74793 
   2559.69080    -999.25000      59.09144      96.88084      45.91631       2.73630 
   2559.53840    -999.25000      58.79953      99.26882      40.97275       2.73971 
   2559.38600    -999.25000      57.35505      99.90392      38.01328       2.75705 
   2559.23360    -999.25000      56.95183      99.92451      39.57749       2.76193 
   2559.08120    -999.25000      57.32482     105.07098      44.80594       2.75738 
   2558.92880    -999.25000      57.39068     109.33234      48.70564       2.75657 
   2558.77640    -999.25000      57.28256     110.39062      48.60484       2.75789 
   2558.62400    -999.25000      57.63272     111.38268      45.26277       2.75364 
   2558.47160    -999.25000      59.01182     112.29379      42.24266       2.73726 
   2558.31920    -999.25000      58.09834     112.99882      43.52198       2.74807 
   2558.16680    -999.25000      56.45663     113.48296      45.98046       2.76809 
   2558.01440    -999.25000      56.64098     113.83331      47.48633       2.76576 
   2557.86200    -999.25000      56.23011     114.16854      45.35286       2.77086 
   2557.70960    -999.25000      56.57407     114.50357      43.72789       2.76659 
   2557.55720    -999.25000      57.18237     114.83842      43.39125       2.75911 
   2557.40480    -999.25000      57.73581     115.03613      45.24723       2.75240 
   2557.25240    -999.25000      58.62167     115.15883      47.74070       2.74183 
   2557.10000    -999.25000      57.79723     115.27645      49.88010       2.75168 
   2556.94760    -999.25000      57.69656     115.39401      51.95873       2.75287 
   2556.79520    -999.25000      58.34077     115.51151      52.21133       2.74515 
   2556.64280    -999.25000      59.33525     115.62900      51.14272       2.73345 
   2556.49040    -999.25000      59.39705     115.71915      50.50102       2.73271 
   2556.33800    -999.25000      58.85408     115.68285      50.97306       2.73907 
   2556.18560    -999.25000      58.26742     115.53957      50.35752       2.74602 
   2556.03320    -999.25000      58.50327     115.39452      48.94845       2.74321 
   2555.88080    -999.25000      58.79601     115.30006      47.68359       2.73975 
   2555.72840    -999.25000      57.99322     115.22414      49.26047       2.74931 
   2555.57600    -999.25000      58.06350     115.14827      47.50903       2.74846 
   2555.42360    -999.25000      58.59875     115.07232      45.86188       2.74209 
   2555.27120    -999.25000      59.82050     115.00334      43.57994       2.72783 
   2555.11880    -999.25000      62.29427     114.97396      39.77799       2.70010 
   2554.96640    -999.25000      64.44160     114.97000      37.75431       2.67699 
   2554.81400    -999.25000      62.90589     114.97000      38.84971       2.69339 
   2554.66160    -999.25000      61.30708     114.97000      43.15120       2.71095 
   2554.50920    -999.25000      60.80436     114.97000      48.44547       2.71657 
   2554.35680    -999.25000      60.02724     114.97000      52.10047       2.72543 
   2554.20440    -999.25000      57.71108     115.06641      55.35545       2.75281 
   2554.05200    -999.25000      58.00856     115.33738      55.10526       2.74913 
   2553.89960    -999.25000      59.08222     115.68652      52.36352       2.73641 
   2553.74720    -999.25000      58.73914     116.04437      49.63850       2.74043 
   2553.59480    -999.25000      57.87810     116.40201      48.39582       2.75069 
   2553.44240    -999.25000      57.85931     116.75946      46.15638       2.75090 
   2553.29000    -999.25000      57.57693     117.33951      41.98709       2.75431 
   2553.13760    -999.25000      57.74115     117.42165      37.02974       2.75233 
   2552.98520    -999.25000      57.44878     117.31958      34.44735       2.75587 
   2552.83280    -999.25000      57.14213     116.70710      30.85658       2.75960 
   2552.68040    -999.25000      56.77325     116.49033      29.68173       2.76413 
   2552.52800    -999.25000      57.08129     117.42711      31.08256       2.76035 
   2552.37560    -999.25000      57.88952     117.56538      35.70960       2.75056 
   2552.22320    -999.25000      57.96144     116.38815      38.14866       2.74968 
   2552.07080    -999.25000      57.82838     115.59965      37.92624       2.75128 
   2551.91840    -999.25000      57.71538     114.79536      38.18817       2.75264 
   2551.76600    -999.25000      57.84554     113.70399      40.18527       2.75107 
   2551.61360    -999.25000      58.65305     112.10308      42.42786       2.74145 
   2551.46120    -999.25000      59.11409     110.50050      43.38336       2.73601 
   2551.30880    -999.25000      59.49259     110.50966      41.62674       2.73160 
   2551.15640    -999.25000      58.86745     108.02590      38.30376       2.73892 
   2551.00400    -999.25000      56.93369     106.04691      33.55035       2.76224 
   2550.85160    -999.25000      56.20082     105.08703      29.94047       2.77122 
   2550.69920    -999.25000      57.39359     104.92704      28.80416       2.75658 
   2550.54680    -999.25000      58.70132     105.21601      28.48024       2.74090 
   2550.39440    -999.25000      58.38264     105.56367      27.94237       2.74465 
   2550.24200    -999.25000      58.16074     106.06994      28.62313       2.74729 
   2550.08960    -999.25000      56.59511     106.80151      29.48340       2.76639 
   2549.93720    -999.25000      56.82616     109.04919      27.84795       2.76348 
   2549.78480    -999.25000      56.99960     108.99003      24.57789       2.76134 
   2549.63240    -999.25000      56.80484     107.17371      21.26894       2.76374 
   2549.48000    -999.25000      56.71558     104.58381      19.92771       2.76483 
   2549.32760    -999.25000      56.48849     101.92680      18.02780       2.76764 
   2549.17520    -999.25000      56.63996     100.94035      18.99573       2.76577 
   2549.02280    -999.25000      56.93083     103.15988      24.94323       2.76219 
   2548.87040    -999.25000      58.31111     108.30585      33.76986       2.74554 
   2548.71800    -999.25000      59.84506     114.27949      40.88515       2.72756 
   2548.56560    -999.25000      60.19760     118.27919      40.91883       2.72347 
   2548.41320    -999.25000      59.43076     118.82694      39.11840       2.73233 
   2548.26080    -999.25000      59.20939     117.05829      37.56518       2.73490 
   2548.10840    -999.25000      59.24500     114.83401      39.37075       2.73448 
   2547.95600    -999.25000      59.46508     114.38573      43.38844       2.73192 
   2547.80360    -999.25000      59.86318     115.33566      44.75477       2.72731 
   2547.65120    -999.25000      60.13981     116.13942      44.30770       2.72413 
   2547.49880    -999.25000      59.74780     115.44601      41.36967       2.72865 
   2547.34640    -999.25000      58.73955     113.13393      43.04605       2.74044 
   2547.19400    -999.25000      57.48804     111.00607      46.03533       2.75542 
   2547.04160    -999.25000      57.54269     111.37878      48.80293       2.75473 
   2546.88920    -999.25000      57.86251     112.47158      47.82553       2.75087 
   2546.73680    -999.25000      57.99578     113.17023      43.74717       2.74926 
   2546.58440    -999.25000      57.39703     111.49187      36.61739       2.75650 
   2546.43200    -999.25000      55.57943     107.50563      32.10046       2.77911 
   2546.27960    -999.25000      54.72385     105.46556      29.55760       2.78996 
   2546.12720    -999.25000      54.75086     105.68771      31.62708       2.78961 
   2545.97480    -999.25000      55.69176     106.73912      34.21206       2.77763 
   2545.82240    -999.25000      55.99737     106.75480      37.55082       2.77376 
   2545.67000    -999.25000      55.14631     104.44167      42.49647       2.78455 
   2545.51760    -999.25000      55.87039     100.89691      50.37947       2.77538 
   2545.36520    -999.25000      56.17474      99.86674      59.30547       2.77155 
   2545.21280    -999.25000      58.51167      99.30513      64.85376       2.74326 
   2545.06040    -999.25000      59.30165      97.06568      65.65833       2.73382 
   2544.90800    -999.25000      59.44347      95.42030      62.80347       2.73217 
   2544.75560    -999.25000      59.01584      94.13539      57.74780       2.73717 
   2544.60320    -999.25000      58.46984      94.43505      50.90039       2.74361 
   2544.45080    -999.25000      59.09089      96.86136      45.42697       2.73630 
   2544.29840    -999.25000      59.42803     100.79481      39.57078       2.73235 
   2544.14600    -999.25000      59.57902     103.41340      35.43055       2.73060 
   2543.99360    -999.25000      58.90149     105.10236      34.64970       2.73852 
   2543.84120    -999.25000      57.45420     106.73406      38.81441       2.75584 
   2543.68880    -999.25000      57.45863     108.13813      43.39124       2.75575 
   2543.53640    -999.25000      57.86600     109.12262      49.95818       2.75083 
   2543.38400    -999.25000      58.12672     109.78547      54.74067       2.74770 
   2543.23160    -999.25000      58.35728     109.97000      57.34290       2.74495 
   2543.07920    -999.25000      58.00006     109.97000      55.04624       2.74922 
   2542.92680    -999.25000      57.19954    -999.25000      56.05008       2.75891 
   2542.77440    -999.25000      56.98117    -999.25000      58.84752       2.76157 
   2542.62200    -999.25000      57.15157     108.96191      56.98154       2.75948 
   2542.46960    -999.25000      57.24751     108.32487      48.20396       2.75831 
   2542.31720    -999.25000      57.74944     109.37784      37.06308       2.75223 
   2542.16480    -999.25000      58.91322     110.90350      30.76643       2.73840 
   2542.01240    -999.25000      59.28491     110.45461      29.60875       2.73402 
   2541.86000    -999.25000      58.79446     109.65768      33.86833       2.73977 
   2541.70760    -999.25000      57.60526     110.18713      36.66559       2.75400 
   2541.55520    -999.25000      57.33074     110.58135      39.29475       2.75730 
   2541.40280    -999.25000      57.08849     110.41989      42.39416       2.76026 
   2541.25040    -999.25000      56.71840     110.14239      47.64341       2.76480 
   2541.09800    -999.25000      56.65862     109.91194      52.02484       2.76554 
   2540.94560    -999.25000      57.63401     109.73036      51.07767       2.75365 
   2540.79320    -999.25000      58.91262     109.52547      48.11882       2.73841 
   2540.64080    -999.25000      59.23330     109.19193      44.42702       2.73462 
   2540.48840    -999.25000      59.37667     108.80682      41.82349       2.73295 
   2540.33600    -999.25000      58.70819     108.42191      40.09690       2.74080 
   2540.18360    -999.25000      58.45818     108.03700      39.05513       2.74375 
   2540.03120    -999.25000      58.66843     107.69736      41.01829       2.74126 
   2539.87880    -999.25000      58.03938     107.45902      47.08357       2.74875 
   2539.72640    -999.25000      58.04793     106.25772      54.43546       2.74864 
   2539.57400    -999.25000      55.56704     104.22350      54.75208       2.77936 
   2539.42160    -999.25000      54.49802     102.67046      51.81120       2.79289 
   2539.26920    -999.25000      54.15298     102.01669      48.91808       2.79737 
   2539.11680    -999.25000      55.05459     101.64060      48.11429       2.78573 
   2538.96440    -999.25000      57.23793     100.80700      49.99246       2.75854 
   2538.81200    -999.25000      58.59784      98.93071      51.45090       2.74212 
   2538.65960    -999.25000      58.79039      96.99866      50.69021       2.73982 
   2538.50720    -999.25000      59.60511      95.65307      47.64397       2.73031 
   2538.35480    -999.25000      59.16158      94.50816      44.92513       2.73547 
   2538.20240    -999.25000      57.91958      93.85480      48.40373       2.75021 
   2538.05000    -999.25000      56.61541      93.72000      51.88966       2.76610 
   2537.89760    -999.25000      56.56157      93.72000      55.31852       2.76674 
   2537.74520    -999.25000      57.67624      93.90035      57.96748       2.75314 
   2537.59280    -999.25000      56.87569      94.51574      58.76255       2.76289 
   2537.44040    -999.25000      55.16927      94.74802      57.23701       2.78431 
   2537.28800    -999.25000      55.28498      96.28049      53.88580       2.78277 
   2537.13560    -999.25000      56.63993      98.63676      52.18917       2.76581 
   2536.98320    -999.25000      57.87328      99.69915      51.99689       2.75076 
   2536.83080    -999.25000      57.86102     100.00945      53.34549       2.75088 
   2536.67840    -999.25000      56.27803     100.26035      52.10679       2.77032 
   2536.52600    -999.25000      55.65379     100.51113      50.55305       2.77809 
   2536.37360    -999.25000      56.47195     100.77076      52.97784       2.76787 
   2536.22120    -999.25000      58.57024     101.05648      52.51423       2.74252 
   2536.06880    -999.25000      59.11852     101.35574      56.34734       2.73596 
   2535.91640    -999.25000      58.30123     101.65687      59.93252       2.74563 
   2535.76400    -999.25000      57.22686     102.15198      63.08064       2.75859 
   2535.61160    -999.25000      58.39692     103.52583      61.94788       2.74452 
   2535.45920    -999.25000      58.04099     105.31046      56.53826       2.74873 
   2535.30680    -999.25000      57.48781     106.32286      54.33451       2.75540 
   2535.15440    -999.25000      56.89649     106.83253      52.80804       2.76261 
   2535.00200    -999.25000      58.01692     107.31670      51.72926       2.74905 
   2534.84960    -999.25000      59.01784     107.92530      52.07450       2.73716 
   2534.69720    -999.25000      58.33559     108.77981      53.42209       2.74522 
   2534.54480    -999.25000      57.50716     109.76543      54.82874       2.75517 
   2534.39240    -999.25000      58.18183     110.79346      53.65453       2.74706 
   2534.24000    -999.25000      57.93102     111.89304      51.72136       2.75005 
   2534.08760    -999.25000      57.95035     113.02075      46.62080       2.74981 
   2533.93520    -999.25000      57.79906     114.12175      44.47535       2.75163 
   2533.78280    -999.25000      57.13509     114.52380      42.59624       2.75970 
   2533.63040    -999.25000      56.10953     114.56591      42.77916       2.77238 
   2533.47800    -999.25000      56.96802     114.26274      42.68156       2.76176 
   2533.32560    -999.25000      57.56674     113.94639      44.78546       2.75444 
   2533.17320    -999.25000      57.93475     114.30641      48.03534       2.75000 
   2533.02080    -999.25000      57.69802     114.81607      51.59946       2.75285 
   2532.86840    -999.25000      56.88874     114.61482      55.00422       2.76272 
   2532.71600    -999.25000      57.04384     114.09895      52.44369       2.76080 
   2532.56360    -999.25000      57.41760     113.65180      50.66489       2.75625 
   2532.41120    -999.25000      57.54927     113.48666      48.58803       2.75465 
   2532.25880    -999.25000      57.54869     114.00901      46.92122       2.75465 
   2532.10640    -999.25000      57.55951     113.00452      45.35622       2.75452 
   2531.95400    -999.25000      57.12790     110.77241      43.29871       2.75978 
   2531.80160    -999.25000      56.94905     108.37595      44.92553       2.76196 
   2531.64920    -999.25000      56.76717     105.12094      48.78292       2.76420 
   2531.49680    -999.25000      56.44964     102.37865      52.54670       2.76813 
   2531.34440    -999.25000      56.62125     101.45341      52.64735       2.76600 
   2531.19200    -999.25000      57.11037     101.39014      48.25072       2.75999 
   2531.03960    -999.25000      56.96130     101.55752      46.60591       2.76181 
   2530.88720    -999.25000      56.97499     101.63000      48.55548       2.76164 
   2530.73480    -999.25000      57.20549     101.63000      52.90745       2.75883 
   2530.58240    -999.25000      57.31373     101.59884      53.83819       2.75751 
   2530.43000    -999.25000      58.02965     101.37325      51.73230       2.74887 
   2530.27760    -999.25000      59.13298     101.01837      48.97102       2.73582 
   2530.12520    -999.25000      59.31277     100.63591      49.33811       2.73369 
   2529.97280    -999.25000      59.21983     100.18037      47.58295       2.73478 
   2529.82040    -999.25000      58.43283      99.63609      49.04155       2.74406 
   2529.66800    -999.25000      56.99340      99.08232      48.18588       2.76146 
   2529.51560    -999.25000      56.43350      99.05711      48.58271       2.76833 
   2529.36320    -999.25000      56.88988      99.51615      48.78667       2.76270 
   2529.21080    -999.25000      57.78376     100.10423      47.87761       2.75183 
   2529.05840    -999.25000      58.29438     101.06028      47.47844       2.74570 
   2528.90600    -999.25000      58.14333     102.29697      48.43302       2.74750 
   2528.75360    -999.25000      57.11930     103.50130      50.96157       2.75990 
   2528.60120    -999.25000      57.31833     104.32775      50.35238       2.75745 
   2528.44880    -999.25000      57.40780     104.85217      46.13408       2.75636 
   2528.29640    -999.25000      57.18745     105.30928      41.95996       2.75905 
   2528.14400    -999.25000      57.38021     105.76640      42.03195       2.75670 
   2527.99160    -999.25000      58.21880     106.11414      43.57951       2.74661 
   2527.83920    -999.25000      57.84709     106.21632      42.53796       2.75106 
   2527.68680    -999.25000      58.64433     106.22000      40.66031       2.74156 
   2527.53440    -999.25000      58.72543     106.22000      40.61725       2.74058 
   2527.38200    -999.25000      57.62600     106.15397      43.72029       2.75375 
   2527.22960    -999.25000      56.90010     105.86575      44.11353       2.76257 
   2527.07720    -999.25000      56.79691     105.43717      44.00830       2.76383 
   2526.92480    -999.25000      57.66055     104.88531      43.64881       2.75332 
   2526.77240    -999.25000      59.28352     104.26783      45.67024       2.73409 
   2526.62000    -999.25000      59.56284     103.69299      46.90045       2.73078 
   2526.46760    -999.25000      58.77341     103.42242      51.12425       2.74003 
   2526.31520    -999.25000      56.87431     103.44688      52.48842       2.76296 
   2526.16280    -999.25000      56.28302     103.54795      52.63940       2.77020 
   2526.01040    -999.25000      57.40612     103.68428      51.46981       2.75642 
   2525.85800    -999.25000      57.06953     104.14617      50.75489       2.76050 
   2525.70560    -999.25000      56.57409     105.02272      52.72513       2.76659 
   2525.55320    -999.25000      56.44335     106.02529      52.22308       2.76820 
   2525.40080    -999.25000      56.16715     107.04935      48.69077       2.77164 
   2525.24840    -999.25000      57.01793     108.22092      45.53521       2.76114 
   2525.09600    -999.25000      56.87158     109.50175      43.12038       2.76292 
   2524.94360    -999.25000      58.07327     110.80365      42.79888       2.74838 
   2524.79120    -999.25000      57.51619     112.08514      41.62713       2.75506 
   2524.63880    -999.25000      55.76967     112.85574      42.59564       2.77670 
   2524.48640    -999.25000      55.91916     113.16425      46.39936       2.77475 
   2524.33400    -999.25000      56.60694     113.36633      48.97817       2.76619 
   2524.18160    -999.25000      56.70568     113.56839      47.63173       2.76496 
   2524.02920    -999.25000      57.06531     113.56203      44.37946       2.76054 
   2523.87680    -999.25000      57.23996     113.37280      42.32058       2.75840 
   2523.72440    -999.25000      56.46380     113.30000      40.98974       2.76797 
   2523.57200    -999.25000      57.58114     113.30000      38.74981       2.75431 
   2523.41960    -999.25000      58.63904     113.30000      39.07529       2.74162 
   2523.26720    -999.25000      57.25794     113.27299      40.90549       2.75825 
   2523.11480    -999.25000      57.32078     113.12634      44.83561       2.75742 
   2522.96240    -999.25000      58.46005     112.59612      43.83570       2.74375 
   2522.81000    -999.25000      58.10421     111.12083      44.61130       2.74797 
   2522.65760    -999.25000      57.90574     110.64749      48.28728       2.75035 
   2522.50520    -999.25000      57.82319     110.60395      53.12120       2.75134 
   2522.35280    -999.25000      57.80940     111.87225      55.30084       2.75150 
   2522.20040    -999.25000      58.28727     115.10307      54.01545       2.74579 
   2522.04800    -999.25000      58.97726     117.34258      49.81514       2.73763 
   2521.89560    -999.25000      59.08169     117.56943      45.99587       2.73639 
   2521.74320    -999.25000      58.83081     116.60931      44.63602       2.73934 
   2521.59080    -999.25000      58.98471     116.13226      45.69181       2.73753 
   2521.43840    -999.25000      59.32157     117.00632      48.66438       2.73359 
   2521.28600    -999.25000      59.38253     117.81603      50.85663       2.73288 
   2521.13360    -999.25000      59.28992     117.86385      54.57977       2.73396 
   2520.98120    -999.25000      59.26457     117.79106      57.90250       2.73425 
   2520.82880    -999.25000      59.24361     117.74647      58.21524       2.73450 
   2520.67640    -999.25000      58.58479     115.59183      55.83082       2.74226 
   2520.52400    -999.25000      57.36572     111.35361      52.22805       2.75691 
   2520.37160    -999.25000      57.56718     109.73918      49.78308       2.75443 
   2520.21920    -999.25000      58.12859     109.80589      49.35949       2.74768 
   2520.06680    -999.25000      57.59534     109.14500      49.82153       2.75410 
   2519.91440    -999.25000      58.00693     109.86008      48.90837       2.74914 
   2519.76200    -999.25000      58.94659     111.90635      47.42434       2.73800 
   2519.60960    -999.25000      58.80928     113.20443      46.07329       2.73960 
   2519.45720    -999.25000      58.41270     113.35429      50.20279       2.74429 
   2519.30480    -999.25000      58.32932     113.30596      53.85139       2.74528 
   2519.15240    -999.25000      57.99744     113.47228      58.63509       2.74925 
   2519.00000    -999.25000      59.06702     113.71873      60.62084       2.73660 
   2518.84760    -999.25000      59.07533     113.96899      60.65459       2.73647 
   2518.69520    -999.25000      58.28072     113.41436      55.53897       2.74587 
   2518.54280    -999.25000      58.13581     112.12971      52.18142       2.74759 
   2518.39040    -999.25000      58.52390     111.64244      50.60292       2.74297 
   2518.23800    -999.25000      58.02118     111.63000      50.70676       2.74897 
   2518.08560    -999.25000      58.29925     111.63000      47.99880       2.74564 
   2517.93320    -999.25000      58.16790     111.68323      48.12450       2.74721 
   2517.78080    -999.25000      59.12453     111.87383      52.71960       2.73592 
   2517.62840    -999.25000      59.34715     112.12340      57.45081       2.73329 
   2517.47600    -999.25000      59.00401     112.34711      60.14624       2.73731 
   2517.32360    -999.25000      58.19680     112.49904      58.31866       2.74687 
   2517.17120    -999.25000      57.89486     112.62071      58.11939       2.75048 
   2517.01880    -999.25000      57.79292     112.74303      58.81813       2.75170 
   2516.86640    -999.25000      57.59677     113.22652      56.13993       2.75407 
   2516.71400    -999.25000      57.66276     111.95331      56.18166       2.75327 
   2516.56160    -999.25000      56.95382     110.24346      54.72997       2.76192 
   2516.40920    -999.25000      56.26537     108.69396      54.00334       2.77042 
   2516.25680    -999.25000      55.77439     107.13227      52.43410       2.77657 
   2516.10440    -999.25000      56.86800     106.63901      55.07190       2.76300 
   2515.95200    -999.25000      58.47202     107.05876      55.60447       2.74363 
   2515.79960    -999.25000      59.13314     107.60596      51.78714       2.73579 
   2515.64720    -999.25000      59.29004     109.14297      45.49158       2.73396 
   2515.49480    -999.25000      58.76518     110.39528      42.96835       2.74012 
   2515.34240    -999.25000      57.63566     114.73959      46.42028       2.75363 
   2515.19000    -999.25000      57.81269     118.42804      52.37273       2.75147 
   2515.03760    -999.25000      57.93558     118.39838      55.21549       2.74999 
   2514.88520    -999.25000      58.22682     116.65400      55.54169       2.74650 
   2514.73280    -999.25000      58.54409     115.80952      50.96678       2.74273 
   2514.58040    -999.25000      58.23997     115.66603      49.22970       2.74635 
   2514.42800    -999.25000      58.45287     115.06048      49.66332       2.74381 
   2514.27560    -999.25000      58.18396     114.19321      50.20702       2.74702 
   2514.12320    -999.25000      58.63741     113.26123      51.48105       2.74163 
   2513.97080    -999.25000      58.93604     112.27003      50.55198       2.73810 
   2513.81840    -999.25000      58.70312     112.04645      52.06821       2.74085 
   2513.66600    -999.25000      58.29872     112.17127      52.77721       2.74565 
   2513.51360    -999.25000      57.99757     111.79726      52.44542       2.74924 
   2513.36120    -999.25000      57.61957     110.62991      53.02925       2.75380 
   2513.20880    -999.25000      57.62937     108.32947      51.57583       2.75368 
   2513.05640    -999.25000      57.13053     106.96594      51.49520       2.75975 
   2512.90400    -999.25000      57.14251     106.80829      51.82111       2.75959 
   2512.75160    -999.25000      58.95970     106.93047      54.43993       2.73791 
   2512.59920    -999.25000      59.27198     106.97951      59.21023       2.73417 
   2512.44680    -999.25000      59.27275     106.89375      61.82204       2.73416 
   2512.29440    -999.25000      59.23811     106.75417      58.85781       2.73456 
   2512.14200    -999.25000      59.22453     106.65499      55.13552       2.73472 
   2511.98960    -999.25000      59.31160     106.66818      54.01640       2.73370 
   2511.83720    -999.25000      59.29810     106.92242      61.19719       2.73386 
   2511.68480    -999.25000      59.29815     107.37454      66.39273       2.73386 
   2511.53240    -999.25000      59.35604     108.08594      66.34550       2.73319 
   2511.38000    -999.25000      59.38583     108.55571      63.33136       2.73284 
   2511.22760    -999.25000      59.40969     108.22181      59.41887       2.73256 
   2511.07520    -999.25000      59.40303     108.50205      59.60859       2.73264 
   2510.92280    -999.25000      59.37747     108.94357      56.19143       2.73294 
   2510.77040    -999.25000      59.39251     110.41615      51.89508       2.73276 
   2510.61800    -999.25000      59.39625     112.98657      47.18473       2.73272 
   2510.46560    -999.25000      58.61630     115.67175      48.17032       2.74189 
   2510.31320    -999.25000      59.72654     116.62241      49.42282       2.72893 
   2510.16080    -999.25000      62.85233     116.59811      48.12289       2.69408 
   2510.00840    -999.25000      61.49360     116.46894      45.63432       2.70892 
   2509.85600    -999.25000      59.58028     116.39361      42.50232       2.73064 
   2509.70360    -999.25000      59.28096     116.38508      46.03473       2.73406 
   2509.55120    -999.25000      59.29895     116.39657      48.49703       2.73385 
   2509.39880    -999.25000      59.32730     116.43244      49.94699       2.73352 
   2509.24640    -999.25000      59.35276     116.42660      50.78914       2.73322 
   2509.09400    -999.25000      59.32313     116.32391      52.70193       2.73357 
   2508.94160    -999.25000      59.30355     116.29934      51.90502       2.73380 
   2508.78920    -999.25000      59.33043     116.42224      50.56401       2.73348 
   2508.63680    -999.25000      59.39973     116.58884      48.08495       2.73268 
   2508.48440    -999.25000      59.42835     116.66561      47.01910       2.73234 
   2508.33200    -999.25000      59.42530     116.63165      45.59024       2.73238 
   2508.17960    -999.25000      59.36453     115.69877      47.85544       2.73309 
   2508.02720    -999.25000      59.29220     115.05087      50.15972       2.73393 
   2507.87480    -999.25000      59.41915     116.09372      51.57219       2.73245 
   2507.72240    -999.25000      59.46798     116.72601      47.41163       2.73188 
   2507.57000    -999.25000      59.38803     116.50098      49.58292       2.73281 
   2507.41760    -999.25000      58.85283     117.24360      52.07203       2.73909 
   2507.26520    -999.25000      58.35915     117.54594      54.82217       2.74493 
   2507.11280    -999.25000      59.22890     116.80878      51.70323       2.73469 
   2506.96040    -999.25000      59.33316     116.36307      52.14516       2.73345 
   2506.80800    -999.25000      59.20754     116.24110      50.39339       2.73492 
   2506.65560    -999.25000      59.12416     116.15373      47.86510       2.73589 
   2506.50320    -999.25000      59.08735     115.92957      43.72263       2.73633 
   2506.35080    -999.25000      58.85726     114.74454      42.93613       2.73903 
   2506.19840    -999.25000      58.35758     113.52183      43.42320       2.74495 
   2506.04600    -999.25000      57.85371     112.73598      43.90759       2.75098 
   2505.89360    -999.25000      57.76450     111.30200      45.34283       2.75205 
   2505.74120    -999.25000      58.32480     110.01885      49.54051       2.74534 
   2505.58880    -999.25000      57.44310     109.01929      50.49398       2.75596 
   2505.43640    -999.25000      57.27578     108.49323      46.93841       2.75797 
   2505.28400    -999.25000      57.63704     107.90752      43.81122       2.75359 
   2505.13160    -999.25000      58.97968     107.39384      43.28910       2.73763 
   2504.97920    -999.25000      59.20277     106.84953      49.69705       2.73498 
   2504.82680    -999.25000      59.21276     106.32310      50.62933       2.73486 
   2504.67440    -999.25000      59.30447     105.95114      48.48520       2.73379 
   2504.52200    -999.25000      59.10225     105.65533      45.14651       2.73615 
   2504.36960    -999.25000      58.06382     105.43857      45.02274       2.74848 
   2504.21720    -999.25000      56.76974     105.38000      48.85395       2.76420 
   2504.06480    -999.25000      56.65890     105.38000      50.20620       2.76553 
   2503.91240    -999.25000      59.20907     105.62971      50.40042       2.73507 
   2503.76000    -999.25000      61.98935     106.29465      47.68845       2.70346 
   2503.60760    -999.25000      60.60299     106.00601      48.37144       2.71893 
   2503.45520    -999.25000      57.69553     105.07811      44.89485       2.75305 
   2503.30280    -999.25000      57.03573     104.91550      43.27728       2.76090 
   2503.15040    -999.25000      57.10564     105.13741      41.32368       2.76004 
   2502.99800    -999.25000      57.18925     105.44718      41.71873       2.75902 
   2502.84560    -999.25000      56.09334     105.99699      43.06893       2.77260 
   2502.69320    -999.25000      55.40326     106.65806      43.13987       2.78127 
   2502.54080    -999.25000      55.28128     107.57829      40.97092       2.78281 
   2502.38840    -999.25000      55.87001     108.70669      39.96809       2.77537 
   2502.23600    -999.25000      56.70316     109.91458      42.38806       2.76500 
   2502.08360    -999.25000      56.66869     111.16694      46.87456       2.76541 
   2501.93120    -999.25000      56.78425     112.29155      49.61691       2.76399 
   2501.77880    -999.25000      56.99621     113.31337      47.90745       2.76139 
   2501.62640    -999.25000      59.14694     114.81432      46.13473       2.73574 
   2501.47400    -999.25000      70.15987     116.33096      46.45478       2.62211 
   2501.32160    -999.25000      72.93919     114.99570      51.78022       2.59435 
   2501.16920    -999.25000      73.37664     114.68690      54.58924       2.59042 
   2501.01680    -999.25000      73.59307     117.60372      53.97879       2.58849 
   2500.86440    -999.25000      73.79755     118.01394      48.64437       2.58667 
   2500.71200    -999.25000      74.02621     116.25275      47.71923       2.58465 
   2500.55960    -999.25000      74.09969     116.36514      48.84629       2.58400 
   2500.40720    -999.25000      73.81294     118.14648      51.70074       2.58654 
   2500.25480    -999.25000      73.19750     118.67674      53.71735       2.59202 
   2500.10240    -999.25000      72.49865     117.60928      53.79660       2.59832 
   2499.95000    -999.25000      71.92110     122.51344      50.98878       2.62502 
   2499.79760    -999.25000      71.47260     124.11340      48.65289       2.63278 
   2499.64520    -999.25000      71.03899     121.93565      46.35741       2.63512 
   2499.49280    -999.25000      70.57783     119.39165      47.45820       2.64063 
   2499.34040    -999.25000      70.15194     118.03738      46.81842       2.64917 
   2499.18800    -999.25000      69.81057     117.91854      45.70259       2.65619 
   2499.03560    -999.25000      69.50166     117.97989      42.48360       2.65764 
   2498.88320    -999.25000      69.16507     117.52225      38.64965       2.65736 
   2498.73080    -999.25000      68.86465     116.85419      36.40141       2.66011 
   2498.57840    -999.25000      68.74752     116.18648      38.26837       2.66866 
   2498.42600    -999.25000      68.89960     115.56162      41.81490       2.67744 
   2498.27360    -999.25000      69.27895     116.20113      47.43200       2.67867 
   2498.12120    -999.25000      69.79570     118.95203      51.14351       2.67049 
   2497.96880    -999.25000      70.42286     122.35820      54.09317       2.65743 
   2497.81640    -999.25000      71.19775     125.08495      50.87688       2.64654 
   2497.66400    -999.25000      72.13806     126.70547      48.61209       2.64420 
   2497.51160    -999.25000      73.12690     127.70905      48.09098       2.65064 
   2497.35920    -999.25000      73.93726     128.59976      50.90187       2.65831 
   2497.20680    -999.25000      74.38759     129.09424      51.66951       2.66076 
   2497.05440    -999.25000      74.46600     128.90205      50.05279       2.66248 
   2496.90200    -999.25000      74.27076     128.46161      45.60016       2.66876 
   2496.74960    -999.25000      73.82384     127.98344      41.67699       2.67706 
   2496.59720    -999.25000      73.04840     127.34801      39.92256       2.67992 
   2496.44480    -999.25000      72.03052     126.48863      40.01727       2.67176 
   2496.29240    -999.25000      71.22559     126.04681      41.52053       2.65145 
   2496.14000    -999.25000      71.20837     126.62304      44.14535       2.62465 
   2495.98760    -999.25000      72.20290     127.73522      51.72751       2.60022 
   2495.83520    -999.25000      73.91949     128.92477      58.59309       2.58590 
   2495.68280    -999.25000      75.91184     134.66507      60.46067       2.58271 
   2495.53040       6.00000      78.03614     145.22572      58.33434       2.58812 
   2495.37800       6.00000      80.43233     152.70071      54.51911       2.59868 
   2495.22560       6.00000      82.99155     156.31958      51.78296       2.61080 
   2495.07320       6.00000      85.02291     157.90680      47.97808       2.62491 
   2494.92080       6.00000      85.60294     157.74332      44.13412       2.64157 
   2494.76840       6.00000      84.36549     155.55936      40.97641       2.65521 
   2494.61600       6.00000      81.91205     152.58540      40.46648       2.66230 
   2494.46360       6.00000      79.30148     148.52570      42.85979       2.66363 
   2494.31120       6.00000      77.16924     142.85953      46.50415       2.66213 
   2494.15880       6.00000      75.43791     136.67654      50.73463       2.65750 
   2494.00640       6.00000      73.92669     132.13431      54.80585       2.64971 
   2493.85400       6.00000      73.05930     130.95627      60.12814       2.64207 
   2493.70160       6.00000      73.69190     132.59846      61.98677       2.63798 
   2493.54920       6.00000      76.24031     138.63435      63.67961       2.63377 
   2493.39680       6.00000      80.11672     146.96944      83.91692       2.62148 
   2493.24440       6.00000      84.15292     152.44290     109.22467       2.60027 
   2493.09200       6.00000      87.61617     159.03673     107.10979       2.58014 
   2492.93960       6.00000      90.70068     172.16566     103.45022       2.56520 
   2492.78720       6.00000      94.01976     186.53793     100.43907       2.54945 
   2492.63480       6.00000      97.64469     194.35455      98.26257       2.52852 
   2492.48240       6.00000     100.85781     197.40378      94.59254       2.50613 
   2492.33000       6.00000     102.78970     198.99252      88.02646       2.48902 
   2492.17760       6.00000     103.22671     200.32996      81.70479       2.48032 
   2492.02520       6.00000     102.79283     201.07004      79.39841       2.47909 
   2491.87280       6.00000     102.33234     200.73312      80.50175       2.49184 
   2491.72040       6.00000     102.13838     199.94687      82.30882       2.53066 
   2491.56800       6.00000     101.80063     199.12505      83.90825       2.58950 
   2491.41560       6.00000     100.81470     198.30302      85.01105       2.63723 
   2491.26320       6.00000      99.29366     197.57784      85.41198       2.65065 
   2491.11080       6.00000      98.02608     197.11292      86.02734       2.63675 
   2490.95840       6.00000      97.84954     196.86545      86.75550       2.61361 
   2490.80600       6.00000      98.93188     196.91063      86.23186       2.60349 
   2490.65360       6.00000     100.69427     197.52173      84.69704       2.61341 
   2490.50120       6.00000     102.27592     198.51700      83.25182       2.62824 
   2490.34880       6.00000     103.15110     199.32849      81.46888       2.63429 
   2490.19640       6.00000     103.36632     199.72940      80.02115       2.63500 
   2490.04400       6.00000     103.22440     199.99655      81.53862       2.63178 
   2489.89160       6.00000     102.84047     200.26366      85.54944       2.61660 
   2489.73920       6.00000     102.09254     200.03447      88.58308       2.59114 
   2489.58680       6.00000     101.01853     198.93359      90.15910       2.56998 
   2489.43440       6.00000     100.06936     197.50063      92.34242       2.56963 
   2489.28200       6.00000      99.75858     196.05241      95.03148       2.59478 
   2489.12960       6.00000     100.09573     194.60548      97.01714       2.61740 
   2488.97720       6.00000     100.56249     193.43080      98.10995       2.63446 
   2488.82480       6.00000     100.78255     192.73375      98.46876       2.66101 
   2488.67240       6.00000     101.03923     192.21310      98.60818       2.67531 
   2488.52000       6.00000     101.83224     191.69852      99.66262       2.66120 
   2488.36760       6.00000     103.05940     191.18336     101.00436       2.63923 
   2488.21520       6.00000     103.93732     191.12755     101.03818       2.62941 
   2488.06280       6.00000     103.83476     192.21143      99.77756       2.63053 
   2487.91040       6.00000     103.01248     194.16689      97.95729       2.63125 
   2487.75800       6.00000     102.33456     196.32590      96.32703       2.63164 
   2487.60560       6.00000     102.29192     198.48787      96.35693       2.63063 
   2487.45320       6.00000     102.45670     200.50081      98.19852       2.62849 
   2487.30080       6.00000     102.07689     201.49472      99.68028       2.62239 
   2487.14840       6.00000     100.96663     201.10016      99.24588       2.60128 
   2486.99600       6.00000      99.60476     200.26347      97.12421       2.56098 
   2486.84360       6.00000      98.64851     198.79263      95.02435       2.52757 
   2486.69120       6.00000      98.49471     197.68724      95.21690       2.53503 
   2486.53880       6.00000      99.11895     198.84682      98.00515       2.57712 
   2486.38640       6.00000     100.17010     200.97755     101.78558       2.61229 
   2486.23400       6.00000     101.29568     202.78909     103.75477       2.61636 
   2486.08160       6.00000     102.33653     204.18132     102.39681       2.58948 
   2485.92920       6.00000     103.28609     205.36635      99.04742       2.52060 
   2485.77680       6.00000     104.18016     205.92523      97.44364       2.41220 
   2485.62440       6.00000     104.82188     205.31395      98.68764       2.31153 
   2485.47200       6.00000     104.74839     204.00531      99.70004       2.26075 
   2485.31960       6.00000     103.76721     202.30466      99.08832       2.25816 
   2485.16720       6.00000     102.32474     200.37169      99.11035       2.29060 
   2485.01480       6.00000     101.08276     198.92769     101.11544       2.35343 
   2484.86240       6.00000     100.20527     198.24518     103.19359       2.41804 
   2484.71000       6.00000      99.23093     197.19933     103.78384       2.44686 
   2484.55760       6.00000      97.76030     194.89084     103.09668       2.44957 
   2484.40520       6.00000      96.13034     191.75226     102.34560       2.46466 
   2484.25280       6.00000      95.06354     188.31705     101.31702       2.50796 
   2484.10040       6.00000      94.67446     184.75352      99.72556       2.56270 
   2483.94800       6.00000      94.19238     181.01740      97.81032       2.60153 
   2483.79560       6.00000      92.77213     176.88731      96.02440       2.61648 
   2483.64320       6.00000      90.42466     170.07832      95.68877       2.61962 
   2483.49080       6.00000      87.92518     160.52141      96.39407       2.62462 
   2483.33840       6.00000      85.86472     152.73972      91.65759       2.63679 
   2483.18600       6.00000      84.09489     148.02196      79.39111       2.65072 
   2483.03360       6.00000      82.10017     145.19589      67.88110       2.65619 
   2482.88120       6.00000      79.71203     143.14072      63.13432       2.65546 
   2482.72880       6.00000      77.37040     140.84229      61.91936       2.66150 
   2482.57640       6.00000      75.64564     137.61942      61.05931       2.67682 
   2482.42400       6.00000      74.60564     134.17122      61.10056       2.69248 
   2482.27160       6.00000      73.88794     130.88474      61.59396       2.69720 
   2482.11920       6.00000      73.17615     127.60381      61.69258       2.68923 
   2481.96680       6.00000      72.44123     125.32120      61.70813       2.67481 
   2481.81440       6.00000      71.89630     124.54270      61.89696       2.66042 
   2481.66200       6.00000      71.73109     124.24315      63.19994       2.65243 
   2481.50960       6.00000      71.83944     124.03957      66.34945       2.65362 
   2481.35720       6.00000      71.96239     124.08598      69.56427       2.65867 
   2481.20480       6.00000      71.99677     124.33521      70.73997       2.65953 
   2481.05240       6.00000      72.05219     124.63489      70.01306       2.65610 
   2480.90000       6.00000      72.27935     125.00494      69.06542       2.65473 
   2480.74760       6.00000      72.65895     125.51402      69.28334       2.65626 
   2480.59520       6.00000      72.99612     126.09645      70.65620       2.65776 
   2480.44280       6.00000      73.13799     126.69030      71.60964       2.65751 
   2480.29040       6.00000      73.14043     127.27661      71.21988       2.65550 
   2480.13800       6.00000      73.15816     127.85143      70.68524       2.65335 
   2479.98560       6.00000      73.19955     128.30356      70.94444       2.65374 
   2479.83320       6.00000      73.08479     127.82125      71.61283       2.65737 
   2479.68080       6.00000      72.65635     126.01688      72.97784       2.66390 
   2479.52840       6.00000      71.97619     123.87775      75.59862       2.66868 
   2479.37600       6.00000      71.25382     122.13950      76.73704       2.66675 
   2479.22360       6.00000      70.64548     121.18047      74.42569       2.66246 
   2479.07120       6.00000      70.18459     120.88264      71.31829       2.66235 
   2478.91880       6.00000      69.88591     120.76010      69.94452       2.66689 
   2478.76640       6.00000      69.84033     120.63763      69.48591       2.67154 
   2478.61400       6.00000      70.11380     120.88409      69.14943       2.67214 
   2478.46160       6.00000      70.62643     121.75848      70.35883       2.66986 
   2478.30920       6.00000      71.20980     122.88266      74.17779       2.66799 
   2478.15680       6.00000      71.76073     124.27827      78.42663       2.66687 
   2478.00440       6.00000      72.28979     125.99463      80.29034       2.66538 
   2477.85200       6.00000      72.83604     127.63018      79.31104       2.66064 
   2477.69960       6.00000      73.35938     129.03651      77.01687       2.64985 
   2477.54720       6.00000      73.77513     130.20418      76.71139       2.63767 
   2477.39480       6.00000      74.05811     131.03349      81.40334       2.63070 
   2477.24240       6.00000      74.26007     131.67906      87.99706       2.63035 
   2477.09000       6.00000      74.44853     132.29597      91.05910       2.63514 
   2476.93760       6.00000      74.65459     132.91251      90.27009       2.64116 
   2476.78520       6.00000      74.87148     133.48495      88.93625       2.64428 
   2476.63280       6.00000      75.07278     133.90742      89.12764       2.64338 
   2476.48040       6.00000      75.22376     134.17596      91.29334       2.64234 
   2476.32800       6.00000      75.30797     134.34081      93.51321       2.64625 
   2476.17560       6.00000      75.39224     134.39500      93.33698       2.65167 
   2476.02320       6.00000      75.57809     134.39999      89.78882       2.65302 
   2475.87080       6.00000      75.84352     134.39999      83.70515       2.65160 
   2475.71840       6.00000      76.01553     134.39999      78.64044       2.65262 
   2475.56600       6.00000      75.93387     134.39999      77.70296       2.65440 
   2475.41360       6.00000      75.64147     134.39999      80.16405       2.65313 
   2475.26120       6.00000      75.38903     134.49675      82.78105       2.64825 
   2475.10880       6.00000      75.40381     134.90755      83.84245       2.63960 
   2474.95640       6.00000      75.66998     135.59549      84.27573       2.63095 
   2474.80400       6.00000      75.98887     136.24963      85.37524       2.62709 
   2474.65160       6.00000      76.22077     136.77328      87.65227       2.62900 
   2474.49920       6.00000      76.41576     137.25937      90.37354       2.63315 
   2474.34680       6.00000      76.72536     137.74516      92.26534       2.63515 
   2474.19440       6.00000      77.14906     138.03256      91.69489       2.63200 
   2474.04200       6.00000      77.38714     137.91653      88.70396       2.62433 
   2473.88960       6.00000      77.08556     137.57364      84.68722       2.61932 
   2473.73720       6.00000      76.22452     137.28833      81.47685       2.62223 
   2473.58480       6.00000      75.24313     137.05138      80.56814       2.63055 
   2473.43240       6.00000      74.72166     136.67293      81.24145       2.63617 
   2473.28000       6.00000      74.86511     136.29785      83.19037       2.63601 
   2473.12760       6.00000      75.37725     136.10782      87.11800       2.63224 
   2472.97520       6.00000      75.91598     136.78519      91.69125       2.62711 
   2472.82280       6.00000      76.50906     139.21965      93.49191       2.62172 
   2472.67040       6.00000      77.38164     142.50163      91.32009       2.61822 
   2472.51800       6.00000      78.61994     145.08694      86.91908       2.61687 
   2472.36560       6.00000      80.04101     146.96422      82.97893       2.61587 
   2472.21320       6.00000      81.31808     148.56897      82.31335       2.61537 
   2472.06080       6.00000      82.23737     149.84027      86.19345       2.61563 
   2471.90840       6.00000      82.76846     150.80959      91.66632       2.61512 
   2471.75600       6.00000      82.94823     151.77919      92.75806       2.61599 
   2471.60360       6.00000      82.95840     152.88542      87.93312       2.62225 
   2471.45120       6.00000      83.17128     154.04178      82.67806       2.63842 
   2471.29880       6.00000      83.76890     155.19994      81.86772       2.66098 
   2471.14640       6.00000      84.49741     156.35939      84.50607       2.67812 
   2470.99400       6.00000      84.92811     157.51814      88.48614       2.68380 
   2470.84160       6.00000      84.91724     158.61726      92.56855       2.68224 
   2470.68920       6.00000      84.80053     159.59412      95.34435       2.67823 
   2470.53680       6.00000      85.05618     160.50069      95.66537       2.67262 
   2470.38440       6.00000      85.72665     161.39409      95.17871       2.66473 
   2470.23200       6.00000      86.32781     162.13272      96.25965       2.65682 
   2470.07960       6.00000      86.43050     162.60681      99.28313       2.65160 
   2469.92720       6.00000      86.13725     163.05389     101.53800       2.64625 
   2469.77480       6.00000      85.99891     164.32709     100.81013       2.63735 
   2469.62240       6.00000      86.52044     166.85522      95.83537       2.62781 
   2469.47000       6.00000      87.72684     169.79480      88.51167       2.62196 
   2469.31760       6.00000      89.20742     172.73439      84.04430       2.61639 
   2469.16520       6.00000      90.51110     175.98123      87.61462       2.60324 
   2469.01280       6.00000      91.51900     179.51930      96.06359       2.58404 
   2468.86040       6.00000      92.43967     182.16437     102.06697       2.56790 
   2468.70800       6.00000      93.48152     183.51460     102.40630       2.56278 
   2468.55560       6.00000      94.51424     184.30719      99.95588       2.57586 
   2468.40320       6.00000      95.03975     184.52855      99.07353       2.60100 
   2468.25080       6.00000      94.57361     184.03169     100.55092       2.61890 
   2468.09840       6.00000      93.16688     182.83229     101.63644       2.62425 
   2467.94600       6.00000      91.48239     181.01556      98.25741       2.63446 
   2467.79360       6.00000      90.21919     179.01112      89.71354       2.65795 
   2467.64120       6.00000      89.56201     176.55006      81.76205       2.68216 
   2467.48880       6.00000      89.24577     173.96828      81.32774       2.69460 
   2467.33640       6.00000      89.04256     172.69331      86.26632       2.69565 
   2467.18400       6.00000      89.06683     172.35913      90.10890       2.68988 
   2467.03160       6.00000      89.55030     172.33609      92.79259       2.67860 
   2466.87920       6.00000      90.42307     173.08243      97.23306       2.66579 
   2466.72680       6.00000      91.32159     174.70560     102.13807       2.65894 
   2466.57440       6.00000      91.97060     176.85555     105.29926       2.65701 
   2466.42200       6.00000      92.32925     177.78810     107.03781       2.65003 
   2466.26960       6.00000      92.37782     176.61099     107.38583       2.63267 
   2466.11720       6.00000      91.94380     174.50063     105.33781       2.61288 
   2465.96480       6.00000      90.85210     171.97476     101.53587       2.59880 
   2465.81240       6.00000      89.17136     167.92076      97.23156       2.59047 
   2465.66000       6.00000      87.17475     160.90514      90.81043       2.58695 
   2465.50760       6.00000      85.08384     153.43291      81.69372       2.59263 
   2465.35520       6.00000      83.00229     148.63289      73.41975       2.60147 
   2465.20280       6.00000      81.09224     146.25903      69.54150       2.59782 
   2465.05040       6.00000      79.64845     145.13647      69.68414       2.57659 
   2464.89800       6.00000      78.96397     144.79779      71.43483       2.54808 
   2464.74560       6.00000      79.10645     145.21925      73.98952       2.52823 
   2464.59320       6.00000      79.83893     146.01140      79.44092       2.52442 
   2464.44080       6.00000      80.78093     147.09213      87.24822       2.53711 
   2464.28840       6.00000      81.59046     148.30165      92.32658       2.56237 
   2464.13600       6.00000      82.04380     148.76936      92.94645       2.59065 
   2463.98360       6.00000      82.03246     148.06065      90.33912       2.61350 
   2463.83120       6.00000      81.51896     146.36891      85.19093       2.62633 
   2463.67880       6.00000      80.52934     143.69008      79.90347       2.63003 
   2463.52640       6.00000      79.18829     140.68140      77.57021       2.62998 
   2463.37400       6.00000      77.72054     137.78638      78.38355       2.63264 
   2463.22160       6.00000      76.35086     135.12981      81.24175       2.63503 
   2463.06920       6.00000      75.17744     132.62056      83.99719       2.63325 
   2462.91680       6.00000      74.18500     130.25453      83.42876       2.63097 
   2462.76440       6.00000      73.35373     128.11528      77.96246       2.63374 
   2462.61200       6.00000      72.71170     126.31034      70.70323       2.64177 
   2462.45960       6.00000      72.28039     125.38882      66.51731       2.65192 
   2462.30720       6.00000      72.01660     125.34679      67.72157       2.66042 
   2462.15480       6.00000      71.84755     125.32571      71.70908       2.66504 
   2462.00240       6.00000      71.78876     124.84623      74.95281       2.66388 
   2461.85000       6.00000      71.93035     124.08837      75.63968       2.66108 
   2461.69760       6.00000      72.24698     123.36048      74.57574       2.66400 
   2461.54520       6.00000      72.48634     122.53165      73.80424       2.67068 
   2461.39280       6.00000      72.32240     121.81987      73.60760       2.67167 
   2461.24040       6.00000      71.65537     121.21333      72.67845       2.66522 
   2461.08800       6.00000      70.73596     120.25231      69.37501       2.65983 
   2460.93560       6.00000      69.95526     119.00723      65.47984       2.65950 
   2460.78320       6.00000      69.49019     117.89278      64.09084       2.66101 
   2460.63080       6.00000      69.20962     117.40146      65.24805       2.66262 
   2460.47840       6.00000      68.94197     117.56517      66.21420       2.66563 
   2460.32600       6.00000      68.73253     117.90506      65.86020       2.66828 
   2460.17360       6.00000      68.78016     118.17661      64.62037       2.66713 
   2460.02120       6.00000      69.16768     118.41579      62.74570       2.66299 
   2459.86880       6.00000      69.71242     118.86410      61.87256       2.65698 
   2459.71640       6.00000      70.07636     119.81437      63.54310       2.65009 
   2459.56400       6.00000      70.03278     121.29485      67.00937       2.64359 
   2459.41160       6.00000      69.63229     122.86828      69.51833       2.63761 
   2459.25920       6.00000      69.11369     123.96751      68.80948       2.63071 
   2459.10680       6.00000      68.70220     124.20222      64.66238       2.62782 
   2458.95440       6.00000      68.47739     123.46519      59.62639       2.63264 
   2458.80200       6.00000      68.35120     121.82738      58.64704       2.63943 
   2458.64960       6.00000      68.20666     119.37734      64.01000       2.64152 
   2458.49720       6.00000      68.10666     117.07621      71.24795       2.64186 
   2458.34480       6.00000      68.28513     116.48878      74.49362       2.64513 
   2458.19240       6.00000      68.89104     118.10387      74.76423       2.64954 
   2458.04000       6.00000      69.81873     121.13416      76.05853       2.65014 
   2457.88760       6.00000      70.78865     123.79519      78.77265       2.64761 
   2457.73520       6.00000      71.55905     125.30639      80.38817       2.64461 
   2457.58280       6.00000      72.05428     125.94698      79.98549       2.64235 
   2457.43040       6.00000      72.23895     126.05977      78.54054       2.64349 
   2457.27800       6.00000      71.97572     125.44338      77.91777       2.64902 
   2457.12560       6.00000      71.13357     123.52116      77.38921       2.65541 
   2456.97320       6.00000      69.79531     120.08089      72.57133       2.66214 
   2456.82080       6.00000      68.27982     116.24895      60.37940       2.67243 
   2456.66840       6.00000      66.94506     113.28963      45.96272       2.67947 
   2456.51600       6.00000      66.01220     111.23404      37.66541       2.67364 
   2456.36360       6.00000      65.54740     109.91203      38.87469       2.65967 
   2456.21120       6.00000      65.55119     109.41281      46.57259       2.64854 
   2456.05880       6.00000      66.02726     109.61601      55.44553       2.64349 
   2455.90640       6.00000      66.91152     110.11302      62.81112       2.63899 
   2455.75400       6.00000      67.96676     110.60828      68.39467       2.63372 
   2455.60160       6.00000      68.86187     111.04337      71.38528       2.63097 
   2455.44920       6.00000      69.39405     111.75678      71.19337       2.63251 
   2455.29680       6.00000      69.67432     113.02339      69.32283       2.63465 
   2455.14440       6.00000      70.05515     115.15573      66.99860       2.63377 
   2454.99200       6.00000      70.80129     118.36579      66.68239       2.62761 
   2454.83960       6.00000      71.79474     121.77805      71.22914       2.61545 
   2454.68720       6.00000      72.64286     124.63767      79.63033       2.60043 
   2454.53480       6.00000      73.03321     126.22491      87.61989       2.58867 
   2454.38240       6.00000      72.89960     126.00503      91.21876       2.58646 
   2454.23000       6.00000      72.34706     124.05778      88.62027       2.59601 
   2454.07760       6.00000      71.44463     119.91461      80.96063       2.61482 
   2453.92520       6.00000      70.16703     115.12597      70.31572       2.63298 
   2453.77280       6.00000      68.60283     111.59910      58.92179       2.64182 
   2453.62040       6.00000      67.11050     109.35792      51.08142       2.64250 
   2453.46800       6.00000      66.20972     109.18605      49.68615       2.64124 
   2453.31560       6.00000      66.26842     110.15807      53.07922       2.64075 
   2453.16320       6.00000      67.30666     111.88578      58.22410       2.63938 
   2453.01080       6.00000      69.00002     116.18891      65.38950       2.63512 
   2452.85840       6.00000      70.85362     121.93380      75.64635       2.62584 
   2452.70600       6.00000      72.45013     125.52657      86.33849       2.61333 
   2452.55360       6.00000      73.53951     128.20450      92.09714       2.60082 
   2452.40120       6.00000      73.99765     129.63312      90.15299       2.59032 
   2452.24880       6.00000      73.76035     129.04381      81.90460       2.58345 
   2452.09640       6.00000      72.84774     126.93713      69.65166       2.58395 
   2451.94400       6.00000      71.40849     122.74108      56.75657       2.59588 
   2451.79160       6.00000      69.70720     117.66248      47.64051       2.61570 
   2451.63920       6.00000      68.07807     114.54135      44.67611       2.63449 
   2451.48680       6.00000      66.81297     113.15123      45.84012       2.64558 
   2451.33440       6.00000      66.06504     112.14803      48.84013       2.64977 
   2451.18200       6.00000      65.89856     111.31248      53.24630       2.65039 
   2451.02960       6.00000      66.32207     111.53143      58.42250       2.64750 
   2450.87720       6.00000      67.28284     113.45211      63.22863       2.64109 
   2450.72480       6.00000      68.70380     116.90778      67.36790       2.63435 
   2450.57240       6.00000      70.42959     121.80725      70.94989       2.62700 
   2450.42000       6.00000      72.14819     126.47934      74.77521       2.61558 
   2450.26760       6.00000      73.51117     129.65086      79.28671       2.60180 
   2450.11520       6.00000      74.35608     131.55124      83.58549       2.59168 
   2449.96280       6.00000      74.74857     132.23415      85.68301       2.58885 
   2449.81040       6.00000      74.84607     131.63016      84.72115       2.59075 
   2449.65800       6.00000      74.71536     129.45430      82.18216       2.59502 
   2449.50560       6.00000      74.29865     127.21253      80.46659       2.60127 
   2449.35320       6.00000      73.58905     126.18684      80.18968       2.60952 
   2449.20080       6.00000      72.74242     126.31405      79.31620       2.61928 
   2449.04840       6.00000      71.98316     126.86557      76.96641       2.62781 
   2448.89600       6.00000      71.46816     127.20137      75.04056       2.63128 
   2448.74360       6.00000      71.22835     127.33555      75.52744       2.63136 
   2448.59120       6.00000      71.20164     127.61726      77.11160       2.63386 
   2448.43880       6.00000      71.31516     128.13470      78.13357       2.64104 
   2448.28640       6.00000      71.54278     128.19333      79.63628       2.64656 
   2448.13400       6.00000      71.90272     127.56448      81.17970       2.64426 
   2447.98160       6.00000      72.41538     127.11311      80.68036       2.63722 
   2447.82920       6.00000      73.03001     126.97404      79.27881       2.63183 
   2447.67680       6.00000      73.55818     126.98076      80.07944       2.63150 
   2447.52440       6.00000      73.71780     126.84013      82.96747       2.63301 
   2447.37200       6.00000      73.29226     126.19194      84.75330       2.63364 
   2447.21960       6.00000      72.28478     124.68504      82.27716       2.63312 
   2447.06720       6.00000      70.93864     122.09445      75.13586       2.63498 
   2446.91480       6.00000      69.54778     118.88216      64.81823       2.64253 
   2446.76240       6.00000      68.25121     116.11292      55.22653       2.65031 
   2446.61000       6.00000      67.07531     114.18853      51.79676       2.65005 
   2446.45760       6.00000      66.08642     113.04700      54.95655       2.64057 
   2446.30520       6.00000      65.46441     112.48331      59.52038       2.63155 
   2446.15280       6.00000      65.44987     112.37625      64.86467       2.62860 
   2446.00040       6.00000      66.16428     112.88660      73.38851       2.62864 
   2445.84800       6.00000      67.38373     114.04536      80.49902       2.62688 
   2445.69560       6.00000      68.59807     115.24240      81.15686       2.62161 
   2445.54320       6.00000      69.32504     115.78451      79.64375       2.61446 
   2445.39080       6.00000      69.38561     115.02348      77.39349       2.60872 
   2445.23840       6.00000      68.93453     113.11381      68.86591       2.60449 
   2445.08600       6.00000      68.20323     109.91854      55.33666       2.60048 
   2444.93360       6.00000      67.21329     106.35526      44.86282       2.59747 
   2444.78120       6.00000      65.84457     104.08860      39.98250       2.59848 
   2444.62880       6.00000      64.14885     102.95954      37.68111       2.60426 
   2444.47640       6.00000      62.46088     102.20139      36.28535       2.61377 
   2444.32400       6.00000      61.21843     101.39322      35.03293       2.62869 
   2444.17160       6.00000      60.69397     100.72943      34.35785       2.64484 
   2444.01920       6.00000      60.87552     100.67016      35.24417       2.65409 
   2443.86680       6.00000      61.59965     101.63670      39.05631       2.65078 
   2443.71440       6.00000      62.75388     103.94413      48.47131       2.63694 
   2443.56200       6.00000      64.27105     108.09549      63.80841       2.61804 
   2443.40960       6.00000      66.02081     113.87547      77.87285       2.59853 
   2443.25720       6.00000      67.78436     119.67358      83.63565       2.58342 
   2443.10480       6.00000      69.35065     123.85735      83.06071       2.57419 
   2442.95240       6.00000      70.59704     125.80608      81.39127       2.57121 
   2442.80000       6.00000      71.50616     126.34717      81.16470       2.57536 
   2442.64760       6.00000      72.11414     126.47881      83.19783       2.58591 
   2442.49520       6.00000      72.47124     126.39775      85.99055       2.59695 
   2442.34280       6.00000      72.65067     126.08908      88.28912       2.60180 
   2442.19040       6.00000      72.77426     125.77751      90.31333       2.59951 
   2442.03800       6.00000      72.99059     126.37248      92.87506       2.59310 
   2441.88560       6.00000      73.38910     127.90060      95.99215       2.58684 
   2441.73320       6.00000      73.92762     129.28635      98.72887       2.58198 
   2441.58080       6.00000      74.42244     130.71480     100.03899       2.57647 
   2441.42840       6.00000      74.64615     131.55975      99.62401       2.57185 
   2441.27600       6.00000      74.47178     131.24510      96.39023       2.56960 
   2441.12360       6.00000      73.97186     129.93797      89.23663       2.57236 
   2440.97120       6.00000      73.38102     128.52792      79.16509       2.58328 
   2440.81880       6.00000      72.93479     127.82565      70.47605       2.59982 
   2440.66640       6.00000      72.73586     127.50038      71.57326       2.61211 
   2440.51400       6.00000      72.75803     127.73798      84.28579       2.61053 
   2440.36160       6.00000      72.92817     128.23155      98.18196       2.59744 
   2440.20920       6.00000      73.16239     128.64957     102.90950       2.58229 
   2440.05680       6.00000      73.37814     128.88535      98.01638       2.57330 
   2439.90440       6.00000      73.50466     129.00018      88.02606       2.57570 
   2439.75200       6.00000      73.51038     129.09001      76.96812       2.59019 
   2439.59960       6.00000      73.43459     129.17986      68.80384       2.60637 
   2439.44720       6.00000      73.35765     129.26978      67.79684       2.61169 
   2439.29480       6.00000      73.31310     129.40552      73.86270       2.60797 
   2439.14240       6.00000      73.29132     129.68245      80.84533       2.60659 
   2438.99000       6.00000      73.34593     130.09285      85.08514       2.60941 
   2438.83760       6.00000      73.59383     130.53908      87.66336       2.60778 
   2438.68520       6.00000      74.11101     131.58873      88.53893       2.60083 
   2438.53280       6.00000      74.87894     133.94444      88.29234       2.59684 
   2438.38040       6.00000      75.79860     137.18182      89.89008       2.59688 
   2438.22800       6.00000      76.76364     140.92538      94.59669       2.59453 
   2438.07560       6.00000      77.70779     144.56223     102.34181       2.58448 
   2437.92320       6.00000      78.60365     146.86903     111.52526       2.57007 
   2437.77080       6.00000      79.46178     147.98511     118.07098       2.55753 
   2437.61840       6.00000      80.33474     148.80913     118.94046       2.55408 
   2437.46600       6.00000      81.24608     149.63330     115.95904       2.55902 
   2437.31360       6.00000      82.05603     150.35443     113.27805       2.56294 
   2437.16120       6.00000      82.47649     150.19038     113.61585       2.55737 
   2437.00880       6.00000      82.24833     148.76050     117.32294       2.54606 
   2436.85640       6.00000      81.29886     146.92410     119.91886       2.53843 
   2436.70400       6.00000      79.77886     144.45415     116.24059       2.54134 
   2436.55160       6.00000      78.00638     140.75578     106.47145       2.55605 
   2436.39920       6.00000      76.29530     136.43146      93.16797       2.57823 
   2436.24680       6.00000      74.77986     132.01797      78.41987       2.60085 
   2436.09440       6.00000      73.44429     127.59823      67.56949       2.61773 
   2435.94200       6.00000      72.25810     124.41025      65.53732       2.62431 
   2435.78960       6.00000      71.29831     123.31977      68.46044       2.62137 
   2435.63720       6.00000      70.79162     122.97603      70.36601       2.61371 
   2435.48480       6.00000      70.91267     122.77525      70.72573       2.60558 
   2435.33240       6.00000      71.46661     122.73000      71.93076       2.59923 
   2435.18000       6.00000      71.91324     122.73000      74.22044       2.59124 
   2435.02760       6.00000      71.86132     122.73000      76.65430       2.57670 
   2434.87520       6.00000      71.46097     122.73000      75.87245       2.56187 
   2434.72280       6.00000      71.17747     122.64835      68.90546       2.56465 
   2434.57040       6.00000      71.18752     121.63086      60.90064       2.58713 
   2434.41800       6.00000      71.12159     119.70686      61.98843       2.60605 
   2434.26560       6.00000      70.52026     118.25954      72.10691       2.60579 
   2434.11320       6.00000      69.46169     117.25069      79.74311       2.59680 
   2433.96080       6.00000      68.54041     116.14932      75.85701       2.59483 
   2433.80840       6.00000      68.16994     114.90551      65.82164       2.59953 
   2433.65600       6.00000      68.17023     114.05130      60.71357       2.60465 
   2433.50360       6.00000      68.13073     113.76065      63.01904       2.61112 
   2433.35120       6.00000      67.95193     113.65388      67.07510       2.62191 
   2433.19880       6.00000      67.89294     113.64050      70.11907       2.63295 
   2433.04640       6.00000      68.17581     113.97716      73.04146       2.63705 
   2432.89400       6.00000      68.72984     114.99235      73.81718       2.63262 
   2432.74160       6.00000      69.37073     116.16697      70.84557       2.62522 
   2432.58920       6.00000      70.00880     117.46809      67.76179       2.61809 
   2432.43680       6.00000      70.54520     119.61504      71.56091       2.60960 
   2432.28440       6.00000      70.76235     121.87885      79.41368       2.59830 
   2432.13200       6.00000      70.49882     123.34843      78.92233       2.59106 
   2431.97960       6.00000      69.82620     123.48083      65.74574       2.59049 
   2431.82720       6.00000      68.97291     121.66901      50.45062       2.59077 
   2431.67480       6.00000      68.09152     118.57053      42.47144       2.58674 
   2431.52240       6.00000      67.14429     115.46609      41.74529       2.58232 
   2431.37000       6.00000      66.07100     112.04886      45.24218       2.58474 
   2431.21760       6.00000      64.99430     108.65231      48.91375       2.59253 
   2431.06520       6.00000      64.20274     106.03658      50.87589       2.60254 
   2430.91280       6.00000      63.97337     104.70185      53.58337       2.61243 
   2430.76040       6.00000      64.40588     104.33002      60.15147       2.61743 
   2430.60800       6.00000      65.31699     104.77267      69.29709       2.61363 
   2430.45560       6.00000      66.33839     106.44811      76.56702       2.60481 
   2430.30320       6.00000      67.15272     109.49710      77.82378       2.60070 
   2430.15080       6.00000      67.65781     112.78352      73.13950       2.60253 
   2429.99840       6.00000      67.96885     115.02767      67.61279       2.59930 
   2429.84600       6.00000      68.22290     115.87640      66.43089       2.58630 
   2429.69360       6.00000      68.42535     116.02065      69.79934       2.57664 
   2429.54120       6.00000      68.51232     116.30479      74.05394       2.58246 
   2429.38880       6.00000      68.53468     117.02621      77.67500       2.60008 
   2429.23640       6.00000      68.65717     118.20641      81.71965       2.61437 
   2429.08400       6.00000      68.95004     119.78648      85.15821       2.61727 
   2428.93160       6.00000      69.31059     121.24899      83.62695       2.61747 
   2428.77920       6.00000      69.60993     121.71954      76.16859       2.62189 
   2428.62680       6.00000      69.81820     120.93019      69.82358       2.62257 
   2428.47440       6.00000      69.92957     119.30767      72.86424       2.60509 
   2428.32200       6.00000      69.82744     117.87885      82.83831       2.57543 
   2428.16960       6.00000      69.32600     117.17174      86.15926       2.55918 
   2428.01720       6.00000      68.37092     116.92619      75.22856       2.57096 
   2427.86480       6.00000      67.16666     116.55379      58.93555       2.60079 
   2427.71240       6.00000      66.03365     115.76803      49.98164       2.62682 
   2427.56000       6.00000      65.12933     114.78404      50.27343       2.63583 
   2427.40760       6.00000      64.43556     114.00946      55.53799       2.63324 
   2427.25520       6.00000      63.96009     113.72083      64.65827       2.62910 
   2427.10280       6.00000      63.87931     113.83781      77.01318       2.62649 
   2426.95040       6.00000      64.41659     114.31598      87.74743       2.62435 
   2426.79800       6.00000      65.57958     115.62505      90.99262       2.62523 
   2426.64560       6.00000      67.09671     117.96786      86.33394       2.62890 
   2426.49320       6.00000      68.57336     120.65296      79.34780       2.63002 
   2426.34080       6.00000      69.70119     122.52280      75.70934       2.62761 
   2426.18840       6.00000      70.38026     122.55711      74.14581       2.62535 
   2426.03600       6.00000      70.65756     121.02517      71.13122       2.62525 
   2425.88360       6.00000      70.61710     118.66885      69.16217       2.62563 
   2425.73120       6.00000      70.31491     116.80569      72.28380       2.62363 
   2425.57880       6.00000      69.78684     115.81969      77.75949       2.61798 
   2425.42640       6.00000      69.09467     115.29571      79.60206       2.61135 
   2425.27400       6.00000      68.39761     114.75520      77.46407       2.60671 
   2425.12160       6.00000      67.88477     114.23009      75.37064       2.60749 
   2424.96920       6.00000      67.58463     114.08990      75.55582       2.61253 
   2424.81680       6.00000      67.35462     114.38309      74.09894       2.61764 
   2424.66440       6.00000      67.06597     114.51772      67.40398       2.62240 
   2424.51200       6.00000      66.75215     113.54627      59.04688       2.62429 
   2424.35960       6.00000      66.56480     111.13956      55.56689       2.61812 
   2424.20720       6.00000      66.59629     108.75438      58.01044       2.60446 
   2424.05480       6.00000      66.79570     107.56087      61.39602       2.58880 
   2423.90240       6.00000      67.07263     108.70300      62.12013       2.57705 
   2423.75000       6.00000      67.42215     112.01486      61.65301       2.57220 
   2423.59760       6.00000      67.88656     115.65138      62.55068       2.57375 
   2423.44520       6.00000      68.44540     117.97075      64.12807       2.57653 
   2423.29280       6.00000      69.00785     117.93930      65.32941       2.57601 
   2423.14040       6.00000      69.47291     116.86488      67.58413       2.57199 
   2422.98800       6.00000      69.76237     116.11520      72.05143       2.56672 
   2422.83560       6.00000      69.80020     115.85454      75.79537       2.56273 
   2422.68320       6.00000      69.49480     115.37178      73.43210       2.55838 
   2422.53080       6.00000      68.81625     114.12717      64.16719       2.55121 
   2422.37840       6.00000      67.88922     112.08157      53.70638       2.54682 
   2422.22600       6.00000      66.91715     109.91534      47.38649       2.55297 
   2422.07360       6.00000      66.03233     108.01469      45.67225       2.57055 
   2421.92120       6.00000      65.26709     106.02925      47.28541       2.59075 
   2421.76880       6.00000      64.65469     104.02333      52.44870       2.60309 
   2421.61640       6.00000      64.31552     102.82640      60.07041       2.60689 
   2421.46400       6.00000      64.40043     102.80240      65.40845       2.60862 
   2421.31160       6.00000      64.89937     104.16000      65.89240       2.61114 
   2421.15920       6.00000      65.58450     106.46628      65.71158       2.61450 
   2421.00680       6.00000      66.21236     108.50567      67.02024       2.62139 
   2420.85440       6.00000      66.69954     109.42405      65.85776       2.62868 
   2420.70200       6.00000      67.08781     109.91936      62.73537       2.62967 
   2420.54960       6.00000      67.39862     110.77661      63.89919       2.62172 
   2420.39720       6.00000      67.54398     111.59441      69.47802       2.60981 
   2420.24480       6.00000      67.45038     112.07345      72.22662       2.59957 
   2420.09240       6.00000      67.22066     112.05289      68.03109       2.59284 
   2419.94000       6.00000      67.03401     111.69162      59.82601       2.58898 
   2419.78760       6.00000      66.90970     111.24857      52.99154       2.58724 
   2419.63520       6.00000      66.68291     110.79884      50.86667       2.58700 
   2419.48280       6.00000      66.23187     110.32874      52.82994       2.58601 
   2419.33040       6.00000      65.65478     109.83353      55.74045       2.57975 
   2419.17800       6.00000      65.17299     109.33091      57.09668       2.56482 
   2419.02560       6.00000      64.86669     109.03857      57.18967       2.54691 
   2418.87320       6.00000      64.60664     109.13005      57.69184       2.53787 
   2418.72080       6.00000      64.24795     108.94823      58.51744       2.54958 
   2418.56840       6.00000      63.82060     107.93815      56.88900       2.57902 
   2418.41600       6.00000      63.54505     106.50850      51.81230       2.60883 
   2418.26360       6.00000      63.64022     105.05527      47.16594       2.62435 
   2418.11120       6.00000      64.11221     104.19349      48.04938       2.63138 
   2417.95880       6.00000      64.76167     104.60379      55.51912       2.63780 
   2417.80640       6.00000      65.38120     105.90925      64.70644       2.63693 
   2417.65400       6.00000      65.91298     107.41276      68.52436       2.62234 
   2417.50160       6.00000      66.42355     108.92529      64.02327       2.60315 
   2417.34920       6.00000      66.94575     110.45055      55.16454       2.58992 
   2417.19680       6.00000      67.35033     111.97133      49.20601       2.58135 
   2417.04440       6.00000      67.46475     112.89806      49.89481       2.57048 
   2416.89200       6.00000      67.29099     112.83049      53.77764       2.55632 
   2416.73960       6.00000      67.02003     112.42840      54.86992       2.54417 
   2416.58720       6.00000      66.81834     112.02652      52.13104       2.53945 
   2416.43480       6.00000      66.65988     111.20554      49.64429       2.54263 
   2416.28240       6.00000      66.37833     109.71928      50.19254       2.54978 
   2416.13000       6.00000      65.90035     108.57195      52.05132       2.55517 
   2415.97760       6.00000      65.38743     108.29000      53.23040       2.55625 
   2415.82520       6.00000      65.07510     108.29000      54.66361       2.56010 
   2415.67280       6.00000      65.02052     108.29000      56.91022       2.57636 
   2415.52040       6.00000      65.09454     108.29000      59.03977       2.60784 
   2415.36800       6.00000      65.21990     108.61517      62.53416       2.64234 
   2415.21560       6.00000      65.53020     109.57541      69.22121       2.66415 
   2415.06320       6.00000      66.26411     110.82888      76.39173       2.67181 
   2414.91080       6.00000      67.45847     111.99773      79.38875       2.67113 
   2414.75840       6.00000      68.75509     113.01617      79.58688       2.66650 
   2414.60600       6.00000      69.66888     113.98981      83.60017       2.65797 
   2414.45360       6.00000      70.01662     114.96344      91.74866       2.64595 
   2414.30120       6.00000      69.97544     115.59081      97.52629       2.63319 
   2414.14880       6.00000      69.74683     115.50159      97.05689       2.62494 
   2413.99640       6.00000      69.31698     114.99919      92.62527       2.62436 
   2413.84400       6.00000      68.58779     114.42500      86.50565       2.63038 
   2413.69160       6.00000      67.65711     113.85133      79.28210       2.64204 
   2413.53920       6.00000      66.85010     113.27687      72.77506       2.65481 
   2413.38680       6.00000      66.39509     111.86907      69.73511       2.66307 
   2413.23440       6.00000      66.19769     110.23857      69.83700       2.66389 
   2413.08200       6.00000      66.04937     109.94329      70.08874       2.66024 
   2412.92960       6.00000      65.92193     109.59753      70.33980       2.65610 
   2412.77720       6.00000      65.97773     109.15900      72.06039       2.65350 
   2412.62480       6.00000      66.35928     109.41454      74.48129       2.64838 
   2412.47240       6.00000      67.05206     109.90758      75.41505       2.63571 
   2412.32000       6.00000      67.93182     110.82415      75.38000       2.61854 
   2412.16760       6.00000      68.82763     112.59615      76.45656       2.60579 
   2412.01520       6.00000      69.60036     115.29781      77.76630       2.60246 
   2411.86280       6.00000      70.21503     118.40097      76.76990       2.60651 
   2411.71040       6.00000      70.77045     121.81598      75.40441       2.61477 
   2411.55800       6.00000      71.41852     124.68907      77.87110       2.62443 
   2411.40560       6.00000      72.16615     126.00890      83.96881       2.62943 
   2411.25320       6.00000      72.77826     126.74947      89.55596       2.62637 
   2411.10080       6.00000      72.99831     127.29247      92.29898       2.61996 
   2410.94840       6.00000      72.81547     127.33424      94.77640       2.61598 
   2410.79600       6.00000      72.39281     126.96401      99.87312       2.61399 
   2410.64360       6.00000      71.84290     126.13314     105.18987       2.61312 
   2410.49120       6.00000      71.15929     124.72314     104.20019       2.61325 
   2410.33880       6.00000      70.28732     122.64002      95.07156       2.61635 
   2410.18640       6.00000      69.29266     119.73110      83.29005       2.62800 
   2410.03400       6.00000      68.41473     116.88846      74.70680       2.64723 
   2409.88160       6.00000      67.92754     115.39497      70.09107       2.66324 
   2409.72920       6.00000      68.00510     115.45390      67.89983       2.66707 
   2409.57680       6.00000      68.67101     116.24168      68.45687       2.65713 
   2409.42440       6.00000      69.76825     117.67550      72.11771       2.63617 
   2409.27200       6.00000      71.01466     119.90286      77.51753       2.60948 
   2409.11960       6.00000      72.18225     122.63191      82.73633       2.58861 
   2408.96720       6.00000      73.20976     125.51100      88.69410       2.58105 
   2408.81480       6.00000      74.14383     128.32890      96.52304       2.58302 
   2408.66240       6.00000      74.96045     130.96681     102.43983       2.58427 
   2408.51000       6.00000      75.49311     133.02589     103.14103       2.58373 
   2408.35760       6.00000      75.62232     133.77559     101.26932       2.58649 
   2408.20520       6.00000      75.42911     132.63950      99.67833       2.59339 
   2408.05280       6.00000      75.12099     130.20447      98.27475       2.60142 
   2407.90040       6.00000      74.79897     127.82358      97.49245       2.60704 
   2407.74800       6.00000      74.33328     126.34723      97.22475       2.60891 
   2407.59560       6.00000      73.57893     125.99795      95.33813       2.60587 
   2407.44320       6.00000      72.67921     126.22730      91.64156       2.60171 
   2407.29080       6.00000      72.01933     126.49007      87.76469       2.60199 
   2407.13840       6.00000      71.89950     126.59919      84.48213       2.60477 
   2406.98600       6.00000      72.29491     126.69176      83.38180       2.60514 
   2406.83360       6.00000      72.86253     126.88193      88.04049       2.60212 
   2406.68120       6.00000      73.23385     127.15500      97.66595       2.59785 
   2406.52880       6.00000      73.26965     127.51458     105.66515       2.59659 
   2406.37640       6.00000      73.02205     127.16302     106.73573       2.60336 
   2406.22400       6.00000      72.55147     125.33907     100.75765       2.61855 
   2406.07160       6.00000      71.81370     121.94738      90.51422       2.63510 
   2405.91920       6.00000      70.68431     117.37922      81.55680       2.64695 
   2405.76680       6.00000      69.13980     112.58758      77.75256       2.65328 
   2405.61440       6.00000      67.43721     108.57742      74.40073       2.65801 
   2405.46200       6.00000      66.01869     105.92358      64.20087       2.66427 
   2405.30960       6.00000      65.19940     104.45708      50.64919       2.67204 
   2405.15720       6.00000      64.92979     104.18379      42.37988       2.67830 
   2405.00480       6.00000      64.90925     105.52690      43.26792       2.67791 
   2404.85240       6.00000      64.95307     108.46838      51.61159       2.67073 
   2404.70000       6.00000      65.19199     111.80235      61.41269       2.66431 
   2404.54760       6.00000      65.85110     114.70386      65.79918       2.66586 
   2404.39520       6.00000      66.91000     117.39425      66.14258       2.67229 
   2404.24280       6.00000      68.06758     120.41109      70.14549       2.67444 
   2404.09040       6.00000      69.04193     123.30154      78.57003       2.66548 
   2403.93800       6.00000      69.81382     125.03477      86.32526       2.64941 
   2403.78560       6.00000      70.52515     125.80988      91.36333       2.63604 
   2403.63320       6.00000      71.22733     126.22020      95.33279       2.62859 
   2403.48080       6.00000      71.81110     126.87471      98.36663       2.62211 
   2403.32840       6.00000      72.15620     127.83160      99.04660       2.61196 
   2403.17600       6.00000      72.28413     128.71597      98.57561       2.60105 
   2403.02360       6.00000      72.29220     129.10931      98.24689       2.59694 
   2402.87120       6.00000      72.17245     129.04959      96.48576       2.60286 
   2402.71880       6.00000      71.81805     128.61053      90.95452       2.61706 
   2402.56640       6.00000      71.20420     127.90169      83.34772       2.63522 
   2402.41400       6.00000      70.43922     126.98167      77.79535       2.65332 
   2402.26160       6.00000      69.68831     125.67178      75.03157       2.67033 
   2402.10920       6.00000      69.06453     123.83994      72.28319       2.68308 
   2401.95680       6.00000      68.56069     121.82195      68.89667       2.68917 
   2401.80440       6.00000      68.15646     120.79569      67.97478       2.68877 
   2401.65200       6.00000      67.95062     120.95033      72.47359       2.68238 
   2401.49960       6.00000      68.07036     121.29317      80.90466       2.66833 
   2401.34720       6.00000      68.49605     121.53907      88.55570       2.64803 
   2401.19480       6.00000      69.03893     121.49629      92.13022       2.62839 
   2401.04240       6.00000      69.45850     121.99155      90.45785       2.61754 
   2400.89000       6.00000      69.62758     123.09894      82.96440       2.61921 
   2400.73760       6.00000      69.65470     123.90368      73.33266       2.63218 
   2400.58520       6.00000      69.75332     124.31363      67.09886       2.65046 
   2400.43280       6.00000      70.02480     124.73986      66.07928       2.66624 
   2400.28040       6.00000      70.41274     125.34330      70.26513       2.67032 
   2400.12800       6.00000      70.79604     125.97952      80.28188       2.66247 
   2399.97560       6.00000      71.11604     126.58875      92.19343       2.64968 
   2399.82320       6.00000      71.40111     127.08358      98.57922       2.63894 
   2399.67080       6.00000      71.68172     127.29698      96.47701       2.63396 
   2399.51840       6.00000      71.86230     127.04247      88.57893       2.63512 
   2399.36600       6.00000      71.71296     126.29601      79.46176       2.63990 
   2399.21360       6.00000      71.04077     125.06360      72.68257       2.64652 
   2399.06120       6.00000      69.85313     123.05957      69.55120       2.65664 
   2398.90880       6.00000      68.37379     120.07951      67.76724       2.67142 
   2398.75640       6.00000      66.88522     116.69662      61.40553       2.68746 
   2398.60400       6.00000      65.54260     113.35857      49.60922       2.69959 
   2398.45160       6.00000      64.34865     110.01612      39.67255       2.70392 
   2398.29920       6.00000      63.37526     106.94375      38.14774       2.70151 
   2398.14680       6.00000      62.92950     104.95251      42.27299       2.69509 
   2397.99440       6.00000      63.30721     104.99299      46.23802       2.68735 
   2397.84200       6.00000      64.44498     107.58749      50.36423       2.67623 
   2397.68960       6.00000      65.89404     112.43528      60.98297       2.65922 
   2397.53720       6.00000      67.15974     117.99462      79.66834       2.63825 
   2397.38480       6.00000      68.10797     122.47402      96.43354       2.62338 
   2397.23240       6.00000      68.98582     124.93507     100.92549       2.62232 
   2397.08000       6.00000      70.00107     125.81944      91.61700       2.63378 
   2396.92760       6.00000      71.00822     125.91807      76.20158       2.64796 
   2396.77520       6.00000      71.68810     125.85292      65.14342       2.65357 
   2396.62280       6.00000      71.89808     125.98805      66.16549       2.64551 
   2396.47040       6.00000      71.79064     126.61977      79.73741       2.62457 
   2396.31800       6.00000      71.62315     127.58133      97.65412       2.59864 
   2396.16560       6.00000      71.47708     128.00880     108.30593       2.58022 
   2396.01320       6.00000      71.23632     127.31787     103.69445       2.58168 
   2395.86080       6.00000      70.80548     125.98731      86.10518       2.60379 
   2395.70840       6.00000      70.25115     124.46853      67.98426       2.63439 
   2395.55600       6.00000      69.74329     123.51495      59.99363       2.65716 
   2395.40360       6.00000      69.43147     123.68845      62.19641       2.66445 
   2395.25120       6.00000      69.35989     124.38586      70.55092       2.65799 
   2395.09880       6.00000      69.44366     124.94141      80.99215       2.64333 
   2394.94640       6.00000      69.52313     124.97276      88.07711       2.62766 
   2394.79400       6.00000      69.45441     124.38824      90.71667       2.61869 
   2394.64160       6.00000      69.17771     123.16867      90.91022       2.61797 
   2394.48920       6.00000      68.71320     121.32127      86.67564       2.62711 
   2394.33680       6.00000      68.09442     118.83936      75.44661       2.64730 
   2394.18440       6.00000      67.36242     116.16803      61.76581       2.67003 
   2394.03200       6.00000      66.62620     114.23987      53.26245       2.67998 
   2393.87960       6.00000      66.08646     113.34051      50.97080       2.67450 
   2393.72720       6.00000      65.92771     113.51782      50.90753       2.66430 
   2393.57480       6.00000      66.14664     114.44449      51.54802       2.65984 
   2393.42240       6.00000      66.55425     115.62076      53.52303       2.65839 
   2393.27000       6.00000      66.95766     116.71780      57.19783       2.65198 
   2393.11760       6.00000      67.29308     117.60254      61.77082       2.64257 
   2392.96520       6.00000      67.56129     118.43923      65.51229       2.63633 
   2392.81280       6.00000      67.73734     119.09969      67.32729       2.63523 
   2392.66040       6.00000      67.73340     119.31750      67.17542       2.64025 
   2392.50800       6.00000      67.45943     118.75627      65.32644       2.65115 
   2392.35560       6.00000      66.91836     117.64207      63.37759       2.66455 
   2392.20320       6.00000      66.21317     116.50069      62.39646       2.67570 
   2392.05080       6.00000      65.47663     115.39136      60.43416       2.68066 
   2391.89840       6.00000      64.83140     114.31390      56.54528       2.68238 
   2391.74600       6.00000      64.38160     113.42746      53.11883       2.68475 
   2391.59360       6.00000      64.18296     112.95286      52.56856       2.68777 
   2391.44120       6.00000      64.26041     112.99084      55.68899       2.68615 
   2391.28880       6.00000      64.63608     113.60443      60.58445       2.67484 
   2391.13640       6.00000      65.28168     114.45272      63.73291       2.65842 
   2390.98400       6.00000      66.07294     115.08120      64.67660       2.64455 
   2390.83160       6.00000      66.84093     115.41174      66.72147       2.63582 
   2390.67920       6.00000      67.45734     115.57226      70.87267       2.63233 
   2390.52680       6.00000      67.85452     115.62862      73.37159       2.63611 
   2390.37440       6.00000      67.97606     115.55846      72.13735       2.64578 
   2390.22200       6.00000      67.76354     115.66917      69.53175       2.65681 
   2390.06960       6.00000      67.22714     116.24634      66.63894       2.66617 
   2389.91720       6.00000      66.52100     116.88898      61.22814       2.67614 
   2389.76480       6.00000      65.86089     117.13129      55.16461       2.68793 
   2389.61240       6.00000      65.31460     116.71782      52.50126       2.69705 
   2389.46000       6.00000      64.75621     115.92989      52.21330       2.70116 
   2389.30760       6.00000      64.08072     115.01515      50.83344       2.69988 
   2389.15520       6.00000      63.38696     113.98413      48.64636       2.69536 
   2389.00280       6.00000      62.95294     113.04272      47.51756       2.69036 
   2388.85040       6.00000      63.02223     112.29642      47.95652       2.68386 
   2388.69800       6.00000      63.57953     112.02616      49.55028       2.67209 
   2388.54560       6.00000      64.38625     112.42725      52.53821       2.65680 
   2388.39320       6.00000      65.23322     113.55267      59.10696       2.64456 
   2388.24080       6.00000      66.07465     115.29073      68.95107       2.63596 
   2388.08840       6.00000      66.96568     117.77112      76.65239       2.62821 
   2387.93600       6.00000      67.93481     120.55194      77.85413       2.62332 
   2387.78360       6.00000      68.91128     122.65711      74.14272       2.62672 
   2387.63120       6.00000      69.79137     124.10818      70.54622       2.63705 
   2387.47880       6.00000      70.56065     125.03264      71.56143       2.64457 
   2387.32640       6.00000      71.29712     125.80442      77.21007       2.64289 
   2387.17400       6.00000      72.06551     126.85842      83.47358       2.63558 
   2387.02160       6.00000      72.82978     128.44473      87.52859       2.62972 
   2386.86920       6.00000      73.46715     130.80092      89.42818       2.62498 
   2386.71680       6.00000      73.83854     133.13164      90.71764       2.61972 
   2386.56440       6.00000      73.83717     133.82008      91.81737       2.61771 
   2386.41200       6.00000      73.41921     131.99446      89.47842       2.62312 
   2386.25960       6.00000      72.62963     127.93646      81.69109       2.63368 
   2386.10720       6.00000      71.61654     123.23038      72.38538       2.64481 
   2385.95480       6.00000      70.60047     119.69953      65.87629       2.65391 
   2385.80240       6.00000      69.78359     118.49812      63.14532       2.66079 
   2385.65000       6.00000      69.25997     119.32543      64.42723       2.66315 
   2385.49760       6.00000      69.03206     121.06357      68.81836       2.66025 
   2385.34520       6.00000      69.09901     122.58013      73.90384       2.65197 
   2385.19280       6.00000      69.46802     123.46592      77.63860       2.64194 
   2385.04040       6.00000      70.08421     124.04619      80.00927       2.63696 
   2384.88800       6.00000      70.76579     124.55149      81.62794       2.63763 
   2384.73560       6.00000      71.27772     125.05988      83.25295       2.63989 
   2384.58320       6.00000      71.50203     125.55988      84.24748       2.64187 
   2384.43080       6.00000      71.49326     125.93930      83.30576       2.64749 
   2384.27840       6.00000      71.35057     125.39653      79.89379       2.65856 
   2384.12600       6.00000      71.05617     123.40584      74.94695       2.66808 
   2383.97360       6.00000      70.47651     120.60146      70.69201       2.66928 
   2383.82120       6.00000      69.56066     118.25335      68.42437       2.66472 
   2383.66880       6.00000      68.48821     116.76811      66.75561       2.66246 
   2383.51640       6.00000      67.52760     115.34419      62.99734       2.66651 
   2383.36400       6.00000      66.79447     114.04033      57.79409       2.67230 
   2383.21160       6.00000      66.22871     112.56445      55.78092       2.66994 
   2383.05920       6.00000      65.82856     110.79621      59.15795       2.65397 
   2382.90680       6.00000      65.79972     109.48931      64.19579       2.63287 
   2382.75440       6.00000      66.37503     110.05589      66.81420       2.61890 
   2382.60200       6.00000      67.48638     112.55239      68.91737       2.61423 
   2382.44960       6.00000      68.72498     116.45658      76.26170       2.61114 
   2382.29720       6.00000      69.69511     120.85124      89.38373       2.60471 
   2382.14480       6.00000      70.33417     124.15648      99.95441       2.60232 
   2381.99240       6.00000      70.81731     125.61400      99.06296       2.60963 
   2381.84000       6.00000      71.20774     125.77813      89.16557       2.62206 
   2381.68760       6.00000      71.30400     124.92725      81.10976       2.63317 
   2381.53520       6.00000      70.82240     123.13695      79.17928       2.64429 
   2381.38280       6.00000      69.70861     120.40993      77.92698       2.65682 
   2381.23040       6.00000      68.23235     117.58984      73.48063       2.66531 
   2381.07800       6.00000      66.78053     114.92505      67.14953       2.66653 
   2380.92560       6.00000      65.58505     111.62077      59.81423       2.66185 
   2380.77320       6.00000      64.63765     107.98154      53.67186       2.65608 
   2380.62080       6.00000      63.79636     104.80412      51.56498       2.65385 
   2380.46840       6.00000      62.98664     102.97040      53.52297       2.65427 
   2380.31600       6.00000      62.32660     102.18655      57.02501       2.65150 
   2380.16360       6.00000      62.04241     101.76204      59.61316       2.64633 
   2380.01120       6.00000      62.27516     101.42230      59.35767       2.64670 
   2379.85880       6.00000      63.00960     101.59498      58.12780       2.65627 
   2379.70640       6.00000      64.10577     102.72133      61.22702       2.66709 
   2379.55400       6.00000      65.32504     105.18829      70.65208       2.66717 
   2379.40160       6.00000      66.36066     108.72812      82.36051       2.65345 
   2379.24920       6.00000      66.97812     112.19408      89.60332       2.63354 
   2379.09680       6.00000      67.14429     114.76252      85.79539       2.61688 
   2378.94440       6.00000      67.01291     116.39188      71.45184       2.61443 
   2378.79200       6.00000      66.71745     116.79290      57.59502       2.62992 
   2378.63960       6.00000      66.20257     115.83324      53.16293       2.65498 
   2378.48720       6.00000      65.37297     114.28240      55.80927       2.67750 
   2378.33480       6.00000      64.39115     113.06934      58.85949       2.69034 
   2378.18240       6.00000      63.66815     112.74146      59.44583       2.69502 
   2378.03000       6.00000      63.49298     113.18107      58.42070       2.69676 
   2377.87760       6.00000      63.80777     113.82646      58.83945       2.69527 
   2377.72520       6.00000      64.39291     114.37231      61.77787       2.68589 
   2377.57280       6.00000      65.17403     114.68340      63.37357       2.66592 
   2377.42040       6.00000      66.23420     115.22451      61.23400       2.64187 
   2377.26800       6.00000      67.57260     116.73153      61.24324       2.62104 
   2377.11560       6.00000      69.00848     119.65820      70.00778       2.60121 
   2376.96320       6.00000      70.37094     123.38877      83.10410       2.57764 
   2376.81080       6.00000      71.63311     126.98878      91.48277       2.55697 
   2376.65840       6.00000      72.74375     130.64238      94.43447       2.55067 
   2376.50600       6.00000      73.44939     133.95909      98.39964       2.55516 
   2376.35360       6.00000      73.49175     135.80658     103.65748       2.55927 
   2376.20120       6.00000      72.95938     136.29352     103.05464       2.56487 
   2376.04880       6.00000      72.31865     136.58820      92.41363       2.57914 
   2375.89640       6.00000      72.05591     136.96022      78.57412       2.59824 
   2375.74400       6.00000      72.29458     137.27054      73.23185       2.60587 
   2375.59160       6.00000      72.80774     137.33968      81.93869       2.59286 
   2375.43920       6.00000      73.37648     137.14143      98.22614       2.56585 
   2375.28680       6.00000      73.99725     135.57314     111.07719       2.54346 
   2375.13440       6.00000      74.65200     132.96252     114.82053       2.53977 
   2374.98200       6.00000      75.05191     131.59125     110.63776       2.55630 
   2374.82960       6.00000      74.74709     131.09862     101.24080       2.58302 
   2374.67720       6.00000      73.53276     130.95036      88.47946       2.60811 
   2374.52480       6.00000      71.72820     130.94000      74.88584       2.62920 
   2374.37240       6.00000      70.01452     130.94000      64.00057       2.64797 
   2374.22000       6.00000      68.93703     130.94000      59.61743       2.66248 
   2374.06760       6.00000      68.56789     130.94000      62.07399       2.66681 
   2373.91520       6.00000      68.65431     130.94000      68.35960       2.66001 
   2373.76280       6.00000      68.93604     130.94000      76.41471       2.64410 
   2373.61040       6.00000      69.32411     130.36568      83.94738       2.62201 
   2373.45800       6.00000      69.85962     128.43484      85.87402       2.60323 
   2373.30560       6.00000      70.51033     125.89975      79.94761       2.60041 
   2373.15320       6.00000      71.02257     123.81381      71.40523       2.61391 
   2373.00080       6.00000      71.08759     122.18581      68.50263       2.62899 
   2372.84840       6.00000      70.64561     121.15495      73.08398       2.63218 
   2372.69600       6.00000      69.97888     120.65649      78.28729       2.62534 
   2372.54360       6.00000      69.53732     120.54976      78.48898       2.62081 
   2372.39120       6.00000      69.62782     121.08530      75.80135       2.62526 
   2372.23880       6.00000      70.16968     121.78733      75.17558       2.63394 
   2372.08640       6.00000      70.80896     123.41640      77.61819       2.63644 
   2371.93400       6.00000      71.27870     127.02974      81.03725       2.62825 
   2371.78160       6.00000      71.56053     129.87849      83.27133       2.61580 
   2371.62920       6.00000      71.80806     130.04131      83.99537       2.60969 
   2371.47680       6.00000      72.14050     128.58568      83.60284       2.61263 
   2371.32440       6.00000      72.48392     127.23692      82.07321       2.61904 
   2371.17200       6.00000      72.62636     127.04913      79.77185       2.62327 
   2371.01960       6.00000      72.44923     127.74565      78.24287       2.62788 
   2370.86720       6.00000      72.09748     128.78845      78.87803       2.63790 
   2370.71480       6.00000      71.91955     129.98671      80.03738       2.65257 
   2370.56240       6.00000      72.23138     131.07922      79.65398       2.66409 
   2370.41000       6.00000      73.03071     132.21527      79.44220       2.66517 
   2370.25760       6.00000      73.95777     133.63675      84.18502       2.65324 
   2370.10520       6.00000      74.65682     134.69884      95.56885       2.63042 
   2369.95280       6.00000      75.12321     135.33038     107.70609       2.60811 
   2369.80040       6.00000      75.63273     135.86234     110.62707       2.59841 
   2369.64800       6.00000      76.35952     136.38898     102.42896       2.60325 
   2369.49560       6.00000      77.13024     136.54619      91.91095       2.61670 
   2369.34320       6.00000      77.58747     136.08517      87.97878       2.62710 
   2369.19080       6.00000      77.51207     135.44806      93.20026       2.62417 
   2369.03840       6.00000      76.96335     134.86711     103.26010       2.60968 
   2368.88600       6.00000      76.12022     134.11678     109.93409       2.59651 
   2368.73360       6.00000      75.05650     132.57869     106.61552       2.59768 
   2368.58120       6.00000      73.78017     129.94408      91.93285       2.61578 
   2368.42880       6.00000      72.41117     126.87113      71.37589       2.64239 
   2368.27640       6.00000      71.23312     124.61132      56.27664       2.66703 
   2368.12400       6.00000      70.54962     123.89375      54.55566       2.68025 
   2367.97160       6.00000      70.50132     124.28471      62.86463       2.67394 
   2367.81920       6.00000      71.02082     125.14723      75.13274       2.64795 
   2367.66680       6.00000      71.95416     126.06604      88.29083       2.61393 
   2367.51440       6.00000      73.22308     127.52779      98.46934       2.58831 
   2367.36200       6.00000      74.81507     131.23494     101.30356       2.58178 
   2367.20960       6.00000      76.59852     136.95381      97.81999       2.59239 
   2367.05720       6.00000      78.19173     140.66991      94.94988       2.60749 
   2366.90480       6.00000      79.08094     140.76945      99.60528       2.61195 
   2366.75240       6.00000      78.98508     139.73003     110.92645       2.60534 
   2366.60000       6.00000      78.06866     137.85014     117.85740       2.60081 
   2366.44760       6.00000      76.77419     133.72897     110.53819       2.60699 
   2366.29520       6.00000      75.43417     129.20503      91.85097       2.62483 
   2366.14280       6.00000      74.08746     127.00555      73.60070       2.64663 
   2365.99040       6.00000      72.69498     126.06970      64.17149       2.66088 
   2365.83800       6.00000      71.39352     125.16236      63.70813       2.66004 
   2365.68560       6.00000      70.46589     124.30233      68.60870       2.64845 
   2365.53320       6.00000      70.07301     123.58749      76.24121       2.63317 
   2365.38080       6.00000      70.08759     122.91941      83.80171       2.61930 
   2365.22840       6.00000      70.23265     122.25155      86.35008       2.61143 
   2365.07600       6.00000      70.31201     121.57646      81.24547       2.61386 
   2364.92360       6.00000      70.23740     120.82790      70.58885       2.62604 
   2364.77120       6.00000      69.91059     119.97101      59.17848       2.64332 
   2364.61880       6.00000      69.25255     119.07733      50.74475       2.66057 
   2364.46640       6.00000      68.36228     117.10508      45.63601       2.67396 
   2364.31400       6.00000      67.53603     114.47151      42.44798       2.68092 
   2364.16160       6.00000      67.09056     113.39209      42.30151       2.68340 
   2364.00920       6.00000      67.19145     113.31614      47.55897       2.68040 
   2363.85680       6.00000      67.79457     114.04031      56.38142       2.66861 
   2363.70440       6.00000      68.70634     115.89296      63.11794       2.65103 
   2363.55200       6.00000      69.67264     118.12143      67.12683       2.63528 
   2363.39960       6.00000      70.46844     120.35036      74.09774       2.62432 
   2363.24720       6.00000      70.97890     122.54981      84.71775       2.61844 
   2363.09480       6.00000      71.21162     124.18492      90.20275       2.62323 
   2362.94240       6.00000      71.23056     124.92670      84.31986       2.64156 
   2362.79000       6.00000      71.12409     125.68631      71.59122       2.66525 
   2362.63760       6.00000      71.04628     127.23312      61.53923       2.68037 
   2362.48520       6.00000      71.22430     129.38235      60.12566       2.68079 
   2362.33280       6.00000      71.82784     131.67317      68.61256       2.66821 
   2362.18040       6.00000      72.81261     133.96397      84.08307       2.64778 
   2362.02800       6.00000      73.96072     136.25728     100.92772       2.62603 
   2361.87560       6.00000      75.12586     138.33281     112.66621       2.60779 
   2361.72320       6.00000      76.33139     139.96480     115.49455       2.59517 
   2361.57080       6.00000      77.59862     141.34497     110.76247       2.59020 
   2361.41840       6.00000      78.79790     142.68050     105.22948       2.59224 
   2361.26600       6.00000      79.71248     143.77727     104.54015       2.59752 
   2361.11360       6.00000      80.25977     144.47209     108.65123       2.60042 
   2360.96120       6.00000      80.56587     145.03018     113.72171       2.59525 
   2360.80880       6.00000      80.78160     145.58730     116.86469       2.58259 
   2360.65640       6.00000      80.92690     146.14388     118.67403       2.56793 
   2360.50400       6.00000      80.94772     146.63145     118.61609       2.55842 
   2360.35160       6.00000      80.82465     147.00465     113.84168       2.56047 
   2360.19920       6.00000      80.58600     147.33951     106.84222       2.57455 
   2360.04680       6.00000      80.29454     147.67474     105.67056       2.59150 
   2359.89440       6.00000      80.04906     148.00175     112.32596       2.59659 
   2359.74200       6.00000      79.97783     148.08479     120.37280       2.58771 
   2359.58960       6.00000      80.17368     147.77187     123.32352       2.57641 
   2359.43720       6.00000      80.59888     147.35139     120.14886       2.57233 
   2359.28480       6.00000      81.06892     146.99295     114.35377       2.57463 
   2359.13240       6.00000      81.34477     146.68393     108.89149       2.57852 
   2358.98000       6.00000      81.23044     146.38705     104.04337       2.58277 
   2358.82760       6.00000      80.61961     145.51038     100.92645       2.58814 
   2358.67520       6.00000      79.50353     143.49623      99.13102       2.59638 
   2358.52280       6.00000      77.99799     140.90395      93.17298       2.60941 
   2358.37040       6.00000      76.35162     137.04034      80.43241       2.62458 
   2358.21800       6.00000      74.87090     132.25752      66.88601       2.63758 
   2358.06560       6.00000      73.76009     128.67856      58.63379       2.64642 
   2357.91320       6.00000      73.01199     126.32081      56.43319       2.65080 
   2357.76080       6.00000      72.42293     124.89846      59.36431       2.64751 
   2357.60840       6.00000      71.74793     123.60237      66.69018       2.63807 
   2357.45600       6.00000      70.87124     122.10230      74.07296       2.63304 
   2357.30360       6.00000      69.87592     120.67764      74.49597       2.64174 
   2357.15120       6.00000      68.97720     119.43202      64.92996       2.65847 
   2356.99880       6.00000      68.36881     118.24190      51.31269       2.67097 
   2356.84640       6.00000      68.10397     117.29552      42.46566       2.67218 
   2356.69400       6.00000      68.11732     116.99924      42.98896       2.66026 
   2356.54160       6.00000      68.32607     117.24490      52.65202       2.63520 
   2356.38920       6.00000      68.72590     118.25041      66.71939       2.60369 
   2356.23680       6.00000      69.42524     120.73223      76.51392       2.58183 
   2356.08440       6.00000      70.53907     124.23000      77.37884       2.57830 
   2355.93200       6.00000      72.01477     127.40468      74.70388       2.58643 
   2355.77960       6.00000      73.58789     129.75369      76.44675       2.58969 
   2355.62720       6.00000      74.92570     131.83441      84.72610       2.57898 
   2355.47480       6.00000      75.86494     133.76968      96.40243       2.56201 
   2355.32240       6.00000      76.49841     135.21490     106.22729       2.55639 
   2355.17000       6.00000      76.99020     136.08575     110.05994       2.57066 
   2355.01760       6.00000      77.30772     136.43268     107.61208       2.59751 
   2354.86520       6.00000      77.18843     134.68683     100.37896       2.62412 
   2354.71280       6.00000      76.34473     131.71735      91.27496       2.64535 
   2354.56040       6.00000      74.74402     129.65500      84.20705       2.66058 
   2354.40800       6.00000      72.75439     127.49606      79.63201       2.66981 
   2354.25560       6.00000      70.96995     125.75658      74.34119       2.67303 
   2354.10320       6.00000      69.78761     124.03770      68.90932       2.67100 
   2353.95080       6.00000      69.18359     122.01406      67.42963       2.66389 
   2353.79840       6.00000      68.84699     119.88168      71.03718       2.64807 
   2353.64600       6.00000      68.58263     117.73521      78.31322       2.62701 
   2353.49360       6.00000      68.60793     117.31718      85.78554       2.61200 
   2353.34120       6.00000      69.31816     119.09529      87.85880       2.61134 
   2353.18880       6.00000      70.71557     121.56592      82.02512       2.61842 
   2353.03640       6.00000      72.21832     125.05918      75.05464       2.62057 
   2352.88400       6.00000      73.15722     127.66327      77.12618       2.60788 
   2352.73160       6.00000      73.37651     128.28999      91.56916       2.58539 
   2352.57920       6.00000      73.30818     128.28999     106.86172       2.57099 
   2352.42680       6.00000      73.40208     127.51745     106.86061       2.57412 
   2352.27440       6.00000      73.55521     125.37722      90.99667       2.58682 
   2352.12200       6.00000      73.22188     123.11705      75.75787       2.60105 
   2351.96960       6.00000      72.01813     121.70857      71.74147       2.61642 
   2351.81720       6.00000      70.19273     120.98689      72.02110       2.63246 
   2351.66480       6.00000      68.52643     120.62954      66.90458       2.64632 
   2351.51240       6.00000      67.76646     120.36267      58.33242       2.65830 
   2351.36000       6.00000      68.13397     120.27345      54.40791       2.66621 
   2351.20760       6.00000      69.27728     120.79923      58.57840       2.65557 
   2351.05520       6.00000      70.68108     121.95727      69.61813       2.60802 
   2350.90280       6.00000      72.13394     123.29329      85.66462       2.53429 
   2350.75040       6.00000      73.77989     125.98977     103.45479       2.47583 
   2350.59800       6.00000      75.71011     131.18423     116.37322       2.46402 
   2350.44560       6.00000      77.62560     136.44205     118.78833       2.49263 
   2350.29320       6.00000      78.95463     139.38950     115.22852       2.52874 
   2350.14080       6.00000      79.33193     140.36053     114.71437       2.55026 
   2349.98840       6.00000      78.90287     140.50999     114.82288       2.56101 
   2349.83600       6.00000      78.11870     140.50999     109.06066       2.57305 
   2349.68360       6.00000      77.36239     140.38989     101.86532       2.58558 
   2349.53120       6.00000      76.83879     140.16566      99.30368       2.59442 
   2349.37880       6.00000      76.70019     140.40100      98.27634       2.59954 
   2349.22640       6.00000      77.06184     141.37253      97.27492       2.59840 
   2349.07400       6.00000      77.87046     142.66895      99.49108       2.58748 
   2348.92160       6.00000      78.92729     144.00572     104.03162       2.57030 
   2348.76920       6.00000      80.05524     146.56487     106.17300       2.55740 
   2348.61680       6.00000      81.19257     149.57251     104.90617       2.55498 
   2348.46440       6.00000      82.29681     150.50999     103.79536       2.55615 
   2348.31200       6.00000      83.16648     150.50349     105.07902       2.55251 
   2348.15960       6.00000      83.44879     149.67802     107.06651       2.54308 
   2348.00720       6.00000      82.87015     147.33232     106.38419       2.53631 
   2347.85480       6.00000      81.43602     144.00952     100.24704       2.53960 
   2347.70240       6.00000      79.35979     140.10124      87.30451       2.55542 
   2347.55000       6.00000      76.91547     135.83719      70.47596       2.57922 
   2347.39760       6.00000      74.38544     131.32570      56.96109       2.60298 
   2347.24520       6.00000      71.97934     126.41542      51.67951       2.62087 
   2347.09280       6.00000      69.82359     120.61400      54.89337       2.62820 
   2346.94040       6.00000      68.04919     115.98882      63.57556       2.62513 
   2346.78800       6.00000      66.79950     114.48146      72.80066       2.61684 
   2346.63560       6.00000      66.17484     114.19008      76.85796       2.61056 
   2346.48320       6.00000      66.20097     114.42242      73.62070       2.61548 
   2346.33080       6.00000      66.73029     115.32791      66.29389       2.63345 
   2346.17840       6.00000      67.46660     116.24331      59.65985       2.65078 
   2346.02600       6.00000      68.18787     116.73577      57.07775       2.64958 
   2345.87360       6.00000      68.85244     116.97485      59.19048       2.63078 
   2345.72120       6.00000      69.51965     118.32349      63.00358       2.61223 
   2345.56880       6.00000      70.28452     121.37781      65.00733       2.60743 
   2345.41640       6.00000      71.19166     124.22549      66.16695       2.61339 
   2345.26400       6.00000      72.15357     126.19143      70.15813       2.62018 
   2345.11160       6.00000      73.03210     128.16528      76.41461       2.62163 
   2344.95920       6.00000      73.78724     130.71199      80.52003       2.62038 
   2344.80680       6.00000      74.46297     132.85175      81.68870       2.61712 
   2344.65440       6.00000      75.06879     133.71146      83.93822       2.61186 
   2344.50200       6.00000      75.53458     134.09813      88.36156       2.60435 
   2344.34960       6.00000      75.78409     134.47964      93.62303       2.59371 
   2344.19720       6.00000      75.86056     134.86159      99.39561       2.58119 
   2344.04480       6.00000      75.91595     135.15340     105.07596       2.57343 
   2343.89240       6.00000      76.01478     134.85701     108.24590       2.57487 
   2343.74000       6.00000      75.98300     133.76981     107.82816       2.58105 
   2343.58760       6.00000      75.55729     132.43378     105.00220       2.58502 
   2343.43520       6.00000      74.68609     131.06075      99.70119       2.58874 
   2343.28280       6.00000      73.61205     129.58206      91.42911       2.59728 
   2343.13040       6.00000      72.67043     128.03403      82.45296       2.61043 
   2342.97800       6.00000      72.00446     126.55992      76.10140       2.62557 
   2342.82560       6.00000      71.51306     125.18913      75.62732       2.63709 
   2342.67320       6.00000      71.08730     124.15220      81.78191       2.63843 
   2342.52080       6.00000      70.82953     123.67980      87.42324       2.63257 
   2342.36840       6.00000      70.98509     123.46330      84.25063       2.63197 
   2342.21600       6.00000      71.65319     123.71834      75.91420       2.63642 
   2342.06360       6.00000      72.60745     124.75044      73.29671       2.63443 
   2341.91120       6.00000      73.41109     126.05118      79.67212       2.62193 
   2341.75880       6.00000      73.76745     127.29710      87.75958       2.61027 
   2341.60640       6.00000      73.78995     128.48242      91.01112       2.61020 
   2341.45400       6.00000      73.82613     129.59363      89.56194       2.62128 
   2341.30160       6.00000      74.06161     130.23114      86.89599       2.63347 
   2341.14920       6.00000      74.32961     130.20193      86.61071       2.63742 
   2340.99680       6.00000      74.30523     129.95915      89.93491       2.63399 
   2340.84440       6.00000      73.90977     129.71611      94.31336       2.62872 
   2340.69200       6.00000      73.42212     129.39923      95.33826       2.62473 
   2340.53960       6.00000      73.11858     128.90016      90.93024       2.62211 
   2340.38720       6.00000      72.95077     128.26320      84.05680       2.62161 
   2340.23480       6.00000      72.75173     127.59384      80.64577       2.62252 
   2340.08240       6.00000      72.58972     127.13039      81.72691       2.62088 
   2339.93000       6.00000      72.74959     127.30750      82.04212       2.61387 
   2339.77760       6.00000      73.39727     128.09622      81.23748       2.59684 
   2339.62520       6.00000      74.32867     129.00670      86.57303       2.57040 
   2339.47280       6.00000      75.12893     129.79941     100.62746       2.54758 
   2339.32040       6.00000      75.56246     130.49266     112.90264       2.54429 
   2339.16800       6.00000      75.68152     131.14188     112.29432       2.56231 
   2339.01560       6.00000      75.60178     131.67662     100.89218       2.58938 
   2338.86320       6.00000      75.38007     132.05962      89.07085       2.61211 
   2338.71080       6.00000      75.09380     132.39455      82.58504       2.62782 
   2338.55840       6.00000      74.89348     132.72945      82.44258       2.63521 
   2338.40600       6.00000      74.91550     132.58638      87.73305       2.62602 
   2338.25360       6.00000      75.14721     132.67159      95.26954       2.59980 
   2338.10120       6.00000      75.42774     133.23106     102.18064       2.57107 
   2337.94880       6.00000      75.58949     133.49243     107.53019       2.55962 
   2337.79640       6.00000      75.59207     134.11832     108.07376       2.57139 
   2337.64400       6.00000      75.47482     134.17329      99.02233       2.59647 
   2337.49160       6.00000      75.24557     133.42346      84.48393       2.62051 
   2337.33920       6.00000      74.84246     132.31354      75.29101       2.63224 
   2337.18680       6.00000      74.17879     131.12650      75.29785       2.62578 
   2337.03440       6.00000      73.27736     129.41681      76.90376       2.60307 
   2336.88200       6.00000      72.35289     127.15983      74.61842       2.57721 
   2336.72960       6.00000      71.70359     125.42764      69.72759       2.56712 
   2336.57720       6.00000      71.46166     124.51015      64.70225       2.57653 
   2336.42480       6.00000      71.47733     124.10353      62.62336       2.59174 
   2336.27240       6.00000      71.48232     123.85331      67.89518       2.59733 
   2336.12000       6.00000      71.34698     123.64607      79.31638       2.59235 
   2335.96760       6.00000      71.16353     123.45535      89.13802       2.58821 
   2335.81520       6.00000      71.00779     122.61381      92.34869       2.59099 
   2335.66280       6.00000      70.70010     120.67379      89.02663       2.60039 
   2335.51040       6.00000      69.98726     118.57304      79.86083       2.61429 
   2335.35800       6.00000      68.90289     117.23179      66.03394       2.62983 
   2335.20560       6.00000      67.84423     116.66828      52.76894       2.64321 
   2335.05320       6.00000      67.26244     116.23077      46.54981       2.64931 
   2334.90080       6.00000      67.32201     115.79224      51.04328       2.64367 
   2334.74840       6.00000      67.84824     116.05025      65.24513       2.62459 
   2334.59600       6.00000      68.62033     117.35789      82.27475       2.60048 
   2334.44360       6.00000      69.62705     119.06139      93.55296       2.58524 
   2334.29120       6.00000      70.93893     121.08421      96.73690       2.58596 
   2334.13880       6.00000      72.39009     123.59536      96.48100       2.59605 
   2333.98640       6.00000      73.48090     126.27138      96.44709       2.60357 
   2333.83400       6.00000      73.69233     128.23245      95.30577       2.60189 
   2333.68160       6.00000      72.94222     128.60576      88.00618       2.59335 
   2333.52920       6.00000      71.68918     126.30144      73.39120       2.58333 
   2333.37680       6.00000      70.53333     122.26646      59.03421       2.57521 
   2333.22440       6.00000      69.70650     119.80081      52.82013       2.56784 
   2333.07200       6.00000      69.03742     118.83642      53.86577       2.56095 
   2332.91960       6.00000      68.40760     118.35901      56.61872       2.55846 
   2332.76720       6.00000      68.06173     118.16966      58.16489       2.56225 
   2332.61480       6.00000      68.36896     118.98083      58.43997       2.56841 
   2332.46240       6.00000      69.38122     121.04543      61.33680       2.57315 
   2332.31000       6.00000      70.73460     123.74650      73.17314       2.57589 
   2332.15760       6.00000      71.98623     126.73235      92.16354       2.57762 
   2332.00520       6.00000      73.02361     129.37933     104.98779       2.58163 
   2331.85280       6.00000      74.05676     131.52689     103.37792       2.59003 
   2331.70040       6.00000      75.19733     133.53091      96.32846       2.60056 
   2331.54800       6.00000      76.21497     135.53769      94.69738       2.60829 
   2331.39560       6.00000      76.75874     137.26796      98.09718       2.61266 
   2331.24320       6.00000      76.72572     138.24994     103.33302       2.61289 
   2331.09080       6.00000      76.38550     138.60052     108.49929       2.60874 
   2330.93840       6.00000      76.14695     138.79149     108.65697       2.60161 
   2330.78600       6.00000      76.20074     138.98235     103.75871       2.59358 
   2330.63360       6.00000      76.42111     139.17320     101.78179       2.58921 
   2330.48120       6.00000      76.58757     138.99118     105.01154       2.59274 
   2330.32880       6.00000      76.60529     137.99913     107.52574       2.60354 
   2330.17640       6.00000      76.51122     136.87164     105.90205       2.61308 
   2330.02400       6.00000      76.32516     136.43161     102.56331       2.61378 
   2329.87160       6.00000      75.99995     136.15683      98.17484       2.60721 
   2329.71920       6.00000      75.55852     135.25050      90.79490       2.60207 
   2329.56680       6.00000      75.13777     133.88676      81.13032       2.60287 
   2329.41440       6.00000      74.78916     132.51416      74.71452       2.60405 
   2329.26200       6.00000      74.32240     131.05132      76.19083       2.59575 
   2329.10960       6.00000      73.50594     129.33342      83.31924       2.57642 
   2328.95720       6.00000      72.38258     127.49876      86.28228       2.55637 
   2328.80480       6.00000      71.29171     125.68660      78.16840       2.55187 
   2328.65240       6.00000      70.50977     123.89829      66.51775       2.57243 
   2328.50000       6.00000      69.95203     122.11348      63.05308       2.60708 
   2328.34760       6.00000      69.35648     120.16354      67.37846       2.63381 
   2328.19520       6.00000      68.69124     118.12543      71.01097       2.64332 
   2328.04280       6.00000      68.21139     116.75520      70.52727       2.64274 
   2327.89040       6.00000      68.11720     116.26812      69.29240       2.64148 
   2327.73800       6.00000      68.32684     116.17873      71.51721       2.64213 
   2327.58560       6.00000      68.61320     116.27042      77.12786       2.64313 
   2327.43320       6.00000      68.82456     116.41753      80.62053       2.64364 
   2327.28080       6.00000      68.92350     116.24043      78.84111       2.64312 
   2327.12840       6.00000      68.86240     115.18134      75.74147       2.64325 
   2326.97600       6.00000      68.53577     113.18193      74.04294       2.64388 
   2326.82360       6.00000      67.89607     110.54635      69.63594       2.64277 
   2326.67120       6.00000      67.03989     108.17131      59.18196       2.63736 
   2326.51880       6.00000      66.10937     106.50916      48.03062       2.62958 
   2326.36640       6.00000      65.17645     104.57950      43.02796       2.62520 
   2326.21400       6.00000      64.24145     102.59445      44.64082       2.62601 
   2326.06160       6.00000      63.26398     101.56114      47.80228       2.62589 
   2325.90920       6.00000      62.24399     101.38031      49.21387       2.62223 
   2325.75680       6.00000      61.30222     101.27482      49.24616       2.61884 
   2325.60440       6.00000      60.60226     100.69192      48.73122       2.62135 
   2325.45200       6.00000      60.21956      99.83732      47.93406       2.63176 
   2325.29960       6.00000      60.12832      99.00407      48.27954       2.64584 
   2325.14720       6.00000      60.26672      98.40285      50.97508       2.65520 
   2324.99480       6.00000      60.62096      98.29345      55.69307       2.65604 
   2324.84240       6.00000      61.22718      98.86925      61.27281       2.64985 
   2324.69000       6.00000      62.05440     100.27942      66.61192       2.64271 
   2324.53760       6.00000      62.94889     102.52032      71.04456       2.63834 
   2324.38520       6.00000      63.75950     105.28175      73.77603       2.63736 
   2324.23280       6.00000      64.39862     107.60299      72.94482       2.63838 
   2324.08040       6.00000      64.79015     107.98994      68.18050       2.64100 
   2323.92800       6.00000      64.88721     106.64758      62.03460       2.64639 
   2323.77560       6.00000      64.75113     105.24540      57.97829       2.65378 
   2323.62320       6.00000      64.60618     104.58604      57.04989       2.65991 
   2323.47080       6.00000      64.73026     104.28372      58.71214       2.66215 
   2323.31840       6.00000      65.19373     104.83812      64.87904       2.65925 
   2323.16600       6.00000      65.76344     106.93507      76.98598       2.65048 
   2323.01360       6.00000      66.15201     110.46329      89.22062       2.63695 
   2322.86120       6.00000      66.32563     114.11826      94.18152       2.62355 
   2322.70880       6.00000      66.51550     116.54005      90.58457       2.61681 
   2322.55640       6.00000      66.94050     117.54437      81.64275       2.61987 
   2322.40400       6.00000      67.56052     117.69466      73.65521       2.62742 
   2322.25160       6.00000      68.13288     118.10776      75.18308       2.63180 
   2322.09920       6.00000      68.49318     119.60335      88.09895       2.62900 
   2321.94680       6.00000      68.75150     122.16998     102.76084       2.62083 
   2321.79440       6.00000      69.18724     124.59718     109.15571       2.61283 
   2321.64200       6.00000      69.91523     125.86834     106.30299       2.60884 
   2321.48960       6.00000      70.71463     126.07114      99.59563       2.60962 
   2321.33720       6.00000      71.26304     126.03587      94.00491       2.61189 
   2321.18480       6.00000      71.50166     126.79199      92.40248       2.61313 
   2321.03240       6.00000      71.71626     128.72818      94.70489       2.61487 
   2320.88000       6.00000      72.21495     131.45181      97.94075       2.61950 
   2320.72760       6.00000      72.95144     134.37271     100.71478       2.62580 
   2320.57520       6.00000      73.51298     136.50859     105.70773       2.62691 
   2320.42280       6.00000      73.48953     136.83855     110.05373       2.61987 
   2320.27040       6.00000      72.80310     134.70839     105.43139       2.61117 
   2320.11800       6.00000      71.69103     129.81187      90.89381       2.61160 
   2319.96560       6.00000      70.39557     123.20077      74.55370       2.62030 
   2319.81320       6.00000      68.94528     116.19617      62.77620       2.62881 
   2319.66080       6.00000      67.29907     110.04802      58.41429       2.63376 
   2319.50840       6.00000      65.59144     105.70554      60.13921       2.63938 
   2319.35600       6.00000      64.14156     103.40035      62.41721       2.64704 
   2319.20360       6.00000      63.26828     102.67144      62.01611       2.65504 
   2319.05120       6.00000      63.04102     102.77821      60.58071       2.66303 
   2318.89880       6.00000      63.26140     103.06005      58.55569       2.67029 
   2318.74640       6.00000      63.68200     103.66718      55.35463       2.67391 
   2318.59400       6.00000      64.19108     105.06824      55.16607       2.67126 
   2318.44160       6.00000      64.81534     107.83288      61.73763       2.66224 
   2318.28920       6.00000      65.60473     111.85550      70.71378       2.64659 
   2318.13680       6.00000      66.51727     115.61158      77.05640       2.62727 
   2317.98440       6.00000      67.39820     118.21533      80.54939       2.61252 
   2317.83200       6.00000      68.07916     119.05569      81.26125       2.60745 
   2317.67960       6.00000      68.44875     118.58379      79.01950       2.61087 
   2317.52720       6.00000      68.42506     117.99386      75.23685       2.62039 
   2317.37480       6.00000      67.93858     117.17988      69.81763       2.63431 
   2317.22240       6.00000      67.02010     115.79432      63.39927       2.64958 
   2317.07000       6.00000      65.86642     114.23047      58.44394       2.66257 
   2316.91760       6.00000      64.76340     112.88467      55.85039       2.66969 
   2316.76520       6.00000      63.91012     111.81396      54.58635       2.66937 
   2316.61280       6.00000      63.31810     110.70652      54.32574       2.66810 
   2316.46040       6.00000      62.88723     109.23537      54.72315       2.67162 
   2316.30800       6.00000      62.62528     108.78783      54.70589       2.67804 
   2316.15560       6.00000      62.70968     110.03745      53.63046       2.68054 
   2316.00320       6.00000      63.24776     111.53521      52.41207       2.67600 
   2315.85080       6.00000      64.09151     112.80363      54.82961       2.66573 
   2315.69840       6.00000      64.94185     114.28841      64.88831       2.65097 
   2315.54600       6.00000      65.58544     116.88908      77.29436       2.63453 
   2315.39360       6.00000      66.03992     120.41525      80.70670       2.62728 
   2315.24120       6.00000      66.41942     123.17461      72.80650       2.63675 
   2315.08880       6.00000      66.69004     123.65822      62.87687       2.65697 
   2314.93640       6.00000      66.71977     122.04492      57.12006       2.67323 
   2314.78400       6.00000      66.55908     119.76980      53.57665       2.67979 
   2314.63160       6.00000      66.48887     118.50787      51.38530       2.68201 
   2314.47920       6.00000      66.75668     118.96027      55.84099       2.68066 
   2314.32680       6.00000      67.35415     120.79069      70.50754       2.67013 
   2314.17440       6.00000      68.06165     123.51440      87.98396       2.65140 
   2314.02200       6.00000      68.70537     125.79412      96.45253       2.63413 
   2313.86960       6.00000      69.31767     126.71905      93.07735       2.62730 
   2313.71720       6.00000      69.97338     126.63918      85.19891       2.63138 
   2313.56480       6.00000      70.55870     126.10055      80.02783       2.63705 
   2313.41240       6.00000      70.83682     125.67091      79.49062       2.63577 
   2313.26000       6.00000      70.71660     125.67434      81.46311       2.62808 
   2313.10760       6.00000      70.38797     126.05750      81.48839       2.62293 
   2312.95520       6.00000      70.16969     126.43116      77.71564       2.62675 
   2312.80280       6.00000      70.20398     126.42709      75.30132       2.63170 
   2312.65040       6.00000      70.32077     125.44698      78.37724       2.62538 
   2312.49800       6.00000      70.20824     123.24050      82.59783       2.61154 
   2312.34560       6.00000      69.70950     120.09574      81.54609       2.60590 
   2312.19320       6.00000      68.94150     116.92924      76.00943       2.61790 
   2312.04080       6.00000      68.14059     114.38889      69.70184       2.64000 
   2311.88840       6.00000      67.44922     112.29033      64.97474       2.65638 
   2311.73600       6.00000      66.86774     110.71732      61.89042       2.65670 
   2311.58360       6.00000      66.36053     110.06214      59.24094       2.64048 
   2311.43120       6.00000      65.96404     109.96000      56.51351       2.61488 
   2311.27880       6.00000      65.79438     109.96000      55.15277       2.58773 
   2311.12640       6.00000      65.91378     110.03912      55.23433       2.56725 
   2310.97400       6.00000      66.24872     110.25524      54.79172       2.55794 
   2310.82160       6.00000      66.67813     110.52103      52.90833       2.55711 
   2310.66920       6.00000      67.11781     110.78815      51.01521       2.56101 
   2310.51680       6.00000      67.53184     111.28065      51.86680       2.56751 
   2310.36440       6.00000      67.92442     112.07376      57.93834       2.57616 
   2310.21200       6.00000      68.30103     112.91805      68.30892       2.58542 
   2310.05960       6.00000      68.61837     113.72507      77.09036       2.59505 
   2309.90720       6.00000      68.79203     114.26888      79.22527       2.60268 
   2309.75480       6.00000      68.75464     114.55084      75.64826       2.60441 
   2309.60240       6.00000      68.50306     114.39899      70.38029       2.60085 
   2309.45000       6.00000      68.10281     114.03680      64.99705       2.59910 
   2309.29760       6.00000      67.63245     114.05848      59.51648       2.60089 
   2309.14520       6.00000      67.14201     114.09362      54.99423       2.59942 
   2308.99280       6.00000      66.71445     113.81836      53.66525       2.58998 
   2308.84040       6.00000      66.55853     113.09600      55.45862       2.57880 
   2308.68800       6.00000      66.95409     112.27140      58.10249       2.57307 
   2308.53560       6.00000      68.01424     112.37771      63.01294       2.57412 
   2308.38320       6.00000      69.55815     114.13875      75.63557       2.57766 
   2308.23080       6.00000      71.24306     117.52149      95.22198       2.57739 
   2308.07840       6.00000      72.78244     121.81403     111.80169       2.57098 
   2307.92600       6.00000      74.01341     125.72523     117.27432       2.56182 
   2307.77360       6.00000      74.76349     128.60333     113.89045       2.55794 
   2307.62120       6.00000      74.77439     129.38440     108.56284       2.56362 
   2307.46880       6.00000      73.88825     127.62208     102.42913       2.57718 
   2307.31640       6.00000      72.32584     123.79036      90.08052       2.59621 
   2307.16400       6.00000      70.60484     118.84691      71.29726       2.61684 
   2307.01160       6.00000      69.16773     114.17861      56.38320       2.63285 
   2306.85920       6.00000      68.12624     111.19740      54.30481       2.63881 
   2306.70680       6.00000      67.38692     110.53556      62.43338       2.63411 
   2306.55440       6.00000      66.95962     111.43797      71.94766       2.62595 
   2306.40200       6.00000      67.01900     112.91425      78.48309       2.62233 
   2306.24960       6.00000      67.64877     114.31971      82.10341       2.62414 
   2306.09720       6.00000      68.60698     115.41731      84.26618       2.62279 
   2305.94480       6.00000      69.46661     116.25262      86.09767       2.60974 
   2305.79240       6.00000      69.95996     116.90160      86.86845       2.59051 
   2305.64000       6.00000      70.12035     117.29415      84.54996       2.58176 
   2305.48760       6.00000      70.08436     117.51791      79.53741       2.59164 
   2305.33520       6.00000      69.84688     117.35898      73.92059       2.61273 
   2305.18280       6.00000      69.26652     115.69038      68.60850       2.63162 
   2305.03040       6.00000      68.22994     113.49441      63.27575       2.64117 
   2304.87800       6.00000      66.83848     112.33278      57.16292       2.64764 
   2304.72560       6.00000      65.47083     110.74655      51.00069       2.65641 
   2304.57320       6.00000      64.57162     108.29956      46.99522       2.66505 
   2304.42080       6.00000      64.39333     105.77065      46.87583       2.66941 
   2304.26840       6.00000      64.95501     104.42488      53.61821       2.66802 
   2304.11600       6.00000      66.15910     105.84148      69.73023       2.65725 
   2303.96360       6.00000      67.87481     110.70233      91.28511       2.63407 
   2303.81120       6.00000      69.88064     117.51445     109.19518       2.60624 
   2303.65880       6.00000      71.77830     123.89602     118.05925       2.58687 
   2303.50640       6.00000      73.06211     127.38163     116.91985       2.58231 
   2303.35400       6.00000      73.35306     126.91616     105.63402       2.59401 
   2303.20160       6.00000      72.57336     123.57594      87.78706       2.61746 
   2303.04920       6.00000      70.88821     118.76185      71.63654       2.64137 
   2302.89680       6.00000      68.62327     113.59697      61.76667       2.65885 
   2302.74440       6.00000      66.27888     109.16182      55.26686       2.67032 
   2302.59200       6.00000      64.44339     106.33369      49.00734       2.67593 
   2302.43960       6.00000      63.55558     104.91226      43.75058       2.67563 
   2302.28720       6.00000      63.69005     104.83949      42.51132       2.67176 
   2302.13480       6.00000      64.58476     106.38654      50.94167       2.65873 
   2301.98240       6.00000      65.87322     109.94468      71.09827       2.63314 
   2301.83000       6.00000      67.26360     114.25703      92.25602       2.60632 
   2301.67760       6.00000      68.53262     116.77842      99.55875       2.59612 
   2301.52520       6.00000      69.49572     118.22245      91.68394       2.60603 
   2301.37280       6.00000      70.10333     119.55974      77.86766       2.62647 
   2301.22040       6.00000      70.49220     120.77773      65.48900       2.64811 
   2301.06800       6.00000      70.80714     121.54916      60.12606       2.65889 
   2300.91560       6.00000      71.02222     121.83860      65.08789       2.64812 
   2300.76320       6.00000      71.02950     121.98837      77.54678       2.62336 
   2300.61080       6.00000      70.83019     121.97748      90.88377       2.60434 
   2300.45840       6.00000      70.52637     121.58035      97.37743       2.60468 
   2300.30600       6.00000      70.19122     120.90101      93.19772       2.62182 
   2300.15360       6.00000      69.82888     120.15778      82.57777       2.64314 
   2300.00120       6.00000      69.44315     119.55730      74.30054       2.65512 
   2299.84880       6.00000      69.09676     119.22543      72.82481       2.64979 
   2299.69640       6.00000      68.87332     119.01861      78.75718       2.63231 
   2299.54400       6.00000      68.82546     119.02620      88.17286       2.61513 
   2299.39160       6.00000      69.02978     119.38598      95.03873       2.60681 
   2299.23920       6.00000      69.59190     119.88167      96.85064       2.60586 
   2299.08680       6.00000      70.40468     120.35285      95.47203       2.60789 
   2298.93440       6.00000      71.03141     120.75148      92.72960       2.60888 
   2298.78200       6.00000      71.04422     120.41515      88.98918       2.61073 
   2298.62960       6.00000      70.40587     118.87222      82.27554       2.61912 
   2298.47720       6.00000      69.44740     116.88076      71.63103       2.63455 
   2298.32480       6.00000      68.51153     114.87273      61.74958       2.64936 
   2298.17240       6.00000      67.64645     112.86652      57.78345       2.65356 
   2298.02000       6.00000      66.69136     110.85611      56.94450       2.64809 
   2297.86760       6.00000      65.62498     108.79984      54.31153       2.64209 
   2297.71520       6.00000      64.62829     106.65457      51.81448       2.63837 
   2297.56280       6.00000      63.80752     104.03178      51.90425       2.63374 
   2297.41040       6.00000      63.11177     101.58725      52.31186       2.62734 
   2297.25800       6.00000      62.48690     100.62365      52.00846       2.62172 
   2297.10560       6.00000      62.04154     100.51000      52.85627       2.61847 
   2296.95320       6.00000      62.08884     101.17858      54.28026       2.61825 
   2296.80080       6.00000      62.91646     103.04985      55.03691       2.61888 
   2296.64840       6.00000      64.49969     107.45197      58.54383       2.61851 
   2296.49600       6.00000      66.47698     114.39291      69.81950       2.61674 
   2296.34360       6.00000      68.41138     120.61001      85.25383       2.61474 
   2296.19120       6.00000      70.04742     125.46048      95.71819       2.61249 
   2296.03880       6.00000      71.32728     128.98788      99.30360       2.60912 
   2295.88640       6.00000      72.22131     130.93500      98.00716       2.60633 
   2295.73400       6.00000      72.56160     130.77171      90.57465       2.61258 
   2295.58160       6.00000      72.18508     128.92976      78.65929       2.63233 
   2295.42920       6.00000      71.17979     126.73965      68.81406       2.65627 
   2295.27680       6.00000      69.89874     124.36576      63.08735       2.67186 
   2295.12440       6.00000      68.73673     121.88327      59.80965       2.67653 
   2294.97200       6.00000      67.91221     119.50632      59.07857       2.67650 
   2294.81960       6.00000      67.48462     117.74709      61.88710       2.67127 
   2294.66720       6.00000      67.37391     116.78970      68.73808       2.65398 
   2294.51480       6.00000      67.36594     116.08131      78.44246       2.62913 
   2294.36240       6.00000      67.27077     115.37315      85.28436       2.61224 
   2294.21000       6.00000      67.14161     114.66534      83.10531       2.61259 
   2294.05760       6.00000      67.20927     113.95754      73.58207       2.62556 
   2293.90520       6.00000      67.50851     113.27873      64.09148       2.64169 
   2293.75280       6.00000      67.69255     112.68755      58.97735       2.65545 
   2293.60040       6.00000      67.31712     111.83615      57.70592       2.66368 
   2293.44800       6.00000      66.42075     110.35389      58.02866       2.66615 
   2293.29560       6.00000      65.59003     108.82876      59.31520       2.66351 
   2293.14320       6.00000      65.29698     107.85644      62.94983       2.65611 
   2292.99080       6.00000      65.39653     107.29613      69.07748       2.64607 
   2292.83840       6.00000      65.38748     106.92815      74.21965       2.63807 
   2292.68600       6.00000      65.07882     107.04266      75.24532       2.63546 
   2292.53360       6.00000      64.83530     108.71941      71.87848       2.63901 
   2292.38120       6.00000      65.16619     111.33878      66.93164       2.64428 
   2292.22880       6.00000      66.17251     113.12830      64.70380       2.64579 
   2292.07640       6.00000      67.51822     116.33793      67.09451       2.63885 
   2291.92400       6.00000      68.90689     122.22938      72.74265       2.62844 
   2291.77160       6.00000      70.36212     127.32561      80.29094       2.62022 
   2291.61920       6.00000      72.08573     130.33331      90.43173       2.61111 
   2291.46680       6.00000      74.09524     132.57440     103.17190       2.59656 
   2291.31440       6.00000      76.05673     134.98343     114.46098       2.58327 
   2291.16200       6.00000      77.49076     137.61620     117.50426       2.58281 
   2291.00960       6.00000      78.13271     139.78621     110.15136       2.59606 
   2290.85720       6.00000      78.08306     141.01755      98.79520       2.61248 
   2290.70480       6.00000      77.60734     140.93695      91.27860       2.62146 
   2290.55240       6.00000      76.84225     138.75552      89.53146       2.62014 
   2290.40000       6.00000      75.73841     135.23003      89.91435       2.61371 
   2290.24760       6.00000      74.31786     132.43384      89.15849       2.61058 
   2290.09520       6.00000      72.85839     130.34978      88.38181       2.61352 
   2289.94280       6.00000      71.69189     127.88988      89.46752       2.61727 
   2289.79040       6.00000      70.95768     124.96030      88.94798       2.62014 
   2289.63800       6.00000      70.56507     122.92985      83.45065       2.62300 
   2289.48560       6.00000      70.37009     122.23192      77.78036       2.62790 
   2289.33320       6.00000      70.35847     121.93533      76.71039       2.63254 
   2289.18080       6.00000      70.64446     122.48197      77.94910       2.63290 
   2289.02840       6.00000      71.29703     124.47284      80.13877       2.62774 
   2288.87600       6.00000      72.22999     126.81249      85.03242       2.61460 
   2288.72360       6.00000      73.29578     129.59123      91.11617       2.59181 
   2288.57120       6.00000      74.36799     132.71495      95.51315       2.56736 
   2288.41880       6.00000      75.33350     134.81157      98.27910       2.55290 
   2288.26640       6.00000      76.09583     135.87720      97.37916       2.54822 
   2288.11400       6.00000      76.58238     136.25392      90.58060       2.54712 
   2287.96160       6.00000      76.73432     136.42123      84.15480       2.54922 
   2287.80920       6.00000      76.49335     136.21141      87.13005       2.55888 
   2287.65680       6.00000      75.83277     135.17599      96.50228       2.57259 
   2287.50440       6.00000      74.78427     131.84389     101.58454       2.58156 
   2287.35200       6.00000      73.48658     126.49167      97.06454       2.58563 
   2287.19960       6.00000      72.18117     121.97865      84.91566       2.59149 
   2287.04720       6.00000      70.98917     118.32137      71.59725       2.60429 
   2286.89480       6.00000      69.79764     115.13898      64.27393       2.62197 
   2286.74240       6.00000      68.45636     112.35065      63.48587       2.63771 
   2286.59000       6.00000      67.02644     109.84501      63.70227       2.64769 
   2286.43760       6.00000      65.77370     107.98605      61.08428       2.65251 
   2286.28520       6.00000      64.88628     107.06779      55.10103       2.65677 
   2286.13280       6.00000      64.25006     106.01932      47.48433       2.66239 
   2285.98040       6.00000      63.58453     104.43974      42.00467       2.66954 
   2285.82800       6.00000      62.90494     103.12678      41.58177       2.67404 
   2285.67560       6.00000      62.64611     102.51486      44.54941       2.67238 
   2285.52320       6.00000      63.21256     102.89700      47.34945       2.66634 
   2285.37080       6.00000      64.51449     104.36738      49.76158       2.65973 
   2285.21840       6.00000      66.00549     106.94822      54.64502       2.64975 
   2285.06600       6.00000      67.19154     109.98391      63.15899       2.63330 
   2284.91360       6.00000      68.00404     112.61359      72.88035       2.61503 
   2284.76120       6.00000      68.62910     114.28918      78.84479       2.60003 
   2284.60880       6.00000      69.07620     115.03833      77.72120       2.59418 
   2284.45640       6.00000      69.08990     114.88809      71.64032       2.60060 
   2284.30400       6.00000      68.51106     113.68124      65.49482       2.61621 
   2284.15160       6.00000      67.57446     111.93061      62.31021       2.63098 
   2283.99920       6.00000      66.74754     111.26600      62.82503       2.63855 
   2283.84680       6.00000      66.29291     112.41885      66.93061       2.64027 
   2283.69440       6.00000      66.12583     114.45718      72.49184       2.63824 
   2283.54200       6.00000      66.10442     116.64207      75.78896       2.63423 
   2283.38960       6.00000      66.24786     118.33845      73.51205       2.63034 
   2283.23720       6.00000      66.61090     119.02075      66.91891       2.63010 
   2283.08480       6.00000      67.02549     118.98776      61.98133       2.63352 
   2282.93240       6.00000      67.11517     118.41030      63.54788       2.63727 
   2282.78000       6.00000      66.68024     117.28253      70.43025       2.64063 
   2282.62760       6.00000      65.97766     116.69315      75.60327       2.64575 
   2282.47520       6.00000      65.47889     116.34572      73.39438       2.65440 
   2282.32280       6.00000      65.37840     114.92199      65.71712       2.66281 
   2282.17040       6.00000      65.50806     112.20466      58.35949       2.66653 
   2282.01800       6.00000      65.69588     109.86477      55.86045       2.66651 
   2281.86560       6.00000      66.06616     109.76200      59.53214       2.66425 
   2281.71320       6.00000      66.89541     112.11047      65.71977       2.65949 
   2281.56080       6.00000      68.14494     115.22076      69.61543       2.65246 
   2281.40840       6.00000      69.33624     118.62783      72.39126       2.64574 
   2281.25600       6.00000      69.98585     121.80717      77.52228       2.63699 
   2281.10360       6.00000      70.05744     123.61426      83.52509       2.62544 
   2280.95120       6.00000      69.88682     123.39920      87.32644       2.61666 
   2280.79880       6.00000      69.68565     121.30041      87.32535       2.61934 
   2280.64640       6.00000      69.27727     118.53089      81.63186       2.63279 
   2280.49400       6.00000      68.39403     116.05766      72.72340       2.64908 
   2280.34160       6.00000      67.16110     113.91795      67.50430       2.66244 
   2280.18920       6.00000      66.11799     112.29622      66.63318       2.67555 
   2280.03680       6.00000      65.70349     111.69174      63.56421       2.69106 
   2279.88440       6.00000      65.87254     112.07212      56.96219       2.70459 
   2279.73200       6.00000      66.29106     113.45459      51.47625       2.70880 
   2279.57960       6.00000      66.90205     115.36909      50.69601       2.70175 
   2279.42720       6.00000      68.14603     117.79574      54.86380       2.68719 
   2279.27480       6.00000      70.48939     121.92276      61.31967       2.67084 
   2279.12240       6.00000      73.73817     130.02072      67.43493       2.64471 
   2278.97000       6.00000      76.95557     139.29849      73.61901       2.59298 
   2278.81760       6.00000      79.20079     144.54991      82.14323       2.51858 
   2278.66520       6.00000      80.18291     146.20811      95.37727       2.45580 
   2278.51280       6.00000      80.19572     144.97356     110.42190       2.44508 
   2278.36040       6.00000      79.48104     142.45531     116.04897       2.49377 
   2278.20800       6.00000      77.85626     138.44896     107.58574       2.57020 
   2278.05560       6.00000      75.10738     132.15474      93.85966       2.62764 
   2277.90320       6.00000      71.68230     125.33269      82.19811       2.64891 
   2277.75080       6.00000      68.76692     119.82121      71.70992       2.64949 
   2277.59840       6.00000      67.48310     116.89733      63.22717       2.64735 
   2277.44600       6.00000      68.09262     117.06718      60.36038       2.64478 
   2277.29360       6.00000      70.05057     119.56604      64.88583       2.63166 
   2277.14120       6.00000      72.59243     124.20007      75.94424       2.60138 
   2276.98880       6.00000      75.17442     131.35309      91.80581       2.56416 
   2276.83640       6.00000      77.50333     139.40205     110.56520       2.53744 
   2276.68400       6.00000      79.34828     145.37157     127.26780       2.53102 
   2276.53160       6.00000      80.51183     147.56119     134.78120       2.54350 
   2276.37920       6.00000      80.97940     148.00970     127.49536       2.56562 
   2276.22680       6.00000      80.90191     147.81438     107.12615       2.58340 
   2276.07440       6.00000      80.42094     146.99823      85.48357       2.58532 
   2275.92200       6.00000      79.65115     145.61301      74.59382       2.57433 
   2275.76960       6.00000      78.78600     144.22310      75.93205       2.56454 
   2275.61720       6.00000      78.09067     143.18530      85.01770       2.56597 
   2275.46480       6.00000      77.77509     142.67813      95.55010       2.57679 
   2275.31240       6.00000      77.88602     142.93620      98.77856       2.58893 
   2275.16000       6.00000      78.29282     143.67429      94.29841       2.59831 
   2275.00760       6.00000      78.79196     144.52058      90.54483       2.60329 
   2274.85520       6.00000      79.29372     145.40335      93.48873       2.60227 
   2274.70280       6.00000      79.88323     146.32635     101.42186       2.59585 
   2274.55040       6.00000      80.63027     147.26018     108.42982       2.58847 
   2274.39800       6.00000      81.39382     148.04773     110.45202       2.58272 
   2274.24560       6.00000      81.85336     147.91890     108.96272       2.57898 
   2274.09320       6.00000      81.72888     146.56609     106.82987       2.57970 
   2273.94080       6.00000      80.98688     144.82822     104.43591       2.59075 
   2273.78840       6.00000      79.82299     143.06163     100.52395       2.60885 
   2273.63600       6.00000      78.38210     140.17522      94.20477       2.62274 
   2273.48360       6.00000      76.69028     135.74422      87.78312       2.62665 
   2273.33120       6.00000      75.02380     130.59541      83.92985       2.62848 
   2273.17880       6.00000      73.98975     126.32666      81.36372       2.63403 
   2273.02640       6.00000      74.04197     125.07176      77.71355       2.63744 
   2272.87400       6.00000      75.03655     125.99364      78.06098       2.62741 
   2272.72160       6.00000      76.27827     128.50038      88.31578       2.60267 
   2272.56920       6.00000      77.05872     132.87173     102.97764       2.57635 
   2272.41680       6.00000      77.23673     136.92836     110.26071       2.56375 
   2272.26440       6.00000      77.16363     137.88786     104.12264       2.57212 
   2272.11200       6.00000      77.07890     136.67000      87.10349       2.59433 
   2271.95960       6.00000      76.84453     134.84175      69.18575       2.61576 
   2271.80720       6.00000      76.22599     133.36688      61.56457       2.62545 
   2271.65480       6.00000      75.23494     132.18126      65.04422       2.62389 
   2271.50240       6.00000      74.17237     130.98448      72.90486       2.61486 
   2271.35000       6.00000      73.34888     129.69029      78.60809       2.60406 
   2271.19760       6.00000      72.78793     128.35620      78.99789       2.60069 
   2271.04520       6.00000      72.25797     126.48101      74.60956       2.60977 
   2270.89280       6.00000      71.53146     123.47217      68.55904       2.62771 
   2270.74040       6.00000      70.54542     119.62436      63.88992       2.64585 
   2270.58800       6.00000      69.34203     115.79692      60.91682       2.65770 
   2270.43560       6.00000      67.98049     112.93364      57.30221       2.66266 
   2270.28320       6.00000      66.59955     111.08327      52.88206       2.66413 
   2270.13080       6.00000      65.49749     109.74176      50.27160       2.66488 
   2269.97840       6.00000      65.03024     108.52712      51.21267       2.66500 
   2269.82600       6.00000      65.34621     107.70532      56.64494       2.66376 
   2269.67360       6.00000      66.22758     108.31697      65.98667       2.65886 
   2269.52120       6.00000      67.27468     111.65392      76.18951       2.65185 
   2269.36880       6.00000      68.22084     117.52005      84.78374       2.64471 
   2269.21640       6.00000      68.99913     122.99960      89.97696       2.64034 
   2269.06400       6.00000      69.53321     125.64894      90.26782       2.64135 
   2268.91160       6.00000      69.65279     125.37653      85.97506       2.65164 
   2268.75920       6.00000      69.25517     123.11904      77.05450       2.66920 
   2268.60680       6.00000      68.42680     119.24136      63.91291       2.68411 
   2268.45440       6.00000      67.37420     115.27601      52.86735       2.68817 
   2268.30200       6.00000      66.31323     113.04159      48.97835       2.68410 
   2268.14960       6.00000      65.39917     110.45392      49.81672       2.67946 
   2267.99720       6.00000      64.72470     107.40658      52.06054       2.67812 
   2267.84480       6.00000      64.33851     106.03334      55.94413       2.67626 
   2267.69240       6.00000      64.24565     105.99761      60.74376       2.67034 
   2267.54000       6.00000      64.39082     106.07000      63.86465       2.66595 
   2267.38760       6.00000      64.70392     106.21596      63.20690       2.66662 
   2267.23520       6.00000      65.13846     106.62732      60.08572       2.66865 
   2267.08280       6.00000      65.60594     107.11802      58.70129       2.66826 
   2266.93040       6.00000      65.94272     107.55389      60.60618       2.66512 
   2266.77800       6.00000      66.02814     107.95813      62.80600       2.66036 
   2266.62560       6.00000      65.88895     108.35781      62.67938       2.65758 
   2266.47320       6.00000      65.68423     109.02170      58.38964       2.66399 
   2266.32080       6.00000      65.62505     110.26766      50.47320       2.68132 
   2266.16840       6.00000      65.84196     111.89325      44.54244       2.69864 
   2266.01600       6.00000      66.33630     113.59525      46.11171       2.70170 
   2265.86360       6.00000      67.09396     115.29999      53.94231       2.69133 
   2265.71120       6.00000      68.16516     117.03011      64.73644       2.67518 
   2265.55880       6.00000      69.55580     119.28732      76.58048       2.65606 
   2265.40640       6.00000      71.13600     122.43045      85.89027       2.63629 
   2265.25400       6.00000      72.66837     126.08952      89.41335       2.62152 
   2265.10160       6.00000      73.89796     130.30463      88.26310       2.61546 
   2264.94920       6.00000      74.71146     133.25453      86.21936       2.61387 
   2264.79680       6.00000      75.12731     133.31664      84.82578       2.61287 
   2264.64440       6.00000      75.12901     131.92081      83.45141       2.61261 
   2264.49200       6.00000      74.61275     129.51659      82.26053       2.61426 
   2264.33960       6.00000      73.56495     126.24275      80.85970       2.61601 
   2264.18720       6.00000      72.21241     122.26331      75.84135       2.61836 
   2264.03480       6.00000      70.94154     118.93706      66.98962       2.62500 
   2263.88240       6.00000      70.05042     117.10621      60.54293       2.63493 
   2263.73000       6.00000      69.54292     115.94433      60.41421       2.64293 
   2263.57760       6.00000      69.21024     115.69112      64.66165       2.64554 
   2263.42520       6.00000      68.92554     115.82594      70.22347       2.64175 
   2263.27280       6.00000      68.79612     115.95340      73.94781       2.63609 
   2263.12040       6.00000      69.02791     115.95230      71.28217       2.63435 
   2262.96800       6.00000      69.63741     115.74947      61.96591       2.63826 
   2262.81560       6.00000      70.28475     115.65903      52.10162       2.64416 
   2262.66320       6.00000      70.46996     115.31329      48.68316       2.64851 
   2262.51080       6.00000      69.94716     114.32883      53.32467       2.65301 
   2262.35840       6.00000      68.98066     113.10420      60.12650       2.65903 
   2262.20600       6.00000      68.13758     111.55931      61.37886       2.66516 
   2262.05360       6.00000      67.80420     110.07240      57.86705       2.66803 
   2261.90120       6.00000      67.91368     109.38060      57.59676       2.66401 
   2261.74880       6.00000      68.14619     110.56774      64.29419       2.64934 
   2261.59640       6.00000      68.36198     113.87807      73.18485       2.62578 
   2261.44400       6.00000      68.72569     117.97405      77.75967       2.60400 
   2261.29160       6.00000      69.44051     121.08790      75.67882       2.59342 
   2261.13920       6.00000      70.42606     122.33862      71.36536       2.59175 
   2260.98680       6.00000      71.26914     122.31080      69.63082       2.58988 
   2260.83440       6.00000      71.54851     121.55219      71.61677       2.58610 
   2260.68200       6.00000      71.14660     121.12625      76.22701       2.58572 
   2260.52960       6.00000      70.24023     119.71729      81.54240       2.59177 
   2260.37720       6.00000      69.10367     115.90672      82.81789       2.60080 
   2260.22480       6.00000      67.97863     112.72522      74.91346       2.60878 
   2260.07240       6.00000      67.05361     111.07761      60.75225       2.61639 
   2259.92000       6.00000      66.46106     110.30150      50.29958       2.62418 
   2259.76760       6.00000      66.26332     109.89787      49.39206       2.62792 
   2259.61520       6.00000      66.44507     109.75698      56.55227       2.62477 
   2259.46280       6.00000      66.94992     110.26177      67.27227       2.61325 
   2259.31040       6.00000      67.70289     111.41555      75.15303       2.59591 
   2259.15800       6.00000      68.59785     113.16079      75.10499       2.58713 
   2259.00560       6.00000      69.52758     115.21575      69.32840       2.59826 
   2258.85320       6.00000      70.39996     116.52186      63.83867       2.62136 
   2258.70080       6.00000      71.06167     117.12394      63.33306       2.63939 
   2258.54840       6.00000      71.31857     117.91010      68.39523       2.64031 
   2258.39600       6.00000      71.10867     119.51795      76.43221       2.62233 
   2258.24360       6.00000      70.65778     121.88915      81.84332       2.59375 
   2258.09120       6.00000      70.42761     124.16905      78.58403       2.56861 
   2257.93880       6.00000      70.75822     125.54285      69.03128       2.55404 
   2257.78640       6.00000      71.52420     125.91431      62.73397       2.54535 
   2257.63400       6.00000      72.36830     125.68410      63.47865       2.53448 
   2257.48160       6.00000      73.19427     125.61453      66.45554       2.51933 
   2257.32920       6.00000      74.18404     126.59465      68.14636       2.50169 
   2257.17680       6.00000      75.42795     129.52940      69.72421       2.48515 
   2257.02440       6.00000      76.70136     134.03485      73.89134       2.47517 
   2256.87200       6.00000      77.63981     138.00711      78.82927       2.47583 
   2256.71960       6.00000      78.08238     140.34912      78.98901       2.48665 
   2256.56720       6.00000      78.19758     141.42369      74.24171       2.50133 
   2256.41480       6.00000      78.19775     142.16718      71.42052       2.51320 
   2256.26240       6.00000      78.09727     142.71115      75.08655       2.52139 
   2256.11000       6.00000      77.85561     142.56143      82.55459       2.53090 
   2255.95760       6.00000      77.53946     141.69379      86.44664       2.53983 
   2255.80520       6.00000      77.27818     140.62254      82.75059       2.53743 
   2255.65280       6.00000      77.13894     139.54761      76.62303       2.51971 
   2255.50040       6.00000      77.06796     138.44533      75.66447       2.49836 
   2255.34800       6.00000      76.90500     137.31023      80.51065       2.49027 
   2255.19560       6.00000      76.51077     135.92430      83.80704       2.49777 
   2255.04320       6.00000      75.88224     133.56543      79.28565       2.50922 
   2254.89080       6.00000      75.10625     130.10153      68.68533       2.51180 
   2254.73840       6.00000      74.26043     126.91552      59.03456       2.50635 
   2254.58600       6.00000      73.37718     124.89951      53.78234       2.50320 
   2254.43360       6.00000      72.48288     123.61736      52.60447       2.51025 
   2254.28120       6.00000      71.63631     122.96738      54.51276       2.52531 
   2254.12880       6.00000      70.94921     122.92440      56.84624       2.54194 
   2253.97640       6.00000      70.54121     123.05925      56.65100       2.55783 
   2253.82400       6.00000      70.48090     123.23775      55.90955       2.57220 
   2253.67160       6.00000      70.79647     123.72222      58.05430       2.58331 
   2253.51920       6.00000      71.46937     124.62914      61.92110       2.58917 
   2253.36680       6.00000      72.35358     125.66966      65.50445       2.58877 
   2253.21440       6.00000      73.21662     126.67427      70.51898       2.58460 
   2253.06200       6.00000      73.88479     127.56976      77.84217       2.58147 
   2252.90960       6.00000      74.29915     128.36214      82.42241       2.58125 
   2252.75720       6.00000      74.42600     128.84451      79.16044       2.58090 
   2252.60480       6.00000      74.18726     128.57838      72.38790       2.57822 
   2252.45240       6.00000      73.53225     127.69280      69.54609       2.57984 
   2252.30000       6.00000      72.55682     126.65337      68.75307       2.59139 
   2252.14760       6.00000      71.46439     124.59815      64.74046       2.60993 
   2251.99520       6.00000      70.36108     120.66003      59.38027       2.63048 
   2251.84280       6.00000      69.23495     117.03412      57.20993       2.64911 
   2251.69040       6.00000      68.15149     115.30441      58.07619       2.66133 
   2251.53800       6.00000      67.32578     114.49226      58.48410       2.66454 
   2251.38560       6.00000      66.94408     114.08663      56.09168       2.66075 
   2251.23320       6.00000      66.98073     113.59873      53.30574       2.65260 
   2251.08080       6.00000      67.27465     113.24134      54.84132       2.63932 
   2250.92840       6.00000      67.74326     113.73793      60.70847       2.62355 
   2250.77600       6.00000      68.43674     114.98798      66.09439       2.61191 
   2250.62360       6.00000      69.35135     116.64394      69.57694       2.60984 
   2250.47120       6.00000      70.27978     118.32369      74.66075       2.61428 
   2250.31880       6.00000      70.95219     119.17224      81.94281       2.61654 
   2250.16640       6.00000      71.25877     119.20708      86.86866       2.61275 
   2250.01400       6.00000      71.29039     119.82525      86.63083       2.60783 
   2249.86160       6.00000      71.19830     120.51148      83.55757       2.60725 
   2249.70920       6.00000      71.04931     120.14236      80.19568       2.60813 
   2249.55680       6.00000      70.79893     118.95197      76.96253       2.60913 
   2249.40440       6.00000      70.39275     117.81906      75.08947       2.61186 
   2249.25200       6.00000      69.87308     117.04866      74.55922       2.62127 
   2249.09960       6.00000      69.34836     116.89854      72.61948       2.63745 
   2248.94720       6.00000      68.85192     117.37615      68.31059       2.65408 
   2248.79480       6.00000      68.30981     117.47161      64.39887       2.66471 
   2248.64240       6.00000      67.68939     116.49667      63.11706       2.66614 
   2248.49000       6.00000      67.13316     115.61407      62.30935       2.66485 
   2248.33760       6.00000      66.85722     115.21094      59.24993       2.66774 
   2248.18520       6.00000      66.92412     115.09812      54.62842       2.67379 
   2248.03280       6.00000      67.15749     114.90045      53.62247       2.67417 
   2247.88040       6.00000      67.31234     114.62907      58.46354       2.66224 
   2247.72800       6.00000      67.32900     114.32138      64.48170       2.63991 
   2247.57560       6.00000      67.34331     113.89840      65.33033       2.61814 
   2247.42320       6.00000      67.45789     113.25974      61.13100       2.60380 
   2247.27080       6.00000      67.62477     112.40982      56.53417       2.59546 
   2247.11840       6.00000      67.77370     111.66023      54.12237       2.59071 
   2246.96600       6.00000      67.94267     111.59338      54.11743       2.58951 
   2246.81360       6.00000      68.23721     112.49702      57.10051       2.58503 
   2246.66120       6.00000      68.71914     113.86475      62.38742       2.57108 
   2246.50880       6.00000      69.34125     115.50652      66.73911       2.55238 
   2246.35640       6.00000      70.00085     117.61367      66.89570       2.54203 
   2246.20400       6.00000      70.61835     119.84126      63.71282       2.54374 
   2246.05160       6.00000      71.10629     121.49014      61.32841       2.55079 
   2245.89920       6.00000      71.34177     122.63502      62.38355       2.55766 
   2245.74680       6.00000      71.26852     123.08878      65.29768       2.56427 
   2245.59440       6.00000      70.98849     123.35221      67.72769       2.57351 
   2245.44200       6.00000      70.68532     123.33716      68.68069       2.58803 
   2245.28960       6.00000      70.42785     122.59310      67.32054       2.60547 
   2245.13720       6.00000      70.06885     121.14713      64.50944       2.61847 
   2244.98480       6.00000      69.38498     119.43084      62.15961       2.62415 
   2244.83240       6.00000      68.34940     117.72348      60.43592       2.62936 
   2244.68000       6.00000      67.21113     116.02714      58.32202       2.63893 
   2244.52760       6.00000      66.27985     114.75627      55.52005       2.64445 
   2244.37520       6.00000      65.70290     113.52192      52.06765       2.63850 
   2244.22280       6.00000      65.53686     112.31226      48.80983       2.62732 
   2244.07040       6.00000      65.94798     112.50217      47.61989       2.61858 
   2243.91800       6.00000      67.18028     114.83574      49.68898       2.60999 
   2243.76560       6.00000      69.25371     118.89936      57.43597       2.59459 
   2243.61320       6.00000      71.76140     123.77596      73.69644       2.57652 
   2243.46080       6.00000      74.04136     128.63695      94.79102       2.56716 
   2243.30840       6.00000      75.57468     132.55940     109.23141       2.57112 
   2243.15600       6.00000      76.17796     134.41991     109.15917       2.58481 
   2243.00360       6.00000      75.90415     133.62115      97.50638       2.60256 
   2242.85120       6.00000      74.91788     131.08080      82.69677       2.61996 
   2242.69880       6.00000      73.53954     128.96980      71.55932       2.63146 
   2242.54640       6.00000      72.26981     127.50941      66.55542       2.63479 
   2242.39400       6.00000      71.58209     126.17266      67.10656       2.63138 
   2242.24160       6.00000      71.68607     125.08918      72.99889       2.62126 
   2242.08920       6.00000      72.47395     124.65200      86.38085       2.60205 
   2241.93680       6.00000      73.63152     124.72267     103.44255       2.58023 
   2241.78440       6.00000      74.83321     127.08088     113.17064       2.56999 
   2241.63200       6.00000      75.86701     130.95509     108.27772       2.57961 
   2241.47960       6.00000      76.62627     132.34285      92.87653       2.60071 
   2241.32720       6.00000      76.99331     132.46320      76.83071       2.61988 
   2241.17480       6.00000      76.75037     132.58353      68.25107       2.62833 
   2241.02240       6.00000      75.76440     132.38660      70.58522       2.62503 
   2240.87000       6.00000      74.26132     131.48154      80.53198       2.61382 
   2240.71760       6.00000      72.83230     130.10715      88.56494       2.60555 
   2240.56520       6.00000      72.03236     128.63628      86.40823       2.60562 
   2240.41280       6.00000      71.87579     127.21242      75.38519       2.60395 
   2240.26040       6.00000      71.83354     125.91069      64.69263       2.58713 
   2240.10800       6.00000      71.41537     124.71381      61.18222       2.56046 
   2239.95560       6.00000      70.72675     123.59088      63.84451       2.54645 
   2239.80320       6.00000      70.28200     122.76644      66.01426       2.56022 
   2239.65080       6.00000      70.36467     122.34266      63.47711       2.59077 
   2239.49840       6.00000      70.69110     122.04575      58.98041       2.61269 
   2239.34600       6.00000      70.70580     121.86768      57.27804       2.61278 
   2239.19360       6.00000      70.21714     122.04426      57.71279       2.60181 
   2239.04120       6.00000      69.67451     122.54990      56.92869       2.59009 
   2238.88880       6.00000      69.79623     123.14355      55.22066       2.57733 
   2238.73640       6.00000      70.95354     124.46690      55.70348       2.56580 
   2238.58400       6.00000      72.92336     127.52059      62.92257       2.55908 
   2238.43160       6.00000      75.18706     131.85399      78.00175       2.55512 
   2238.27920       6.00000      77.37922     136.52126      97.63541       2.54937 
   2238.12680       6.00000      79.49139     141.68129     116.32802       2.54182 
   2237.97440       6.00000      81.66027     148.22311     126.53566       2.53759 
   2237.82200       6.00000      83.83044     155.71915     125.01472       2.53824 
   2237.66960       6.00000      85.65594     161.09193     118.17218       2.54289 
   2237.51720       6.00000      86.72815     162.25189     117.02734       2.54778 
   2237.36480       6.00000      86.84426     161.06737     124.48232       2.54927 
   2237.21240       6.00000      86.14438     159.27635     133.54230       2.54700 
   2237.06000       6.00000      85.05436     157.19331     136.30772       2.54334 
   2236.90760       6.00000      84.00481     155.01753     129.06422       2.54434 
   2236.75520       6.00000      83.07616     152.38184     112.97477       2.55316 
   2236.60280       6.00000      81.93018     149.04053      95.61271       2.56321 
   2236.45040       6.00000      80.23655     145.69560      86.07348       2.56393 
   2236.29800       6.00000      78.18494     142.45786      84.47779       2.55311 
   2236.14560       6.00000      76.49526     139.73944      82.84667       2.53952 
   2235.99320       6.00000      75.82688     138.50046      76.49545       2.53644 
   2235.84080       6.00000      76.18700     138.98935      69.03009       2.54666 
   2235.68840       6.00000      77.02831     140.88496      70.67139       2.55885 
   2235.53600       6.00000      77.83138     143.12817      84.65056       2.56117 
   2235.38360       6.00000      78.46432     144.77794     100.95370       2.55721 
   2235.23120       6.00000      79.04834     145.54308     108.00068       2.55746 
   2235.07880       6.00000      79.66566     146.01936     104.71447       2.56664 
   2234.92640       6.00000      80.23592     146.49551      94.76659       2.58043 
   2234.77400       6.00000      80.61501     146.97177      82.75986       2.59146 
   2234.62160       6.00000      80.68876     147.24556      76.82201       2.59429 
   2234.46920       6.00000      80.39992     146.65161      84.04784       2.58888 
   2234.31680       6.00000      79.77164     145.04521      99.76260       2.57785 
   2234.16440       6.00000      78.90166     142.54982     108.61055       2.56443 
   2234.01200       6.00000      77.90569     138.20435     101.54826       2.55230 
   2233.85960       6.00000      76.85056     133.17046      85.69952       2.54531 
   2233.70720       6.00000      75.76987     129.68214      71.74294       2.54858 
   2233.55480       6.00000      74.68795     127.29142      63.45503       2.56390 
   2233.40240       6.00000      73.66481     125.51789      65.00533       2.58524 
   2233.25000       6.00000      72.77538     124.53297      78.27753       2.60361 
   2233.09760       6.00000      72.10423     124.23000      93.06889       2.61580 
   2232.94520       6.00000      71.77665     124.11769      96.18685       2.62516 
   2232.79280       6.00000      71.82483     124.00535      86.88001       2.63417 
   2232.64040       6.00000      72.00224     123.93945      73.70347       2.64292 
   2232.48800       6.00000      71.88667     124.02251      63.61288       2.65078 
   2232.33560       6.00000      71.31073     124.32392      59.74518       2.65519 
   2232.18320       6.00000      70.63583     124.93935      60.64713       2.65051 
   2232.03080       6.00000      70.48235     125.85365      60.92089       2.63919 
   2231.87840       6.00000      71.12597     126.85554      57.88189       2.62557 
   2231.72600       6.00000      72.23708     127.96135      58.74815       2.60871 
   2231.57360       6.00000      73.26178     129.24110      70.81349       2.58978 
   2231.42120       6.00000      73.96045     130.20840      88.12988       2.57703 
   2231.26880       6.00000      74.46374     130.18025      96.84347       2.57632 
   2231.11640       6.00000      74.86438     129.31841      92.94558       2.58876 
   2230.96400       6.00000      74.92674     128.24727      83.72510       2.60919 
   2230.81160       6.00000      74.25717     126.28488      75.27157       2.63050 
   2230.65920       6.00000      72.76533     122.34030      68.72678       2.64598 
   2230.50680       6.00000      70.87238     118.15958      64.07816       2.65355 
   2230.35440       6.00000      69.18219     115.53574      60.83261       2.65626 
   2230.20200       6.00000      67.98277     113.61950      58.28917       2.65776 
   2230.04960       6.00000      67.18641     112.21376      56.87959       2.65626 
   2229.89720       6.00000      66.63240     111.50533      55.70262       2.65009 
   2229.74480       6.00000      66.30048     111.30695      53.02028       2.64433 
   2229.59240       6.00000      66.30209     111.54664      49.85125       2.64100 
   2229.44000       6.00000      66.69636     112.11916      49.19926       2.63263 
   2229.28760       6.00000      67.41249     113.72675      51.29375       2.61391 
   2229.13520       6.00000      68.40041     117.77164      53.07229       2.59439 
   2228.98280       6.00000      69.69271     123.59995      53.31372       2.58181 
   2228.83040       6.00000      71.26094     128.99448      54.63189       2.57285 
   2228.67800       6.00000      73.00591     134.60695      59.60169       2.56194 
   2228.52560       6.00000      74.88273     141.28635      67.69565       2.55270 
   2228.37320       6.00000      76.89062     147.08661      76.54984       2.54820 
   2228.22080       6.00000      78.96828     150.36403      85.13725       2.55123 
   2228.06840       6.00000      80.89743     151.89891      95.80602       2.56005 
   2227.91600       6.00000      82.30953     152.38745     109.61549       2.56768 
   2227.76360       6.00000      82.91718     151.40871     121.46494       2.56991 
   2227.61120       6.00000      82.70644     149.48952     125.63707       2.56786 
   2227.45880       6.00000      81.88829     147.43123     121.36961       2.56772 
   2227.30640       6.00000      80.70589     145.41751     111.19082       2.57426 
   2227.15400       6.00000      79.30005     143.05211     100.12535       2.58357 
   2227.00160       6.00000      77.71651     139.54947      92.75528       2.58629 
   2226.84920       6.00000      76.05151     135.71942      89.26835       2.58334 
   2226.69680       6.00000      74.62962     133.09914      86.50464       2.58534 
   2226.54440       6.00000      73.96525     131.70044      81.84353       2.59840 
   2226.39200       6.00000      74.43418     133.02802      75.61189       2.61486 
   2226.23960       6.00000      75.91028     137.14792      71.50459       2.62047 
   2226.08720       6.00000      77.81396     142.90036      73.53493       2.60948 
   2225.93480       6.00000      79.54046     148.33812      83.88087       2.58802 
   2225.78240       6.00000      80.82758     149.96001      98.46031       2.56775 
   2225.63000       6.00000      81.64098     149.96001     105.61910       2.55890 
   2225.47760       6.00000      81.84829     149.18039     100.22595       2.56551 
   2225.32520       6.00000      81.15394     146.14317      90.82545       2.58170 
   2225.17280       6.00000      79.41747     139.95416      83.17413       2.59970 
   2225.02040       6.00000      76.94055     131.39410      72.12873       2.61433 
   2224.86800       6.00000      74.30205     123.96314      57.65954       2.62094 
   2224.71560       6.00000      71.95882     119.98192      48.42906       2.61625 
   2224.56320       6.00000      70.09867     118.09524      47.81708       2.60457 
   2224.41080       6.00000      68.83379     116.71144      51.44446       2.59419 
   2224.25840       6.00000      68.34415     116.74203      55.30608       2.58811 
   2224.10600       6.00000      68.85220     120.67295      58.67930       2.58024 
   2223.95360       6.00000      70.46483     127.99310      64.77953       2.56619 
   2223.80120       6.00000      72.99008     136.26703      76.22771       2.54918 
   2223.64880       6.00000      75.93044     143.11072      91.79245       2.53393 
   2223.49640       6.00000      78.66892     146.95358     108.63756       2.52144 
   2223.34400       6.00000      80.70111     149.31482     123.29586       2.51019 
   2223.19160       6.00000      81.85602     151.23860     130.60048       2.50405 
   2223.03920       6.00000      82.30164     152.64133     126.39346       2.51145 
   2222.88680       6.00000      82.26981     152.86414     111.11453       2.53535 
   2222.73440       6.00000      81.83519     151.76212      93.45045       2.56381 
   2222.58200       6.00000      81.05010     150.25934      84.25697       2.57902 
   2222.42960       6.00000      80.17672     148.04488      86.38292       2.57417 
   2222.27720       6.00000      79.65177     145.74884      95.95088       2.55432 
   2222.12480       6.00000      79.82964     145.57976     108.76744       2.53199 
   2221.97240       6.00000      80.74445     148.63708     119.77467       2.51913 
   2221.82000       6.00000      82.06448     153.25977     125.11631       2.52084 
   2221.66760       6.00000      83.24408     155.66721     126.08942       2.52981 
   2221.51520       6.00000      83.74265     155.64255     125.88636       2.53441 
   2221.36280       6.00000      83.24820     154.26704     123.18929       2.53772 
   2221.21040       6.00000      81.82038     150.46355     111.58044       2.55161 
   2221.05800       6.00000      79.80873     142.75697      90.28049       2.57932 
   2220.90560       6.00000      77.56725     135.04131      68.70557       2.61181 
   2220.75320       6.00000      75.28991     130.73148      55.26333       2.63815 
   2220.60080       6.00000      73.17215     127.95623      49.67475       2.65584 
   2220.44840       6.00000      71.64211     125.91946      49.94408       2.66706 
   2220.29600       6.00000      71.25024     125.61498      55.25535       2.66785 
   2220.14360       6.00000      72.25593     127.36443      66.82869       2.64671 
   2219.99120       6.00000      74.36049     131.11021      86.11723       2.60706 
   2219.83880       6.00000      76.92973     137.56371     108.48843       2.56753 
   2219.68640       6.00000      79.38643     145.20924     124.63034       2.54322 
   2219.53400       6.00000      81.33759     150.12674     128.20712       2.53594 
   2219.38160       6.00000      82.45899     150.83992     118.61127       2.54199 
   2219.22920       6.00000      82.45728     148.54161     101.41571       2.56202 
   2219.07680       6.00000      81.19880     141.62408      83.54842       2.59521 
   2218.92440       6.00000      78.79032     131.89523      67.74041       2.63235 
   2218.77200       6.00000      75.54095     124.86409      56.74265       2.65756 
   2218.61960       6.00000      71.88710     119.76884      52.53100       2.66334 
   2218.46720       6.00000      68.41371     114.28716      52.25206       2.65385 
   2218.31480       6.00000      65.80807     108.67645      52.90252       2.64193 
   2218.16240       6.00000      64.54916     105.69016      55.85587       2.63558 
   2218.01000       6.00000      64.59853     106.32300      62.28659       2.63362 
   2217.85760       6.00000      65.46365     108.84007      70.24721       2.63051 
   2217.70520       6.00000      66.63462     112.18365      75.22351       2.62509 
   2217.55280       6.00000      67.89841     115.34248      73.89101       2.62508 
   2217.40040       6.00000      69.22239     117.78049      67.33233       2.63665 
   2217.24800       6.00000      70.45924     119.72526      59.74716       2.65261 
   2217.09560       6.00000      71.27121     121.20804      54.23411       2.65907 
   2216.94320       6.00000      71.43971     122.20013      51.14611       2.65574 
   2216.79080       6.00000      71.16975     122.76946      50.16801       2.64959 
   2216.63840       6.00000      70.90585     123.21326      51.61381       2.64312 
   2216.48600       6.00000      70.87450     123.56874      57.58747       2.63174 
   2216.33360       6.00000      70.92994     123.66852      69.99950       2.61296 
   2216.18120       6.00000      70.84474     123.53945      83.87745       2.59049 
   2216.02880       6.00000      70.65554     123.15722      88.93678       2.57563 
   2215.87640       6.00000      70.59235     122.28703      84.22743       2.57594 
   2215.72400       6.00000      70.69442     121.03863      78.95584       2.58967 
   2215.57160       6.00000      70.69063     119.72674      76.26804       2.60560 
   2215.41920       6.00000      70.28752     118.55153      70.79822       2.61767 
   2215.26680       6.00000      69.52602     117.54738      61.17255       2.63078 
   2215.11440       6.00000      68.78969     116.71973      52.20110       2.64644 
   2214.96200       6.00000      68.46837     116.37188      49.26139       2.65561 
   2214.80960       6.00000      68.62925     116.70676      53.93702       2.64515 
   2214.65720       6.00000      69.04269     117.54417      62.93745       2.61627 
   2214.50480       6.00000      69.49693     118.60164      71.41992       2.58658 
   2214.35240       6.00000      69.98936     119.62930      76.43188       2.57137 
   2214.20000       6.00000      70.64795     121.42766      77.41567       2.57211 
   2214.04760       6.00000      71.51289     124.75900      76.42651       2.58041 
   2213.89520       6.00000      72.44050     127.64867      75.79700       2.59029 
   2213.74280       6.00000      73.22225     128.54070      75.25400       2.59930 
   2213.59040       6.00000      73.72466     128.46715      73.09435       2.60479 
   2213.43800       6.00000      73.92977     128.44049      69.89359       2.60701 
   2213.28560       6.00000      73.88211     128.70204      68.31452       2.60739 
   2213.13320       6.00000      73.67254     129.07439      69.14217       2.60550 
   2212.98080       6.00000      73.50214     129.33469      70.61970       2.60385 
   2212.82840       6.00000      73.61913     129.39999      73.26868       2.60501 
   2212.67600       6.00000      74.18713     129.94225      80.41283       2.60218 
   2212.52360       6.00000      75.21515     131.88931      91.91709       2.58562 
   2212.37120       6.00000      76.57098     135.93671     103.21597       2.56000 
   2212.21880       6.00000      78.05267     141.21196     112.29437       2.54111 
   2212.06640       6.00000      79.40732     145.27081     120.04069       2.53545 
   2211.91400       6.00000      80.30965     147.06216     123.23430       2.53813 
   2211.76160       6.00000      80.42051     146.98317     115.77319       2.54550 
   2211.60920       6.00000      79.69798     146.52736      99.07920       2.56116 
   2211.45680       6.00000      78.50697     145.15929      80.93855       2.58823 
   2211.30440       6.00000      77.33845     142.25603      68.49561       2.61866 
   2211.15200       6.00000      76.56937     139.77446      66.88314       2.63481 
   2210.99960       6.00000      76.37832     138.82477      76.46254       2.62349 
   2210.84720       6.00000      76.82028     140.69518      90.04078       2.59696 
   2210.69480       6.00000      77.92146     145.27005     102.67123       2.57600 
   2210.54240       6.00000      79.56139     149.07365     115.79459       2.56457 
   2210.39000       6.00000      81.23814     150.70773     126.95621       2.55735 
   2210.23760       6.00000      82.23206     151.21568     128.15858       2.55370 
   2210.08520       6.00000      82.06940     150.05952     116.66062       2.56147 
   2209.93280       6.00000      80.79865     147.19263      97.60814       2.58580 
   2209.78040       6.00000      78.91410     144.21280      77.88972       2.61728 
   2209.62800       6.00000      76.98076     140.25751      63.87206       2.63817 
   2209.47560       6.00000      75.26498     135.99892      59.39510       2.63817 
   2209.32320       6.00000      73.73753     132.02768      62.66265       2.62482 
   2209.17080       6.00000      72.37186     127.03179      68.43418       2.61092 
   2209.01840       6.00000      71.29725     123.87632      71.60465       2.60469 
   2208.86600       6.00000      70.71358     122.58846      69.65401       2.60886 
   2208.71360       6.00000      70.77229     122.79401      64.04396       2.62141 
   2208.56120       6.00000      71.49590     124.32508      57.72865       2.63582 
   2208.40880       6.00000      72.71090     127.20126      55.25023       2.64470 
   2208.25640       6.00000      74.10719     131.13612      63.53621       2.64129 
   2208.10400       6.00000      75.39194     135.07841      83.06654       2.62181 
   2207.95160       6.00000      76.41805     137.70175     100.42180       2.59733 
   2207.79920       6.00000      77.13203     138.46379     102.31824       2.58825 
   2207.64680       6.00000      77.40209     137.73286      91.90991       2.59940 
   2207.49440       6.00000      76.93070     134.88103      78.94817       2.62123 
   2207.34200       6.00000      75.42941     129.82483      66.21237       2.64509 
   2207.18960       6.00000      72.98309     124.42619      53.87742       2.66834 
   2207.03720       6.00000      70.22346     119.72167      45.79334       2.68601 
   2206.88480       6.00000      68.04980     115.90803      43.03220       2.69031 
   2206.73240       6.00000      67.09422     114.05638      43.28159       2.68323 
   2206.58000       6.00000      67.39935     114.26820      47.01587       2.67283 
   2206.42760       6.00000      68.50497     116.14426      59.08256       2.66000 
   2206.27520       6.00000      69.87734     119.22650      79.40397       2.63755 
   2206.12280       6.00000      71.22993     122.48126      95.50828       2.60933 
   2205.97040       6.00000      72.43999     124.29024      95.57193       2.59209 
   2205.81800       6.00000      73.25340     124.39920      82.71850       2.59668 
   2205.66560       6.00000      73.28138     123.80684      67.73065       2.61836 
   2205.51320       6.00000      72.34024     122.57665      55.88354       2.64052 
   2205.36080       6.00000      70.75995     121.15069      47.76094       2.65457 
   2205.20840       6.00000      69.33034     120.39114      43.25595       2.66317 
   2205.05600       6.00000      68.80766     120.34389      43.11897       2.66666 
   2204.90360       6.00000      69.41040     121.49928      50.34315       2.66114 
   2204.75120       6.00000      70.79176     123.99129      67.64503       2.64282 
   2204.59880       6.00000      72.43118     127.49169      91.67504       2.61379 
   2204.44640       6.00000      73.97192     131.49550     110.28341       2.58123 
   2204.29400       6.00000      75.28177     134.72966     113.53853       2.55584 
   2204.14160       6.00000      76.36962     137.07887     102.64807       2.54464 
   2203.98920       6.00000      77.22598     138.73302      85.57555       2.54947 
   2203.83680       6.00000      77.73469     138.99205      70.64033       2.56406 
   2203.68440       6.00000      77.72114     137.43179      66.93289       2.57710 
   2203.53200       6.00000      77.10966     135.48682      77.64144       2.57955 
   2203.37960       6.00000      76.09825     134.26163      92.63852       2.57371 
   2203.22720       6.00000      75.16969     133.57123      97.79560       2.57132 
   2203.07480       6.00000      74.77125     132.95024      90.81347       2.57889 
   2202.92240       6.00000      74.85516     132.35991      81.32896       2.59171 
   2202.77000       6.00000      74.89352     132.05489      79.05975       2.59809 
   2202.61760       6.00000      74.43502     131.43289      84.94308       2.59063 
   2202.46520       6.00000      73.62864     130.40753      90.64912       2.57679 
   2202.31280       6.00000      73.14465     129.97867      88.01377       2.57154 
   2202.16040       6.00000      73.42773     130.41779      80.14388       2.57905 
   2202.00800       6.00000      74.13876     130.60336      76.77554       2.58495 
   2201.85560       6.00000      74.47853     130.00613      80.55556       2.58298 
   2201.70320       6.00000      74.00617     128.71066      81.29931       2.58620 
   2201.55080       6.00000      73.01756     126.71178      72.65853       2.60731 
   2201.39840       6.00000      72.11791     124.70981      61.56976       2.63902 
   2201.24600       6.00000      71.56929     123.25539      55.89751       2.66355 
   2201.09360       6.00000      71.15074     122.20883      56.59188       2.66883 
   2200.94120       6.00000      70.69159     121.83120      61.92468       2.65633 
   2200.78880       6.00000      70.48621     122.70717      69.67865       2.63801 
   2200.63640       6.00000      71.04235     124.38701      77.62373       2.62542 
   2200.48400       6.00000      72.50922     126.67293      87.29694       2.61886 
   2200.33160       6.00000      74.38692     130.55035      98.22858       2.61160 
   2200.17920       6.00000      75.83987     134.74709     105.61003       2.60506 
   2200.02680       6.00000      76.36098     136.51924     104.38532       2.60745 
   2199.87440       6.00000      76.08326     136.48576      93.48479       2.62202 
   2199.72200       6.00000      75.45956     135.68396      77.66592       2.64374 
   2199.56960       6.00000      74.77331     134.05070      63.55730       2.66288 
   2199.41720       6.00000      73.97741     131.29088      55.20414       2.66911 
   2199.26480       6.00000      72.90131     127.05976      55.08065       2.65565 
   2199.11240       6.00000      71.58944     123.51608      60.98888       2.62578 
   2198.96000       6.00000      70.40158     122.33888      64.31220       2.59405 
   2198.80760       6.00000      69.75076     122.00492      60.32349       2.57573 
   2198.65520       6.00000      69.74500     121.92029      53.46701       2.57160 
   2198.50280       6.00000      70.16078     122.35818      49.99540       2.57040 
   2198.35040       6.00000      70.66577     123.10600      52.10488       2.56448 
   2198.19800       6.00000      71.04966     123.90974      58.76520       2.56004 
   2198.04560       6.00000      71.34604     124.70670      67.71194       2.56924 
   2197.89320       6.00000      71.73032     125.48629      74.49623       2.58845 
   2197.74080       6.00000      72.26132     126.25298      75.55688       2.60711 
   2197.58840       6.00000      72.75071     126.91232      72.32099       2.62107 
   2197.43600       6.00000      72.95100     127.33924      69.44202       2.63192 
   2197.28360       6.00000      72.81768     127.61360      70.54974       2.64017 
   2197.13120       6.00000      72.58969     127.85650      75.88241       2.64367 
   2196.97880       6.00000      72.65543     128.10696      82.61740       2.63764 
   2196.82640       6.00000      73.29339     128.45151      90.17310       2.61806 
   2196.67400       6.00000      74.51093     128.96550      99.46388       2.59224 
   2196.52160       6.00000      76.12620     132.23692     108.00584       2.57400 
   2196.36920       6.00000      77.95174     140.14557     114.24138       2.56796 
   2196.21680       6.00000      79.86785     148.15907     120.18299       2.56739 
   2196.06440       6.00000      81.75094     153.29887     124.65643       2.56722 
   2195.91200       6.00000      83.36363     156.16084     122.81971       2.57224 
   2195.75960       6.00000      84.40998     157.08592     116.55331       2.58119 
   2195.60720       6.00000      84.76244     157.17999     113.47769       2.58456 
   2195.45480       6.00000      84.63050     157.17999     113.98843       2.57836 
   2195.30240       6.00000      84.37377     157.01790     111.53153       2.57069 
   2195.15000       6.00000      84.12529     156.17058     106.90414       2.56996 
   2194.99760       6.00000      83.64795     154.05965     107.10185       2.57665 
   2194.84520       6.00000      82.61572     150.66678     110.61604       2.58654 
   2194.69280       6.00000      80.97038     146.48639     108.84380       2.59865 
   2194.54040       6.00000      78.97284     141.92638      99.21265       2.61430 
   2194.38800       6.00000      76.94819     135.42242      87.01848       2.62972 
   2194.23560       6.00000      75.01740     128.17566      74.96823       2.63994 
   2194.08320       6.00000      73.10567     123.21980      63.90194       2.64589 
   2193.93080       6.00000      71.19924     118.58008      55.12833       2.65300 
   2193.77840       6.00000      69.48853     114.85704      48.95136       2.66293 
   2193.62600       6.00000      68.26513     114.15970      44.91903       2.67068 
   2193.47360       6.00000      67.68253     115.23927      43.74314       2.67167 
   2193.32120       6.00000      67.67226     115.99370      44.45191       2.66103 
   2193.16880       6.00000      68.07513     116.53297      45.11874       2.63546 
   2193.01640       6.00000      68.83176     117.38097      46.39647       2.60031 
   2192.86400       6.00000      70.04830     120.23882      50.56147       2.57019 
   2192.71160       6.00000      71.89011     125.94228      59.21196       2.55104 
   2192.55920       6.00000      74.38064     131.88757      73.58594       2.53659 
   2192.40680       6.00000      77.23823     137.22319      93.51837       2.52216 
   2192.25440       6.00000      79.90008     143.25456     114.63683       2.51404 
   2192.10200       6.00000      81.75816     148.73289     128.47511       2.51933 
   2191.94960       6.00000      82.38907     151.09741     128.91489       2.53841 
   2191.79720       6.00000      81.71142     150.51338     114.83105       2.56351 
   2191.64480       6.00000      79.95260     147.98207      91.89020       2.58500 
   2191.49240       6.00000      77.45319     142.78606      71.28279       2.60044 
   2191.34000       6.00000      74.50829     134.73189      60.40019       2.61318 
   2191.18760       6.00000      71.39197     124.25454      56.02736       2.62367 
   2191.03520       6.00000      68.48556     115.26568      53.06599       2.63129 
   2190.88280       6.00000      66.24919     110.65308      50.90565       2.63591 
   2190.73040       6.00000      64.96199     107.78848      49.92320       2.63604 
   2190.57800       6.00000      64.62096     105.63702      49.48547       2.63010 
   2190.42560       6.00000      65.10137     106.05638      48.55519       2.62532 
   2190.27320       6.00000      66.35896     110.11787      46.92072       2.62874 
   2190.12080       6.00000      68.43776     116.90941      49.56090       2.63905 
   2189.96840       6.00000      71.27825     125.24833      64.18069       2.64509 
   2189.81600       6.00000      74.56187     132.12022      88.98924       2.63513 
   2189.66360       6.00000      77.82539     136.79134     111.18484       2.61025 
   2189.51120       6.00000      80.70450     143.52800     121.55147       2.58511 
   2189.35880       6.00000      82.92404     152.21542     122.86042       2.56854 
   2189.20640       6.00000      84.17196     156.88150     123.10889       2.55920 
   2189.05400       6.00000      84.13134     156.87067     122.97693       2.55795 
   2188.90160       6.00000      82.66924     152.81630     114.25259       2.56976 
   2188.74920       6.00000      80.02278     146.04568      94.51946       2.59258 
   2188.59680       6.00000      76.81376     139.67215      74.21882       2.61637 
   2188.44440       6.00000      73.82311     133.54189      62.31414       2.63385 
   2188.29200       6.00000      71.62062     127.61878      60.21826       2.64557 
   2188.13960       6.00000      70.33607     123.45325      67.49390       2.65156 
   2187.98720       6.00000      69.80993     121.15385      79.93271       2.64754 
   2187.83480       6.00000      69.85384     121.19833      88.07976       2.63257 
   2187.68240       6.00000      70.41591     122.55097      87.62312       2.61475 
   2187.53000       6.00000      71.53607     124.91183      83.99023       2.60579 
   2187.37760       6.00000      73.08913     127.99808      82.83829       2.60774 
   2187.22520       6.00000      74.66310     130.75905      84.44139       2.61355 
   2187.07280       6.00000      75.77324     132.93172      88.52493       2.61428 
   2186.92040       6.00000      76.17269     134.12061      93.55920       2.61071
[truncated: 104,211 more chars]
