# Supplementary material for: Characterization of a fractured basement reservoir using high-resolution 3D seismic and logging datasets: A case study of the Sab’atayn Basin, Yemen
Source: PLoS One. 2018 Oct 25;13(10):e0206079. doi: 10.1371/journal.pone.0206079 (PMC6201913; doi:10.1371/journal.pone.0206079)
Supplement: S3 File — (LAS) [file pone.0206079.s015.LAS]

~VERSION INFORMATION
VERS.      2.0   :CWLS LOG ASCII STANDARD--VERSION 2.0
WRAP.      NO    :ONE LINE PER DEPTH STEP
~WELL INFORMATION
#MNEM.UNIT                          DATA          DESCRIPTION
#============================================================
STRT.M                                 310.89600 :START DEPTH
STOP.M                                3583.99080 :STOP DEPTH
STEP.M                                   0.15240 :STEP
NULL.                                 -999.00000 :NULL VALUE
#Data output from TerraStation II
WELL.   Habban-13                                : WELL NAME
UWI.                                             : WELL UWI
API.                                             : WELL API
COMP.   OMV (YEMEN BLOCK S2)  EXPLORATION GmbH   : Company
CTRY.   YEMEN                                    : Country
FLD,.   Habban                                   : Field
LATI.   15 19' 48.71' N                          : Latitude
LONG.   46 51' 16.35' E                          : Longitude
SRVC.   Schlumberger                             : Service Company
DATE.   29-Aug-2008                              : Run Date
LOC,.   Block S2 (Al Uqla)                       : Location
EREF.   0.000000                                 : Elevation of Depth Ref
STAT.   Yemen                                    : State
CNTY.   Nabors 214                               : County
PDAT.   Mean Sea Level                           : Permanent Datum
LMF .   Rotary Table                             : Logging ref.
COMP.                                            : Company
PROV.                                            : Province
CTRY.                                            : Country
CNTY.                                            : County
FLD.                                             : Field
SRVC.                                            : Service
LOC.    Habban                                   : WELL LOCATION
~CURVE INFORMATION
#============================================================
M_Depth                         .M                       :Measured Depth
DRHO                            .G/CC                    :Density correction
DT                              .US/F                    :Sonic
GR                              .GAPI                    :Gamma Ray
NEU                             .V/V                     : 
PEF                             .NONE                    :Photoelectric factor
RD                              .OHMM                    :Deep resistivity
RHO                             .G/CC                    : 
RS                              .OHMM                    : 
RXO                             .OHMM                    :Flushed Zone Resistivity
~PARAMETER INFORMATION
#============================================================
LONG    .degE         46.85454     : Longitude (+E)
LAT     .degs         15.33020     : Latitude (+N)
ELEVATIO.m               816.29999 : TLOG Constant - 4 - ELEVATION
ARCHIE_A.UNKN              1.00000 : TLOG Constant - 16 - ARCHIE_A
ARCHIE_M.UNKN              2.00000 : TLOG Constant - 17 - ARCHIE_M
SAT_EXP_.UNKN              2.00000 : TLOG Constant - 18 - SAT_EXP_(N)
RHO_MATR.g/cc              2.71000 : TLOG Constant - 62 - RHO_MATRIX
DT_MATRI.us/f             47.50000 : TLOG Constant - 63 - DT_MATRIX
CNL_MATR.pu                0.00000 : TLOG Constant - 64 - CNL_MATRIX
RHO_SHAL.g/cc              2.40000 : TLOG Constant - 66 - RHO_SHALE
DT_SHALE.us/f            100.00000 : TLOG Constant - 67 - DT_SHALE
CNL_SHAL.pu                0.30000 : TLOG Constant - 68 - CNL_SHALE
RHO_FLUI.g/cc              1.00000 : TLOG Constant - 70 - RHO_FLUID
DT_FLUID.us/f            189.00000 : TLOG Constant - 71 - DT_FLUID
CNL_FLUI.pu                1.00000 : TLOG Constant - 72 - CNL_FLUID
DT_MATRI.us/f             82.00000 : TLOG Constant - 73 - DT_MATRIX_SHALE
~OTHER INFORMATION
#============================================================
~A    M_Depth        DRHO          DT            GR            NEU           PEF           RD            RHO           RS            RXO     
     310.89600    -999.00000    -999.00000    -999.00000    -999.00000    -999.00000    -999.00000    -999.00000    -999.00000    -999.00000
     311.04840    -999.00000    -999.00000    -999.00000    -999.00000    -999.00000    -999.00000    -999.00000    -999.00000    -999.00000
     311.20080    -999.00000    -999.00000    -999.00000    -999.00000    -999.00000    -999.00000    -999.00000    -999.00000    -999.00000
     311.35320    -999.00000    -999.00000    -999.00000    -999.00000    -999.00000    -999.00000    -999.00000    -999.00000    -999.00000
     311.50560    -999.00000    -999.00000    -999.00000    -999.00000    -999.00000    -999.00000    -999.00000    -999.00000    -999.00000
     311.65800    -999.00000    -999.00000    -999.00000    -999.00000    -999.00000    -999.00000    -999.00000    -999.00000    -999.00000
     311.81040    -999.00000    -999.00000    -999.00000    -999.00000    -999.00000    -999.00000    -999.00000    -999.00000    -999.00000
     311.96280    -999.00000    -999.00000    -999.00000    -999.00000    -999.00000    -999.00000    -999.00000    -999.00000    -999.00000
     312.11520    -999.00000    -999.00000    -999.00000    -999.00000    -999.00000    -999.00000    -999.00000    -999.00000    -999.00000
     312.26760    -999.00000    -999.00000    -999.00000    -999.00000    -999.00000    -999.00000    -999.00000    -999.00000    -999.00000
     312.42000    -999.00000    -999.00000    -999.00000    -999.00000    -999.00000    -999.00000    -999.00000    -999.00000    -999.00000
     312.57240    -999.00000    -999.00000    -999.00000    -999.00000    -999.00000    -999.00000    -999.00000    -999.00000    -999.00000
     312.72480    -999.00000    -999.00000    -999.00000    -999.00000    -999.00000    -999.00000    -999.00000    -999.00000    -999.00000
     312.87720    -999.00000    -999.00000    -999.00000    -999.00000    -999.00000    -999.00000    -999.00000    -999.00000    -999.00000
     313.02960    -999.00000    -999.00000    -999.00000    -999.00000    -999.00000    -999.00000    -999.00000    -999.00000    -999.00000
     313.18200    -999.00000    -999.00000    -999.00000    -999.00000    -999.00000    -999.00000    -999.00000    -999.00000    -999.00000
     313.33440    -999.00000    -999.00000    -999.00000    -999.00000    -999.00000    -999.00000    -999.00000    -999.00000    -999.00000
     313.48680    -999.00000    -999.00000    -999.00000    -999.00000    -999.00000    -999.00000    -999.00000    -999.00000    -999.00000
     313.63920    -999.00000    -999.00000    -999.00000    -999.00000    -999.00000    -999.00000    -999.00000    -999.00000    -999.00000
     313.79160    -999.00000    -999.00000    -999.00000    -999.00000    -999.00000    -999.00000    -999.00000    -999.00000    -999.00000
     313.94400    -999.00000    -999.00000    -999.00000    -999.00000    -999.00000    -999.00000    -999.00000    -999.00000    -999.00000
     314.09640    -999.00000    -999.00000    -999.00000    -999.00000    -999.00000    -999.00000    -999.00000    -999.00000    -999.00000
     314.24880    -999.00000    -999.00000    -999.00000    -999.00000    -999.00000    -999.00000    -999.00000    -999.00000    -999.00000
     314.40120    -999.00000    -999.00000    -999.00000    -999.00000    -999.00000    -999.00000    -999.00000    -999.00000    -999.00000
     314.55360    -999.00000    -999.00000    -999.00000    -999.00000    -999.00000    -999.00000    -999.00000    -999.00000    -999.00000
     314.70600    -999.00000    -999.00000    -999.00000    -999.00000    -999.00000    -999.00000    -999.00000    -999.00000    -999.00000
     314.85840    -999.00000    -999.00000    -999.00000    -999.00000    -999.00000    -999.00000    -999.00000    -999.00000    -999.00000
     315.01080    -999.00000    -999.00000    -999.00000    -999.00000    -999.00000    -999.00000    -999.00000    -999.00000    -999.00000
     315.16320    -999.00000    -999.00000    -999.00000    -999.00000    -999.00000    -999.00000    -999.00000    -999.00000    -999.00000
     315.31560    -999.00000    -999.00000    -999.00000    -999.00000    -999.00000    -999.00000    -999.00000    -999.00000    -999.00000
     315.46800    -999.00000    -999.00000    -999.00000    -999.00000    -999.00000    -999.00000    -999.00000    -999.00000    -999.00000
     315.62040    -999.00000    -999.00000    -999.00000    -999.00000    -999.00000    -999.00000    -999.00000    -999.00000    -999.00000
     315.77280    -999.00000    -999.00000    -999.00000    -999.00000    -999.00000    -999.00000    -999.00000    -999.00000    -999.00000
     315.92520    -999.00000    -999.00000    -999.00000    -999.00000    -999.00000    -999.00000    -999.00000    -999.00000    -999.00000
     316.07760    -999.00000    -999.00000    -999.00000    -999.00000    -999.00000    -999.00000    -999.00000    -999.00000    -999.00000
     316.23000    -999.00000    -999.00000    -999.00000    -999.00000    -999.00000    -999.00000    -999.00000    -999.00000    -999.00000
     316.38240    -999.00000    -999.00000    -999.00000    -999.00000    -999.00000    -999.00000    -999.00000    -999.00000    -999.00000
     316.53480    -999.00000    -999.00000    -999.00000    -999.00000    -999.00000    -999.00000    -999.00000    -999.00000    -999.00000
     316.68720    -999.00000    -999.00000    -999.00000    -999.00000    -999.00000    -999.00000    -999.00000    -999.00000    -999.00000
     316.83960    -999.00000    -999.00000    -999.00000    -999.00000    -999.00000    -999.00000    -999.00000    -999.00000    -999.00000
     316.99200    -999.00000    -999.00000    -999.00000    -999.00000    -999.00000    -999.00000    -999.00000    -999.00000    -999.00000
     317.14440    -999.00000    -999.00000    -999.00000    -999.00000    -999.00000    -999.00000    -999.00000    -999.00000    -999.00000
     317.29680    -999.00000    -999.00000    -999.00000    -999.00000    -999.00000    -999.00000    -999.00000    -999.00000    -999.00000
     317.44920    -999.00000    -999.00000    -999.00000    -999.00000    -999.00000    -999.00000    -999.00000    -999.00000    -999.00000
     317.60160    -999.00000    -999.00000    -999.00000    -999.00000    -999.00000    -999.00000    -999.00000    -999.00000    -999.00000
     317.75400    -999.00000    -999.00000    -999.00000    -999.00000    -999.00000    -999.00000    -999.00000    -999.00000    -999.00000
     317.90640    -999.00000    -999.00000    -999.00000    -999.00000    -999.00000    -999.00000    -999.00000    -999.00000    -999.00000
     318.05880    -999.00000    -999.00000    -999.00000    -999.00000    -999.00000    -999.00000    -999.00000    -999.00000    -999.00000
     318.21120    -999.00000    -999.00000    -999.00000    -999.00000    -999.00000    -999.00000    -999.00000    -999.00000    -999.00000
     318.36360    -999.00000    -999.00000    -999.00000    -999.00000    -999.00000    -999.00000    -999.00000    -999.00000    -999.00000
     318.51600    -999.00000    -999.00000    -999.00000    -999.00000    -999.00000    -999.00000    -999.00000    -999.00000    -999.00000
     318.66840    -999.00000    -999.00000    -999.00000    -999.00000    -999.00000    -999.00000    -999.00000    -999.00000    -999.00000
     318.82080    -999.00000    -999.00000    -999.00000    -999.00000    -999.00000    -999.00000    -999.00000    -999.00000    -999.00000
     318.97320    -999.00000    -999.00000    -999.00000    -999.00000    -999.00000    -999.00000    -999.00000    -999.00000    -999.00000
     319.12560    -999.00000    -999.00000    -999.00000    -999.00000    -999.00000    -999.00000    -999.00000    -999.00000    -999.00000
     319.27800    -999.00000    -999.00000    -999.00000    -999.00000    -999.00000    -999.00000    -999.00000    -999.00000    -999.00000
     319.43040    -999.00000    -999.00000    -999.00000    -999.00000    -999.00000    -999.00000    -999.00000    -999.00000    -999.00000
     319.58280    -999.00000    -999.00000    -999.00000    -999.00000    -999.00000    -999.00000    -999.00000    -999.00000    -999.00000
     319.73520    -999.00000    -999.00000    -999.00000    -999.00000    -999.00000    -999.00000    -999.00000    -999.00000    -999.00000
     319.88760    -999.00000    -999.00000    -999.00000    -999.00000    -999.00000    -999.00000    -999.00000    -999.00000    -999.00000
     320.04000    -999.00000    -999.00000    -999.00000    -999.00000    -999.00000    -999.00000    -999.00000    -999.00000    -999.00000
     320.19240    -999.00000    -999.00000    -999.00000    -999.00000    -999.00000    -999.00000    -999.00000    -999.00000    -999.00000
     320.34480    -999.00000    -999.00000    -999.00000    -999.00000    -999.00000    -999.00000    -999.00000    -999.00000    -999.00000
     320.49720    -999.00000    -999.00000    -999.00000    -999.00000    -999.00000    -999.00000    -999.00000    -999.00000    -999.00000
     320.64960    -999.00000    -999.00000    -999.00000    -999.00000    -999.00000    -999.00000    -999.00000    -999.00000    -999.00000
     320.80200    -999.00000    -999.00000    -999.00000    -999.00000    -999.00000    -999.00000    -999.00000    -999.00000    -999.00000
     320.95440    -999.00000    -999.00000    -999.00000    -999.00000    -999.00000    -999.00000    -999.00000    -999.00000    -999.00000
     321.10680    -999.00000    -999.00000    -999.00000    -999.00000    -999.00000    -999.00000    -999.00000    -999.00000    -999.00000
     321.25920    -999.00000    -999.00000    -999.00000    -999.00000    -999.00000    -999.00000    -999.00000    -999.00000    -999.00000
     321.41160    -999.00000    -999.00000    -999.00000    -999.00000    -999.00000    -999.00000    -999.00000    -999.00000    -999.00000
     321.56400    -999.00000    -999.00000    -999.00000    -999.00000    -999.00000    -999.00000    -999.00000    -999.00000    -999.00000
     321.71640    -999.00000    -999.00000    -999.00000    -999.00000    -999.00000    -999.00000    -999.00000    -999.00000    -999.00000
     321.86880    -999.00000    -999.00000    -999.00000    -999.00000    -999.00000    -999.00000    -999.00000    -999.00000    -999.00000
     322.02120    -999.00000    -999.00000    -999.00000    -999.00000    -999.00000    -999.00000    -999.00000    -999.00000    -999.00000
     322.17360    -999.00000    -999.00000    -999.00000    -999.00000    -999.00000    -999.00000    -999.00000    -999.00000    -999.00000
     322.32600    -999.00000    -999.00000    -999.00000    -999.00000    -999.00000    -999.00000    -999.00000    -999.00000    -999.00000
     322.47840    -999.00000    -999.00000    -999.00000    -999.00000    -999.00000    -999.00000    -999.00000    -999.00000    -999.00000
     322.63080    -999.00000    -999.00000    -999.00000    -999.00000    -999.00000    -999.00000    -999.00000    -999.00000    -999.00000
     322.78320    -999.00000    -999.00000    -999.00000    -999.00000    -999.00000    -999.00000    -999.00000    -999.00000    -999.00000
     322.93560    -999.00000    -999.00000    -999.00000    -999.00000    -999.00000    -999.00000    -999.00000    -999.00000    -999.00000
     323.08800    -999.00000    -999.00000    -999.00000    -999.00000    -999.00000    -999.00000    -999.00000    -999.00000    -999.00000
     323.24040    -999.00000    -999.00000    -999.00000    -999.00000    -999.00000    -999.00000    -999.00000    -999.00000    -999.00000
     323.39280    -999.00000    -999.00000    -999.00000    -999.00000    -999.00000    -999.00000    -999.00000    -999.00000    -999.00000
     323.54520    -999.00000    -999.00000    -999.00000    -999.00000    -999.00000    -999.00000    -999.00000    -999.00000    -999.00000
     323.69760    -999.00000    -999.00000    -999.00000    -999.00000    -999.00000    -999.00000    -999.00000    -999.00000    -999.00000
     323.85000    -999.00000    -999.00000    -999.00000    -999.00000    -999.00000    -999.00000    -999.00000    -999.00000    -999.00000
     324.00240    -999.00000    -999.00000    -999.00000    -999.00000    -999.00000    -999.00000    -999.00000    -999.00000    -999.00000
     324.15480    -999.00000    -999.00000    -999.00000    -999.00000    -999.00000    -999.00000    -999.00000    -999.00000    -999.00000
     324.30720    -999.00000    -999.00000    -999.00000    -999.00000    -999.00000    -999.00000    -999.00000    -999.00000    -999.00000
     324.45960    -999.00000    -999.00000    -999.00000    -999.00000    -999.00000    -999.00000    -999.00000    -999.00000    -999.00000
     324.61200    -999.00000    -999.00000    -999.00000    -999.00000    -999.00000    -999.00000    -999.00000    -999.00000    -999.00000
     324.76440    -999.00000    -999.00000    -999.00000    -999.00000    -999.00000    -999.00000    -999.00000    -999.00000    -999.00000
     324.91680    -999.00000    -999.00000    -999.00000    -999.00000    -999.00000    -999.00000    -999.00000    -999.00000    -999.00000
     325.06920    -999.00000    -999.00000    -999.00000    -999.00000    -999.00000    -999.00000    -999.00000    -999.00000    -999.00000
     325.22160    -999.00000    -999.00000    -999.00000    -999.00000    -999.00000    -999.00000    -999.00000    -999.00000    -999.00000
     325.37400    -999.00000    -999.00000    -999.00000    -999.00000    -999.00000    -999.00000    -999.00000    -999.00000    -999.00000
     325.52640    -999.00000    -999.00000    -999.00000    -999.00000    -999.00000    -999.00000    -999.00000    -999.00000    -999.00000
     325.67880    -999.00000    -999.00000    -999.00000    -999.00000    -999.00000    -999.00000    -999.00000    -999.00000    -999.00000
     325.83120    -999.00000    -999.00000    -999.00000    -999.00000    -999.00000    -999.00000    -999.00000    -999.00000    -999.00000
     325.98360    -999.00000    -999.00000    -999.00000    -999.00000    -999.00000    -999.00000    -999.00000    -999.00000    -999.00000
     326.13600    -999.00000    -999.00000    -999.00000    -999.00000    -999.00000    -999.00000    -999.00000    -999.00000    -999.00000
     326.28840    -999.00000    -999.00000    -999.00000    -999.00000    -999.00000    -999.00000    -999.00000    -999.00000    -999.00000
     326.44080    -999.00000    -999.00000    -999.00000    -999.00000    -999.00000    -999.00000    -999.00000    -999.00000    -999.00000
     326.59320    -999.00000    -999.00000    -999.00000    -999.00000    -999.00000    -999.00000    -999.00000    -999.00000    -999.00000
     326.74560    -999.00000    -999.00000    -999.00000    -999.00000    -999.00000    -999.00000    -999.00000    -999.00000    -999.00000
     326.89800    -999.00000    -999.00000    -999.00000    -999.00000    -999.00000    -999.00000    -999.00000    -999.00000    -999.00000
     327.05040    -999.00000    -999.00000    -999.00000    -999.00000    -999.00000    -999.00000    -999.00000    -999.00000    -999.00000
     327.20280    -999.00000    -999.00000    -999.00000    -999.00000    -999.00000    -999.00000    -999.00000    -999.00000    -999.00000
     327.35520    -999.00000    -999.00000    -999.00000    -999.00000    -999.00000    -999.00000    -999.00000    -999.00000    -999.00000
     327.50760    -999.00000    -999.00000    -999.00000    -999.00000    -999.00000    -999.00000    -999.00000    -999.00000    -999.00000
     327.66000    -999.00000    -999.00000    -999.00000    -999.00000    -999.00000    -999.00000    -999.00000    -999.00000    -999.00000
     327.81240    -999.00000    -999.00000    -999.00000    -999.00000    -999.00000    -999.00000    -999.00000    -999.00000    -999.00000
     327.96480    -999.00000    -999.00000    -999.00000    -999.00000    -999.00000    -999.00000    -999.00000    -999.00000    -999.00000
     328.11720    -999.00000    -999.00000    -999.00000    -999.00000    -999.00000    -999.00000    -999.00000    -999.00000    -999.00000
     328.26960    -999.00000    -999.00000    -999.00000    -999.00000    -999.00000    -999.00000    -999.00000    -999.00000    -999.00000
     328.42200    -999.00000    -999.00000    -999.00000    -999.00000    -999.00000    -999.00000    -999.00000    -999.00000    -999.00000
     328.57440    -999.00000    -999.00000    -999.00000    -999.00000    -999.00000    -999.00000    -999.00000    -999.00000    -999.00000
     328.72680    -999.00000    -999.00000    -999.00000    -999.00000    -999.00000    -999.00000    -999.00000    -999.00000    -999.00000
     328.87920    -999.00000    -999.00000    -999.00000    -999.00000    -999.00000    -999.00000    -999.00000    -999.00000    -999.00000
     329.03160    -999.00000    -999.00000    -999.00000    -999.00000    -999.00000    -999.00000    -999.00000    -999.00000    -999.00000
     329.18400    -999.00000    -999.00000    -999.00000    -999.00000    -999.00000    -999.00000    -999.00000    -999.00000    -999.00000
     329.33640    -999.00000    -999.00000    -999.00000    -999.00000    -999.00000    -999.00000    -999.00000    -999.00000    -999.00000
     329.48880    -999.00000    -999.00000    -999.00000    -999.00000    -999.00000    -999.00000    -999.00000    -999.00000    -999.00000
     329.64120    -999.00000    -999.00000    -999.00000    -999.00000    -999.00000    -999.00000    -999.00000    -999.00000    -999.00000
     329.79360    -999.00000    -999.00000    -999.00000    -999.00000    -999.00000    -999.00000    -999.00000    -999.00000    -999.00000
     329.94600    -999.00000    -999.00000    -999.00000    -999.00000    -999.00000    -999.00000    -999.00000    -999.00000    -999.00000
     330.09840    -999.00000    -999.00000    -999.00000    -999.00000    -999.00000    -999.00000    -999.00000    -999.00000    -999.00000
     330.25080    -999.00000    -999.00000    -999.00000    -999.00000    -999.00000    -999.00000    -999.00000    -999.00000    -999.00000
     330.40320    -999.00000    -999.00000    -999.00000    -999.00000    -999.00000    -999.00000    -999.00000    -999.00000    -999.00000
     330.55560    -999.00000    -999.00000    -999.00000    -999.00000    -999.00000    -999.00000    -999.00000    -999.00000    -999.00000
     330.70800    -999.00000    -999.00000    -999.00000    -999.00000    -999.00000    -999.00000    -999.00000    -999.00000    -999.00000
     330.86040    -999.00000    -999.00000    -999.00000    -999.00000    -999.00000    -999.00000    -999.00000    -999.00000    -999.00000
     331.01280    -999.00000    -999.00000    -999.00000    -999.00000    -999.00000    -999.00000    -999.00000    -999.00000    -999.00000
     331.16520    -999.00000    -999.00000    -999.00000    -999.00000    -999.00000    -999.00000    -999.00000    -999.00000    -999.00000
     331.31760    -999.00000    -999.00000    -999.00000    -999.00000    -999.00000    -999.00000    -999.00000    -999.00000    -999.00000
     331.47000    -999.00000    -999.00000    -999.00000    -999.00000    -999.00000    -999.00000    -999.00000    -999.00000    -999.00000
     331.62240    -999.00000    -999.00000    -999.00000    -999.00000    -999.00000    -999.00000    -999.00000    -999.00000    -999.00000
     331.77480    -999.00000    -999.00000    -999.00000    -999.00000    -999.00000    -999.00000    -999.00000    -999.00000    -999.00000
     331.92720    -999.00000    -999.00000    -999.00000    -999.00000    -999.00000    -999.00000    -999.00000    -999.00000    -999.00000
     332.07960    -999.00000    -999.00000    -999.00000    -999.00000    -999.00000    -999.00000    -999.00000    -999.00000    -999.00000
     332.23200    -999.00000    -999.00000    -999.00000    -999.00000    -999.00000    -999.00000    -999.00000    -999.00000    -999.00000
     332.38440    -999.00000    -999.00000    -999.00000    -999.00000    -999.00000    -999.00000    -999.00000    -999.00000    -999.00000
     332.53680    -999.00000    -999.00000    -999.00000    -999.00000    -999.00000    -999.00000    -999.00000    -999.00000    -999.00000
     332.68920    -999.00000    -999.00000    -999.00000    -999.00000    -999.00000    -999.00000    -999.00000    -999.00000    -999.00000
     332.84160    -999.00000    -999.00000    -999.00000    -999.00000    -999.00000    -999.00000    -999.00000    -999.00000    -999.00000
     332.99400    -999.00000    -999.00000    -999.00000    -999.00000    -999.00000    -999.00000    -999.00000    -999.00000    -999.00000
     333.14640    -999.00000    -999.00000    -999.00000    -999.00000    -999.00000    -999.00000    -999.00000    -999.00000    -999.00000
     333.29880    -999.00000    -999.00000    -999.00000    -999.00000    -999.00000    -999.00000    -999.00000    -999.00000    -999.00000
     333.45120    -999.00000    -999.00000    -999.00000    -999.00000    -999.00000    -999.00000    -999.00000    -999.00000    -999.00000
     333.60360    -999.00000    -999.00000    -999.00000    -999.00000    -999.00000    -999.00000    -999.00000    -999.00000    -999.00000
     333.75600    -999.00000    -999.00000    -999.00000    -999.00000    -999.00000    -999.00000    -999.00000    -999.00000    -999.00000
     333.90840    -999.00000    -999.00000    -999.00000    -999.00000    -999.00000    -999.00000    -999.00000    -999.00000    -999.00000
     334.06080    -999.00000    -999.00000    -999.00000    -999.00000    -999.00000    -999.00000    -999.00000    -999.00000    -999.00000
     334.21320    -999.00000    -999.00000    -999.00000    -999.00000    -999.00000    -999.00000    -999.00000    -999.00000    -999.00000
     334.36560    -999.00000    -999.00000    -999.00000    -999.00000    -999.00000    -999.00000    -999.00000    -999.00000    -999.00000
     334.51800    -999.00000    -999.00000    -999.00000    -999.00000    -999.00000    -999.00000    -999.00000    -999.00000    -999.00000
     334.67040    -999.00000    -999.00000    -999.00000    -999.00000    -999.00000    -999.00000    -999.00000    -999.00000    -999.00000
     334.82280    -999.00000    -999.00000    -999.00000    -999.00000    -999.00000    -999.00000    -999.00000    -999.00000    -999.00000
     334.97520    -999.00000    -999.00000    -999.00000    -999.00000    -999.00000    -999.00000    -999.00000    -999.00000    -999.00000
     335.12760    -999.00000    -999.00000    -999.00000    -999.00000    -999.00000    -999.00000    -999.00000    -999.00000    -999.00000
     335.28000    -999.00000    -999.00000    -999.00000    -999.00000    -999.00000    -999.00000    -999.00000    -999.00000    -999.00000
     335.43240    -999.00000    -999.00000    -999.00000    -999.00000    -999.00000    -999.00000    -999.00000    -999.00000    -999.00000
     335.58480    -999.00000    -999.00000    -999.00000    -999.00000    -999.00000    -999.00000    -999.00000    -999.00000    -999.00000
     335.73720    -999.00000    -999.00000    -999.00000    -999.00000    -999.00000    -999.00000    -999.00000    -999.00000    -999.00000
     335.88960    -999.00000    -999.00000    -999.00000    -999.00000    -999.00000    -999.00000    -999.00000    -999.00000    -999.00000
     336.04200    -999.00000    -999.00000    -999.00000    -999.00000    -999.00000    -999.00000    -999.00000    -999.00000    -999.00000
     336.19440    -999.00000    -999.00000    -999.00000    -999.00000    -999.00000    -999.00000    -999.00000    -999.00000    -999.00000
     336.34680    -999.00000    -999.00000    -999.00000    -999.00000    -999.00000    -999.00000    -999.00000    -999.00000    -999.00000
     336.49920    -999.00000    -999.00000    -999.00000    -999.00000    -999.00000    -999.00000    -999.00000    -999.00000    -999.00000
     336.65160    -999.00000    -999.00000    -999.00000    -999.00000    -999.00000    -999.00000    -999.00000    -999.00000    -999.00000
     336.80400    -999.00000    -999.00000    -999.00000    -999.00000    -999.00000    -999.00000    -999.00000    -999.00000    -999.00000
     336.95640    -999.00000    -999.00000    -999.00000    -999.00000    -999.00000    -999.00000    -999.00000    -999.00000    -999.00000
     337.10880    -999.00000    -999.00000    -999.00000    -999.00000    -999.00000    -999.00000    -999.00000    -999.00000    -999.00000
     337.26120    -999.00000    -999.00000    -999.00000    -999.00000    -999.00000    -999.00000    -999.00000    -999.00000    -999.00000
     337.41360    -999.00000    -999.00000    -999.00000    -999.00000    -999.00000    -999.00000    -999.00000    -999.00000    -999.00000
     337.56600    -999.00000    -999.00000    -999.00000    -999.00000    -999.00000    -999.00000    -999.00000    -999.00000    -999.00000
     337.71840    -999.00000    -999.00000    -999.00000    -999.00000    -999.00000    -999.00000    -999.00000    -999.00000    -999.00000
     337.87080    -999.00000    -999.00000    -999.00000    -999.00000    -999.00000    -999.00000    -999.00000    -999.00000    -999.00000
     338.02320    -999.00000    -999.00000    -999.00000    -999.00000    -999.00000    -999.00000    -999.00000    -999.00000    -999.00000
     338.17560    -999.00000    -999.00000    -999.00000    -999.00000    -999.00000    -999.00000    -999.00000    -999.00000    -999.00000
     338.32800    -999.00000    -999.00000    -999.00000    -999.00000    -999.00000    -999.00000    -999.00000    -999.00000    -999.00000
     338.48040    -999.00000    -999.00000    -999.00000    -999.00000    -999.00000    -999.00000    -999.00000    -999.00000    -999.00000
     338.63280    -999.00000    -999.00000    -999.00000    -999.00000    -999.00000    -999.00000    -999.00000    -999.00000    -999.00000
     338.78520    -999.00000    -999.00000    -999.00000    -999.00000    -999.00000    -999.00000    -999.00000    -999.00000    -999.00000
     338.93760    -999.00000    -999.00000    -999.00000    -999.00000    -999.00000    -999.00000    -999.00000    -999.00000    -999.00000
     339.09000    -999.00000    -999.00000    -999.00000    -999.00000    -999.00000    -999.00000    -999.00000    -999.00000    -999.00000
     339.24240    -999.00000    -999.00000    -999.00000    -999.00000    -999.00000    -999.00000    -999.00000    -999.00000    -999.00000
     339.39480    -999.00000    -999.00000    -999.00000    -999.00000    -999.00000    -999.00000    -999.00000    -999.00000    -999.00000
     339.54720    -999.00000    -999.00000    -999.00000    -999.00000    -999.00000    -999.00000    -999.00000    -999.00000    -999.00000
     339.69960    -999.00000    -999.00000    -999.00000    -999.00000    -999.00000    -999.00000    -999.00000    -999.00000    -999.00000
     339.85200    -999.00000    -999.00000    -999.00000    -999.00000    -999.00000    -999.00000    -999.00000    -999.00000    -999.00000
     340.00440    -999.00000    -999.00000    -999.00000    -999.00000    -999.00000    -999.00000    -999.00000    -999.00000    -999.00000
     340.15680    -999.00000    -999.00000    -999.00000    -999.00000    -999.00000    -999.00000    -999.00000    -999.00000    -999.00000
     340.30920    -999.00000    -999.00000    -999.00000    -999.00000    -999.00000    -999.00000    -999.00000    -999.00000    -999.00000
     340.46160    -999.00000    -999.00000    -999.00000    -999.00000    -999.00000    -999.00000    -999.00000    -999.00000    -999.00000
     340.61400    -999.00000    -999.00000    -999.00000    -999.00000    -999.00000    -999.00000    -999.00000    -999.00000    -999.00000
     340.76640    -999.00000    -999.00000    -999.00000    -999.00000    -999.00000    -999.00000    -999.00000    -999.00000    -999.00000
     340.91880    -999.00000    -999.00000    -999.00000    -999.00000    -999.00000    -999.00000    -999.00000    -999.00000    -999.00000
     341.07120    -999.00000    -999.00000    -999.00000    -999.00000    -999.00000    -999.00000    -999.00000    -999.00000    -999.00000
     341.22360    -999.00000    -999.00000    -999.00000    -999.00000    -999.00000    -999.00000    -999.00000    -999.00000    -999.00000
     341.37600    -999.00000    -999.00000    -999.00000    -999.00000    -999.00000    -999.00000    -999.00000    -999.00000    -999.00000
     341.52840    -999.00000    -999.00000    -999.00000    -999.00000    -999.00000    -999.00000    -999.00000    -999.00000    -999.00000
     341.68080    -999.00000    -999.00000    -999.00000    -999.00000    -999.00000    -999.00000    -999.00000    -999.00000    -999.00000
     341.83320    -999.00000    -999.00000    -999.00000    -999.00000    -999.00000    -999.00000    -999.00000    -999.00000    -999.00000
     341.98560    -999.00000    -999.00000    -999.00000    -999.00000    -999.00000    -999.00000    -999.00000    -999.00000    -999.00000
     342.13800    -999.00000    -999.00000    -999.00000    -999.00000    -999.00000    -999.00000    -999.00000    -999.00000    -999.00000
     342.29040    -999.00000    -999.00000    -999.00000    -999.00000    -999.00000    -999.00000    -999.00000    -999.00000    -999.00000
     342.44280    -999.00000    -999.00000    -999.00000    -999.00000    -999.00000    -999.00000    -999.00000    -999.00000    -999.00000
     342.59520    -999.00000    -999.00000    -999.00000    -999.00000    -999.00000    -999.00000    -999.00000    -999.00000    -999.00000
     342.74760    -999.00000    -999.00000    -999.00000    -999.00000    -999.00000    -999.00000    -999.00000    -999.00000    -999.00000
     342.90000    -999.00000    -999.00000    -999.00000    -999.00000    -999.00000    -999.00000    -999.00000    -999.00000    -999.00000
     343.05240    -999.00000    -999.00000    -999.00000    -999.00000    -999.00000    -999.00000    -999.00000    -999.00000    -999.00000
     343.20480    -999.00000    -999.00000    -999.00000    -999.00000    -999.00000    -999.00000    -999.00000    -999.00000    -999.00000
     343.35720    -999.00000    -999.00000    -999.00000    -999.00000    -999.00000    -999.00000    -999.00000    -999.00000    -999.00000
     343.50960    -999.00000    -999.00000    -999.00000    -999.00000    -999.00000    -999.00000    -999.00000    -999.00000    -999.00000
     343.66200    -999.00000    -999.00000    -999.00000    -999.00000    -999.00000    -999.00000    -999.00000    -999.00000    -999.00000
     343.81440    -999.00000    -999.00000    -999.00000    -999.00000    -999.00000    -999.00000    -999.00000    -999.00000    -999.00000
     343.96680    -999.00000    -999.00000    -999.00000    -999.00000    -999.00000    -999.00000    -999.00000    -999.00000    -999.00000
     344.11920    -999.00000    -999.00000    -999.00000    -999.00000    -999.00000    -999.00000    -999.00000    -999.00000    -999.00000
     344.27160    -999.00000    -999.00000    -999.00000    -999.00000    -999.00000    -999.00000    -999.00000    -999.00000    -999.00000
     344.42400    -999.00000    -999.00000    -999.00000    -999.00000    -999.00000    -999.00000    -999.00000    -999.00000    -999.00000
     344.57640    -999.00000    -999.00000    -999.00000    -999.00000    -999.00000    -999.00000    -999.00000    -999.00000    -999.00000
     344.72880    -999.00000    -999.00000    -999.00000    -999.00000    -999.00000    -999.00000    -999.00000    -999.00000    -999.00000
     344.88120    -999.00000    -999.00000    -999.00000    -999.00000    -999.00000    -999.00000    -999.00000    -999.00000    -999.00000
     345.03360    -999.00000    -999.00000    -999.00000    -999.00000    -999.00000    -999.00000    -999.00000    -999.00000    -999.00000
     345.18600    -999.00000    -999.00000    -999.00000    -999.00000    -999.00000    -999.00000    -999.00000    -999.00000    -999.00000
     345.33840    -999.00000    -999.00000    -999.00000    -999.00000    -999.00000    -999.00000    -999.00000    -999.00000    -999.00000
     345.49080    -999.00000    -999.00000    -999.00000    -999.00000    -999.00000    -999.00000    -999.00000    -999.00000    -999.00000
     345.64320    -999.00000    -999.00000    -999.00000    -999.00000    -999.00000    -999.00000    -999.00000    -999.00000    -999.00000
     345.79560    -999.00000    -999.00000    -999.00000    -999.00000    -999.00000    -999.00000    -999.00000    -999.00000    -999.00000
     345.94800    -999.00000    -999.00000    -999.00000    -999.00000    -999.00000    -999.00000    -999.00000    -999.00000    -999.00000
     346.10040    -999.00000    -999.00000    -999.00000    -999.00000    -999.00000    -999.00000    -999.00000    -999.00000    -999.00000
     346.25280    -999.00000    -999.00000    -999.00000    -999.00000    -999.00000    -999.00000    -999.00000    -999.00000    -999.00000
     346.40520    -999.00000    -999.00000    -999.00000    -999.00000    -999.00000    -999.00000    -999.00000    -999.00000    -999.00000
     346.55760    -999.00000    -999.00000    -999.00000    -999.00000    -999.00000    -999.00000    -999.00000    -999.00000    -999.00000
     346.71000    -999.00000    -999.00000    -999.00000    -999.00000    -999.00000    -999.00000    -999.00000    -999.00000    -999.00000
     346.86240    -999.00000    -999.00000    -999.00000    -999.00000    -999.00000    -999.00000    -999.00000    -999.00000    -999.00000
     347.01480    -999.00000    -999.00000    -999.00000    -999.00000    -999.00000    -999.00000    -999.00000    -999.00000    -999.00000
     347.16720    -999.00000    -999.00000    -999.00000    -999.00000    -999.00000    -999.00000    -999.00000    -999.00000    -999.00000
     347.31960    -999.00000    -999.00000    -999.00000    -999.00000    -999.00000    -999.00000    -999.00000    -999.00000    -999.00000
     347.47200    -999.00000    -999.00000    -999.00000    -999.00000    -999.00000    -999.00000    -999.00000    -999.00000    -999.00000
     347.62440    -999.00000    -999.00000    -999.00000    -999.00000    -999.00000    -999.00000    -999.00000    -999.00000    -999.00000
     347.77680    -999.00000    -999.00000    -999.00000    -999.00000    -999.00000    -999.00000    -999.00000    -999.00000    -999.00000
     347.92920    -999.00000    -999.00000    -999.00000    -999.00000    -999.00000    -999.00000    -999.00000    -999.00000    -999.00000
     348.08160    -999.00000    -999.00000    -999.00000    -999.00000    -999.00000    -999.00000    -999.00000    -999.00000    -999.00000
     348.23400    -999.00000    -999.00000    -999.00000    -999.00000    -999.00000    -999.00000    -999.00000    -999.00000    -999.00000
     348.38640    -999.00000    -999.00000    -999.00000    -999.00000    -999.00000    -999.00000    -999.00000    -999.00000    -999.00000
     348.53880    -999.00000    -999.00000    -999.00000    -999.00000    -999.00000    -999.00000    -999.00000    -999.00000    -999.00000
     348.69120    -999.00000    -999.00000    -999.00000    -999.00000    -999.00000    -999.00000    -999.00000    -999.00000    -999.00000
     348.84360    -999.00000    -999.00000    -999.00000    -999.00000    -999.00000    -999.00000    -999.00000    -999.00000    -999.00000
     348.99600    -999.00000    -999.00000    -999.00000    -999.00000    -999.00000    -999.00000    -999.00000    -999.00000    -999.00000
     349.14840    -999.00000    -999.00000    -999.00000    -999.00000    -999.00000    -999.00000    -999.00000    -999.00000    -999.00000
     349.30080    -999.00000    -999.00000    -999.00000    -999.00000    -999.00000    -999.00000    -999.00000    -999.00000    -999.00000
     349.45320    -999.00000    -999.00000    -999.00000    -999.00000    -999.00000    -999.00000    -999.00000    -999.00000    -999.00000
     349.60560    -999.00000    -999.00000    -999.00000    -999.00000    -999.00000    -999.00000    -999.00000    -999.00000    -999.00000
     349.75800    -999.00000    -999.00000    -999.00000    -999.00000    -999.00000    -999.00000    -999.00000    -999.00000    -999.00000
     349.91040    -999.00000    -999.00000    -999.00000    -999.00000    -999.00000    -999.00000    -999.00000    -999.00000    -999.00000
     350.06280    -999.00000    -999.00000    -999.00000    -999.00000    -999.00000    -999.00000    -999.00000    -999.00000    -999.00000
     350.21520    -999.00000    -999.00000    -999.00000    -999.00000    -999.00000    -999.00000    -999.00000    -999.00000    -999.00000
     350.36760    -999.00000    -999.00000    -999.00000    -999.00000    -999.00000    -999.00000    -999.00000    -999.00000    -999.00000
     350.52000    -999.00000    -999.00000    -999.00000    -999.00000    -999.00000    -999.00000    -999.00000    -999.00000    -999.00000
     350.67240    -999.00000    -999.00000    -999.00000    -999.00000    -999.00000    -999.00000    -999.00000    -999.00000    -999.00000
     350.82480    -999.00000    -999.00000    -999.00000    -999.00000    -999.00000    -999.00000    -999.00000    -999.00000    -999.00000
     350.97720    -999.00000    -999.00000    -999.00000    -999.00000    -999.00000    -999.00000    -999.00000    -999.00000    -999.00000
     351.12960    -999.00000    -999.00000    -999.00000    -999.00000    -999.00000    -999.00000    -999.00000    -999.00000    -999.00000
     351.28200    -999.00000    -999.00000    -999.00000    -999.00000    -999.00000    -999.00000    -999.00000    -999.00000    -999.00000
     351.43440    -999.00000    -999.00000    -999.00000    -999.00000    -999.00000    -999.00000    -999.00000    -999.00000    -999.00000
     351.58680    -999.00000    -999.00000    -999.00000    -999.00000    -999.00000    -999.00000    -999.00000    -999.00000    -999.00000
     351.73920    -999.00000    -999.00000    -999.00000    -999.00000    -999.00000    -999.00000    -999.00000    -999.00000    -999.00000
     351.89160    -999.00000    -999.00000    -999.00000    -999.00000    -999.00000    -999.00000    -999.00000    -999.00000    -999.00000
     352.04400    -999.00000    -999.00000    -999.00000    -999.00000    -999.00000    -999.00000    -999.00000    -999.00000    -999.00000
     352.19640    -999.00000    -999.00000    -999.00000    -999.00000    -999.00000    -999.00000    -999.00000    -999.00000    -999.00000
     352.34880    -999.00000    -999.00000    -999.00000    -999.00000    -999.00000    -999.00000    -999.00000    -999.00000    -999.00000
     352.50120    -999.00000    -999.00000    -999.00000    -999.00000    -999.00000    -999.00000    -999.00000    -999.00000    -999.00000
     352.65360    -999.00000    -999.00000    -999.00000    -999.00000    -999.00000    -999.00000    -999.00000    -999.00000    -999.00000
     352.80600    -999.00000    -999.00000    -999.00000    -999.00000    -999.00000    -999.00000    -999.00000    -999.00000    -999.00000
     352.95840    -999.00000    -999.00000    -999.00000    -999.00000    -999.00000    -999.00000    -999.00000    -999.00000    -999.00000
     353.11080    -999.00000    -999.00000    -999.00000    -999.00000    -999.00000    -999.00000    -999.00000    -999.00000    -999.00000
     353.26320    -999.00000    -999.00000    -999.00000    -999.00000    -999.00000    -999.00000    -999.00000    -999.00000    -999.00000
     353.41560    -999.00000    -999.00000    -999.00000    -999.00000    -999.00000    -999.00000    -999.00000    -999.00000    -999.00000
     353.56800    -999.00000    -999.00000    -999.00000    -999.00000    -999.00000    -999.00000    -999.00000    -999.00000    -999.00000
     353.72040    -999.00000    -999.00000    -999.00000    -999.00000    -999.00000    -999.00000    -999.00000    -999.00000    -999.00000
     353.87280    -999.00000    -999.00000    -999.00000    -999.00000    -999.00000    -999.00000    -999.00000    -999.00000    -999.00000
     354.02520    -999.00000    -999.00000    -999.00000    -999.00000    -999.00000    -999.00000    -999.00000    -999.00000    -999.00000
     354.17760    -999.00000    -999.00000    -999.00000    -999.00000    -999.00000    -999.00000    -999.00000    -999.00000    -999.00000
     354.33000    -999.00000    -999.00000    -999.00000    -999.00000    -999.00000    -999.00000    -999.00000    -999.00000    -999.00000
     354.48240    -999.00000    -999.00000    -999.00000    -999.00000    -999.00000    -999.00000    -999.00000    -999.00000    -999.00000
     354.63480    -999.00000    -999.00000    -999.00000    -999.00000    -999.00000    -999.00000    -999.00000    -999.00000    -999.00000
     354.78720    -999.00000    -999.00000    -999.00000    -999.00000    -999.00000    -999.00000    -999.00000    -999.00000    -999.00000
     354.93960    -999.00000    -999.00000    -999.00000    -999.00000    -999.00000    -999.00000    -999.00000    -999.00000    -999.00000
     355.09200    -999.00000    -999.00000    -999.00000    -999.00000    -999.00000    -999.00000    -999.00000    -999.00000    -999.00000
     355.24440    -999.00000    -999.00000    -999.00000    -999.00000    -999.00000    -999.00000    -999.00000    -999.00000    -999.00000
     355.39680    -999.00000    -999.00000    -999.00000    -999.00000    -999.00000    -999.00000    -999.00000    -999.00000    -999.00000
     355.54920    -999.00000    -999.00000    -999.00000    -999.00000    -999.00000    -999.00000    -999.00000    -999.00000    -999.00000
     355.70160    -999.00000    -999.00000    -999.00000    -999.00000    -999.00000    -999.00000    -999.00000    -999.00000    -999.00000
     355.85400    -999.00000    -999.00000    -999.00000    -999.00000    -999.00000    -999.00000    -999.00000    -999.00000    -999.00000
     356.00640    -999.00000    -999.00000    -999.00000    -999.00000    -999.00000    -999.00000    -999.00000    -999.00000    -999.00000
     356.15880    -999.00000    -999.00000    -999.00000    -999.00000    -999.00000    -999.00000    -999.00000    -999.00000    -999.00000
     356.31120    -999.00000    -999.00000    -999.00000    -999.00000    -999.00000    -999.00000    -999.00000    -999.00000    -999.00000
     356.46360    -999.00000    -999.00000    -999.00000    -999.00000    -999.00000    -999.00000    -999.00000    -999.00000    -999.00000
     356.61600    -999.00000    -999.00000    -999.00000    -999.00000    -999.00000    -999.00000    -999.00000    -999.00000    -999.00000
     356.76840    -999.00000    -999.00000    -999.00000    -999.00000    -999.00000    -999.00000    -999.00000    -999.00000    -999.00000
     356.92080    -999.00000    -999.00000    -999.00000    -999.00000    -999.00000    -999.00000    -999.00000    -999.00000    -999.00000
     357.07320    -999.00000    -999.00000    -999.00000    -999.00000    -999.00000    -999.00000    -999.00000    -999.00000    -999.00000
     357.22560    -999.00000    -999.00000    -999.00000    -999.00000    -999.00000    -999.00000    -999.00000    -999.00000    -999.00000
     357.37800    -999.00000    -999.00000    -999.00000    -999.00000    -999.00000    -999.00000    -999.00000    -999.00000    -999.00000
     357.53040    -999.00000    -999.00000    -999.00000    -999.00000    -999.00000    -999.00000    -999.00000    -999.00000    -999.00000
     357.68280    -999.00000    -999.00000    -999.00000    -999.00000    -999.00000    -999.00000    -999.00000    -999.00000    -999.00000
     357.83520    -999.00000    -999.00000    -999.00000    -999.00000    -999.00000    -999.00000    -999.00000    -999.00000    -999.00000
     357.98760    -999.00000    -999.00000    -999.00000    -999.00000    -999.00000    -999.00000    -999.00000    -999.00000    -999.00000
     358.14000    -999.00000    -999.00000    -999.00000    -999.00000    -999.00000    -999.00000    -999.00000    -999.00000    -999.00000
     358.29240    -999.00000    -999.00000    -999.00000    -999.00000    -999.00000    -999.00000    -999.00000    -999.00000    -999.00000
     358.44480    -999.00000    -999.00000    -999.00000    -999.00000    -999.00000    -999.00000    -999.00000    -999.00000    -999.00000
     358.59720    -999.00000    -999.00000    -999.00000    -999.00000    -999.00000    -999.00000    -999.00000    -999.00000    -999.00000
     358.74960    -999.00000    -999.00000    -999.00000    -999.00000    -999.00000    -999.00000    -999.00000    -999.00000    -999.00000
     358.90200    -999.00000    -999.00000    -999.00000    -999.00000    -999.00000    -999.00000    -999.00000    -999.00000    -999.00000
     359.05440    -999.00000    -999.00000    -999.00000    -999.00000    -999.00000    -999.00000    -999.00000    -999.00000    -999.00000
     359.20680    -999.00000    -999.00000    -999.00000    -999.00000    -999.00000    -999.00000    -999.00000    -999.00000    -999.00000
     359.35920    -999.00000    -999.00000    -999.00000    -999.00000    -999.00000    -999.00000    -999.00000    -999.00000    -999.00000
     359.51160    -999.00000    -999.00000    -999.00000    -999.00000    -999.00000    -999.00000    -999.00000    -999.00000    -999.00000
     359.66400    -999.00000    -999.00000    -999.00000    -999.00000    -999.00000    -999.00000    -999.00000    -999.00000    -999.00000
     359.81640    -999.00000    -999.00000    -999.00000    -999.00000    -999.00000    -999.00000    -999.00000    -999.00000    -999.00000
     359.96880    -999.00000    -999.00000    -999.00000    -999.00000    -999.00000    -999.00000    -999.00000    -999.00000    -999.00000
     360.12120    -999.00000    -999.00000    -999.00000    -999.00000    -999.00000    -999.00000    -999.00000    -999.00000    -999.00000
     360.27360    -999.00000    -999.00000    -999.00000    -999.00000    -999.00000    -999.00000    -999.00000    -999.00000    -999.00000
     360.42600    -999.00000    -999.00000    -999.00000    -999.00000    -999.00000    -999.00000    -999.00000    -999.00000    -999.00000
     360.57840    -999.00000    -999.00000    -999.00000    -999.00000    -999.00000    -999.00000    -999.00000    -999.00000    -999.00000
     360.73080    -999.00000    -999.00000    -999.00000    -999.00000    -999.00000    -999.00000    -999.00000    -999.00000    -999.00000
     360.88320    -999.00000    -999.00000    -999.00000    -999.00000    -999.00000    -999.00000    -999.00000    -999.00000    -999.00000
     361.03560    -999.00000    -999.00000    -999.00000    -999.00000    -999.00000    -999.00000    -999.00000    -999.00000    -999.00000
     361.18800    -999.00000    -999.00000    -999.00000    -999.00000    -999.00000    -999.00000    -999.00000    -999.00000    -999.00000
     361.34040    -999.00000    -999.00000    -999.00000    -999.00000    -999.00000    -999.00000    -999.00000    -999.00000    -999.00000
     361.49280    -999.00000    -999.00000    -999.00000    -999.00000    -999.00000    -999.00000    -999.00000    -999.00000    -999.00000
     361.64520    -999.00000    -999.00000    -999.00000    -999.00000    -999.00000    -999.00000    -999.00000    -999.00000    -999.00000
     361.79760    -999.00000    -999.00000    -999.00000    -999.00000    -999.00000    -999.00000    -999.00000    -999.00000    -999.00000
     361.95000    -999.00000    -999.00000    -999.00000    -999.00000    -999.00000    -999.00000    -999.00000    -999.00000    -999.00000
     362.10240    -999.00000    -999.00000    -999.00000    -999.00000    -999.00000    -999.00000    -999.00000    -999.00000    -999.00000
     362.25480    -999.00000    -999.00000    -999.00000    -999.00000    -999.00000    -999.00000    -999.00000    -999.00000    -999.00000
     362.40720    -999.00000    -999.00000    -999.00000    -999.00000    -999.00000    -999.00000    -999.00000    -999.00000    -999.00000
     362.55960    -999.00000    -999.00000    -999.00000    -999.00000    -999.00000    -999.00000    -999.00000    -999.00000    -999.00000
     362.71200    -999.00000    -999.00000    -999.00000    -999.00000    -999.00000    -999.00000    -999.00000    -999.00000    -999.00000
     362.86440    -999.00000    -999.00000    -999.00000    -999.00000    -999.00000    -999.00000    -999.00000    -999.00000    -999.00000
     363.01680    -999.00000    -999.00000    -999.00000    -999.00000    -999.00000    -999.00000    -999.00000    -999.00000    -999.00000
     363.16920    -999.00000    -999.00000    -999.00000    -999.00000    -999.00000    -999.00000    -999.00000    -999.00000    -999.00000
     363.32160    -999.00000    -999.00000    -999.00000    -999.00000    -999.00000    -999.00000    -999.00000    -999.00000    -999.00000
     363.47400    -999.00000    -999.00000    -999.00000    -999.00000    -999.00000    -999.00000    -999.00000    -999.00000    -999.00000
     363.62640    -999.00000    -999.00000    -999.00000    -999.00000    -999.00000    -999.00000    -999.00000    -999.00000    -999.00000
     363.77880    -999.00000    -999.00000    -999.00000    -999.00000    -999.00000    -999.00000    -999.00000    -999.00000    -999.00000
     363.93120    -999.00000    -999.00000    -999.00000    -999.00000    -999.00000    -999.00000    -999.00000    -999.00000    -999.00000
     364.08360    -999.00000    -999.00000    -999.00000    -999.00000    -999.00000    -999.00000    -999.00000    -999.00000    -999.00000
     364.23600    -999.00000    -999.00000    -999.00000    -999.00000    -999.00000    -999.00000    -999.00000    -999.00000    -999.00000
     364.38840    -999.00000    -999.00000    -999.00000    -999.00000    -999.00000    -999.00000    -999.00000    -999.00000    -999.00000
     364.54080    -999.00000    -999.00000    -999.00000    -999.00000    -999.00000    -999.00000    -999.00000    -999.00000    -999.00000
     364.69320    -999.00000    -999.00000    -999.00000    -999.00000    -999.00000    -999.00000    -999.00000    -999.00000    -999.00000
     364.84560    -999.00000    -999.00000    -999.00000    -999.00000    -999.00000    -999.00000    -999.00000    -999.00000    -999.00000
     364.99800    -999.00000    -999.00000    -999.00000    -999.00000    -999.00000    -999.00000    -999.00000    -999.00000    -999.00000
     365.15040    -999.00000    -999.00000    -999.00000    -999.00000    -999.00000    -999.00000    -999.00000    -999.00000    -999.00000
     365.30280    -999.00000    -999.00000    -999.00000    -999.00000    -999.00000    -999.00000    -999.00000    -999.00000    -999.00000
     365.45520    -999.00000    -999.00000    -999.00000    -999.00000    -999.00000    -999.00000    -999.00000    -999.00000    -999.00000
     365.60760    -999.00000    -999.00000    -999.00000    -999.00000    -999.00000    -999.00000    -999.00000    -999.00000    -999.00000
     365.76000    -999.00000    -999.00000    -999.00000    -999.00000    -999.00000    -999.00000    -999.00000    -999.00000    -999.00000
     365.91240    -999.00000    -999.00000    -999.00000    -999.00000    -999.00000    -999.00000    -999.00000    -999.00000    -999.00000
     366.06480    -999.00000    -999.00000    -999.00000    -999.00000    -999.00000    -999.00000    -999.00000    -999.00000    -999.00000
     366.21720    -999.00000    -999.00000    -999.00000    -999.00000    -999.00000    -999.00000    -999.00000    -999.00000    -999.00000
     366.36960    -999.00000    -999.00000    -999.00000    -999.00000    -999.00000    -999.00000    -999.00000    -999.00000    -999.00000
     366.52200    -999.00000    -999.00000    -999.00000    -999.00000    -999.00000    -999.00000    -999.00000    -999.00000    -999.00000
     366.67440    -999.00000    -999.00000    -999.00000    -999.00000    -999.00000    -999.00000    -999.00000    -999.00000    -999.00000
     366.82680    -999.00000    -999.00000    -999.00000    -999.00000    -999.00000    -999.00000    -999.00000    -999.00000    -999.00000
     366.97920    -999.00000    -999.00000    -999.00000    -999.00000    -999.00000    -999.00000    -999.00000    -999.00000    -999.00000
     367.13160    -999.00000    -999.00000    -999.00000    -999.00000    -999.00000    -999.00000    -999.00000    -999.00000    -999.00000
     367.28400    -999.00000    -999.00000    -999.00000    -999.00000    -999.00000    -999.00000    -999.00000    -999.00000    -999.00000
     367.43640    -999.00000    -999.00000    -999.00000    -999.00000    -999.00000    -999.00000    -999.00000    -999.00000    -999.00000
     367.58880    -999.00000    -999.00000    -999.00000    -999.00000    -999.00000    -999.00000    -999.00000    -999.00000    -999.00000
     367.74120    -999.00000    -999.00000    -999.00000    -999.00000    -999.00000    -999.00000    -999.00000    -999.00000    -999.00000
     367.89360    -999.00000    -999.00000    -999.00000    -999.00000    -999.00000    -999.00000    -999.00000    -999.00000    -999.00000
     368.04600    -999.00000    -999.00000    -999.00000    -999.00000    -999.00000    -999.00000    -999.00000    -999.00000    -999.00000
     368.19840    -999.00000    -999.00000    -999.00000    -999.00000    -999.00000    -999.00000    -999.00000    -999.00000    -999.00000
     368.35080    -999.00000    -999.00000    -999.00000    -999.00000    -999.00000    -999.00000    -999.00000    -999.00000    -999.00000
     368.50320    -999.00000    -999.00000    -999.00000    -999.00000    -999.00000    -999.00000    -999.00000    -999.00000    -999.00000
     368.65560    -999.00000    -999.00000    -999.00000    -999.00000    -999.00000    -999.00000    -999.00000    -999.00000    -999.00000
     368.80800    -999.00000    -999.00000    -999.00000    -999.00000    -999.00000    -999.00000    -999.00000    -999.00000    -999.00000
     368.96040    -999.00000    -999.00000    -999.00000    -999.00000    -999.00000    -999.00000    -999.00000    -999.00000    -999.00000
     369.11280    -999.00000    -999.00000    -999.00000    -999.00000    -999.00000    -999.00000    -999.00000    -999.00000    -999.00000
     369.26520    -999.00000    -999.00000    -999.00000    -999.00000    -999.00000    -999.00000    -999.00000    -999.00000    -999.00000
     369.41760    -999.00000    -999.00000    -999.00000    -999.00000    -999.00000    -999.00000    -999.00000    -999.00000    -999.00000
     369.57000    -999.00000    -999.00000    -999.00000    -999.00000    -999.00000    -999.00000    -999.00000    -999.00000    -999.00000
     369.72240    -999.00000    -999.00000    -999.00000    -999.00000    -999.00000    -999.00000    -999.00000    -999.00000    -999.00000
     369.87480    -999.00000    -999.00000    -999.00000    -999.00000    -999.00000    -999.00000    -999.00000    -999.00000    -999.00000
     370.02720    -999.00000    -999.00000    -999.00000    -999.00000    -999.00000    -999.00000    -999.00000    -999.00000    -999.00000
     370.17960    -999.00000    -999.00000    -999.00000    -999.00000    -999.00000    -999.00000    -999.00000    -999.00000    -999.00000
     370.33200    -999.00000    -999.00000    -999.00000    -999.00000    -999.00000    -999.00000    -999.00000    -999.00000    -999.00000
     370.48440    -999.00000    -999.00000    -999.00000    -999.00000    -999.00000    -999.00000    -999.00000    -999.00000    -999.00000
     370.63680    -999.00000    -999.00000    -999.00000    -999.00000    -999.00000    -999.00000    -999.00000    -999.00000    -999.00000
     370.78920    -999.00000    -999.00000    -999.00000    -999.00000    -999.00000    -999.00000    -999.00000    -999.00000    -999.00000
     370.94160    -999.00000    -999.00000    -999.00000    -999.00000    -999.00000    -999.00000    -999.00000    -999.00000    -999.00000
     371.09400    -999.00000    -999.00000    -999.00000    -999.00000    -999.00000    -999.00000    -999.00000    -999.00000    -999.00000
     371.24640    -999.00000    -999.00000    -999.00000    -999.00000    -999.00000    -999.00000    -999.00000    -999.00000    -999.00000
     371.39880    -999.00000    -999.00000    -999.00000    -999.00000    -999.00000    -999.00000    -999.00000    -999.00000    -999.00000
     371.55120    -999.00000    -999.00000    -999.00000    -999.00000    -999.00000    -999.00000    -999.00000    -999.00000    -999.00000
     371.70360    -999.00000    -999.00000    -999.00000    -999.00000    -999.00000    -999.00000    -999.00000    -999.00000    -999.00000
     371.85600    -999.00000    -999.00000    -999.00000    -999.00000    -999.00000    -999.00000    -999.00000    -999.00000    -999.00000
     372.00840    -999.00000    -999.00000    -999.00000    -999.00000    -999.00000    -999.00000    -999.00000    -999.00000    -999.00000
     372.16080    -999.00000    -999.00000    -999.00000    -999.00000    -999.00000    -999.00000    -999.00000    -999.00000    -999.00000
     372.31320    -999.00000    -999.00000    -999.00000    -999.00000    -999.00000    -999.00000    -999.00000    -999.00000    -999.00000
     372.46560    -999.00000    -999.00000    -999.00000    -999.00000    -999.00000    -999.00000    -999.00000    -999.00000    -999.00000
     372.61800    -999.00000    -999.00000    -999.00000    -999.00000    -999.00000    -999.00000    -999.00000    -999.00000    -999.00000
     372.77040    -999.00000    -999.00000    -999.00000    -999.00000    -999.00000    -999.00000    -999.00000    -999.00000    -999.00000
     372.92280    -999.00000    -999.00000    -999.00000    -999.00000    -999.00000    -999.00000    -999.00000    -999.00000    -999.00000
     373.07520    -999.00000    -999.00000    -999.00000    -999.00000    -999.00000    -999.00000    -999.00000    -999.00000    -999.00000
     373.22760    -999.00000    -999.00000    -999.00000    -999.00000    -999.00000    -999.00000    -999.00000    -999.00000    -999.00000
     373.38000    -999.00000    -999.00000    -999.00000    -999.00000    -999.00000    -999.00000    -999.00000    -999.00000    -999.00000
     373.53240    -999.00000    -999.00000    -999.00000    -999.00000    -999.00000    -999.00000    -999.00000    -999.00000    -999.00000
     373.68480    -999.00000    -999.00000    -999.00000    -999.00000    -999.00000    -999.00000    -999.00000    -999.00000    -999.00000
     373.83720    -999.00000    -999.00000    -999.00000    -999.00000    -999.00000    -999.00000    -999.00000    -999.00000    -999.00000
     373.98960    -999.00000    -999.00000    -999.00000    -999.00000    -999.00000    -999.00000    -999.00000    -999.00000    -999.00000
     374.14200    -999.00000    -999.00000    -999.00000    -999.00000    -999.00000    -999.00000    -999.00000    -999.00000    -999.00000
     374.29440    -999.00000    -999.00000    -999.00000    -999.00000    -999.00000    -999.00000    -999.00000    -999.00000    -999.00000
     374.44680    -999.00000    -999.00000    -999.00000    -999.00000    -999.00000    -999.00000    -999.00000    -999.00000    -999.00000
     374.59920    -999.00000    -999.00000    -999.00000    -999.00000    -999.00000    -999.00000    -999.00000    -999.00000    -999.00000
     374.75160    -999.00000    -999.00000    -999.00000    -999.00000    -999.00000    -999.00000    -999.00000    -999.00000    -999.00000
     374.90400    -999.00000    -999.00000    -999.00000    -999.00000    -999.00000    -999.00000    -999.00000    -999.00000    -999.00000
     375.05640    -999.00000    -999.00000    -999.00000    -999.00000    -999.00000    -999.00000    -999.00000    -999.00000    -999.00000
     375.20880    -999.00000    -999.00000    -999.00000    -999.00000    -999.00000    -999.00000    -999.00000    -999.00000    -999.00000
     375.36120    -999.00000    -999.00000    -999.00000    -999.00000    -999.00000    -999.00000    -999.00000    -999.00000    -999.00000
     375.51360    -999.00000    -999.00000    -999.00000    -999.00000    -999.00000    -999.00000    -999.00000    -999.00000    -999.00000
     375.66600    -999.00000    -999.00000    -999.00000    -999.00000    -999.00000    -999.00000    -999.00000    -999.00000    -999.00000
     375.81840    -999.00000    -999.00000    -999.00000    -999.00000    -999.00000    -999.00000    -999.00000    -999.00000    -999.00000
     375.97080    -999.00000    -999.00000    -999.00000    -999.00000    -999.00000    -999.00000    -999.00000    -999.00000    -999.00000
     376.12320    -999.00000    -999.00000    -999.00000    -999.00000    -999.00000    -999.00000    -999.00000    -999.00000    -999.00000
     376.27560    -999.00000    -999.00000    -999.00000    -999.00000    -999.00000    -999.00000    -999.00000    -999.00000    -999.00000
     376.42800    -999.00000    -999.00000    -999.00000    -999.00000    -999.00000    -999.00000    -999.00000    -999.00000    -999.00000
     376.58040    -999.00000    -999.00000    -999.00000    -999.00000    -999.00000    -999.00000    -999.00000    -999.00000    -999.00000
     376.73280    -999.00000    -999.00000    -999.00000    -999.00000    -999.00000    -999.00000    -999.00000    -999.00000    -999.00000
     376.88520    -999.00000    -999.00000    -999.00000    -999.00000    -999.00000    -999.00000    -999.00000    -999.00000    -999.00000
     377.03760    -999.00000    -999.00000    -999.00000    -999.00000    -999.00000    -999.00000    -999.00000    -999.00000    -999.00000
     377.19000    -999.00000    -999.00000    -999.00000    -999.00000    -999.00000    -999.00000    -999.00000    -999.00000    -999.00000
     377.34240    -999.00000    -999.00000    -999.00000    -999.00000    -999.00000    -999.00000    -999.00000    -999.00000    -999.00000
     377.49480    -999.00000    -999.00000    -999.00000    -999.00000    -999.00000    -999.00000    -999.00000    -999.00000    -999.00000
     377.64720    -999.00000    -999.00000    -999.00000    -999.00000    -999.00000    -999.00000    -999.00000    -999.00000    -999.00000
     377.79960    -999.00000    -999.00000    -999.00000    -999.00000    -999.00000    -999.00000    -999.00000    -999.00000    -999.00000
     377.95200    -999.00000    -999.00000    -999.00000    -999.00000    -999.00000    -999.00000    -999.00000    -999.00000    -999.00000
     378.10440    -999.00000    -999.00000    -999.00000    -999.00000    -999.00000    -999.00000    -999.00000    -999.00000    -999.00000
     378.25680    -999.00000    -999.00000    -999.00000    -999.00000    -999.00000    -999.00000    -999.00000    -999.00000    -999.00000
     378.40920    -999.00000    -999.00000    -999.00000    -999.00000    -999.00000    -999.00000    -999.00000    -999.00000    -999.00000
     378.56160    -999.00000    -999.00000    -999.00000    -999.00000    -999.00000    -999.00000    -999.00000    -999.00000    -999.00000
     378.71400    -999.00000    -999.00000    -999.00000    -999.00000    -999.00000    -999.00000    -999.00000    -999.00000    -999.00000
     378.86640    -999.00000    -999.00000    -999.00000    -999.00000    -999.00000    -999.00000    -999.00000    -999.00000    -999.00000
     379.01880    -999.00000    -999.00000    -999.00000    -999.00000    -999.00000    -999.00000    -999.00000    -999.00000    -999.00000
     379.17120    -999.00000    -999.00000    -999.00000    -999.00000    -999.00000    -999.00000    -999.00000    -999.00000    -999.00000
     379.32360    -999.00000    -999.00000    -999.00000    -999.00000    -999.00000    -999.00000    -999.00000    -999.00000    -999.00000
     379.47600    -999.00000    -999.00000    -999.00000    -999.00000    -999.00000    -999.00000    -999.00000    -999.00000    -999.00000
     379.62840    -999.00000    -999.00000    -999.00000    -999.00000    -999.00000    -999.00000    -999.00000    -999.00000    -999.00000
     379.78080    -999.00000    -999.00000    -999.00000    -999.00000    -999.00000    -999.00000    -999.00000    -999.00000    -999.00000
     379.93320    -999.00000    -999.00000    -999.00000    -999.00000    -999.00000    -999.00000    -999.00000    -999.00000    -999.00000
     380.08560    -999.00000    -999.00000    -999.00000    -999.00000    -999.00000    -999.00000    -999.00000    -999.00000    -999.00000
     380.23800    -999.00000    -999.00000    -999.00000    -999.00000    -999.00000    -999.00000    -999.00000    -999.00000    -999.00000
     380.39040    -999.00000    -999.00000    -999.00000    -999.00000    -999.00000    -999.00000    -999.00000    -999.00000    -999.00000
     380.54280    -999.00000    -999.00000    -999.00000    -999.00000    -999.00000    -999.00000    -999.00000    -999.00000    -999.00000
     380.69520    -999.00000    -999.00000    -999.00000    -999.00000    -999.00000    -999.00000    -999.00000    -999.00000    -999.00000
     380.84760    -999.00000    -999.00000    -999.00000    -999.00000    -999.00000    -999.00000    -999.00000    -999.00000    -999.00000
     381.00000    -999.00000    -999.00000    -999.00000    -999.00000    -999.00000    -999.00000    -999.00000    -999.00000    -999.00000
     381.15240    -999.00000    -999.00000    -999.00000    -999.00000    -999.00000    -999.00000    -999.00000    -999.00000    -999.00000
     381.30480    -999.00000    -999.00000    -999.00000    -999.00000    -999.00000    -999.00000    -999.00000    -999.00000    -999.00000
     381.45720    -999.00000    -999.00000    -999.00000    -999.00000    -999.00000    -999.00000    -999.00000    -999.00000    -999.00000
     381.60960    -999.00000    -999.00000    -999.00000    -999.00000    -999.00000    -999.00000    -999.00000    -999.00000    -999.00000
     381.76200    -999.00000    -999.00000    -999.00000    -999.00000    -999.00000    -999.00000    -999.00000    -999.00000    -999.00000
     381.91440    -999.00000    -999.00000    -999.00000    -999.00000    -999.00000    -999.00000    -999.00000    -999.00000    -999.00000
     382.06680    -999.00000    -999.00000    -999.00000    -999.00000    -999.00000    -999.00000    -999.00000    -999.00000    -999.00000
     382.21920    -999.00000    -999.00000    -999.00000    -999.00000    -999.00000    -999.00000    -999.00000    -999.00000    -999.00000
     382.37160    -999.00000    -999.00000    -999.00000    -999.00000    -999.00000    -999.00000    -999.00000    -999.00000    -999.00000
     382.52400    -999.00000    -999.00000    -999.00000    -999.00000    -999.00000    -999.00000    -999.00000    -999.00000    -999.00000
     382.67640    -999.00000    -999.00000    -999.00000    -999.00000    -999.00000    -999.00000    -999.00000    -999.00000    -999.00000
     382.82880    -999.00000    -999.00000    -999.00000    -999.00000    -999.00000    -999.00000    -999.00000    -999.00000    -999.00000
     382.98120    -999.00000    -999.00000    -999.00000    -999.00000    -999.00000    -999.00000    -999.00000    -999.00000    -999.00000
     383.13360    -999.00000    -999.00000    -999.00000    -999.00000    -999.00000    -999.00000    -999.00000    -999.00000    -999.00000
     383.28600    -999.00000    -999.00000    -999.00000    -999.00000    -999.00000    -999.00000    -999.00000    -999.00000    -999.00000
     383.43840    -999.00000    -999.00000    -999.00000    -999.00000    -999.00000    -999.00000    -999.00000    -999.00000    -999.00000
     383.59080    -999.00000    -999.00000    -999.00000    -999.00000    -999.00000    -999.00000    -999.00000    -999.00000    -999.00000
     383.74320    -999.00000    -999.00000    -999.00000    -999.00000    -999.00000    -999.00000    -999.00000    -999.00000    -999.00000
     383.89560    -999.00000    -999.00000    -999.00000    -999.00000    -999.00000    -999.00000    -999.00000    -999.00000    -999.00000
     384.04800    -999.00000    -999.00000    -999.00000    -999.00000    -999.00000    -999.00000    -999.00000    -999.00000    -999.00000
     384.20040    -999.00000    -999.00000    -999.00000    -999.00000    -999.00000    -999.00000    -999.00000    -999.00000    -999.00000
     384.35280    -999.00000    -999.00000    -999.00000    -999.00000    -999.00000    -999.00000    -999.00000    -999.00000    -999.00000
     384.50520    -999.00000    -999.00000    -999.00000    -999.00000    -999.00000    -999.00000    -999.00000    -999.00000    -999.00000
     384.65760    -999.00000    -999.00000    -999.00000    -999.00000    -999.00000    -999.00000    -999.00000    -999.00000    -999.00000
     384.81000    -999.00000    -999.00000    -999.00000    -999.00000    -999.00000    -999.00000    -999.00000    -999.00000    -999.00000
     384.96240    -999.00000    -999.00000    -999.00000    -999.00000    -999.00000    -999.00000    -999.00000    -999.00000    -999.00000
     385.11480    -999.00000    -999.00000    -999.00000    -999.00000    -999.00000    -999.00000    -999.00000    -999.00000    -999.00000
     385.26720    -999.00000    -999.00000    -999.00000    -999.00000    -999.00000    -999.00000    -999.00000    -999.00000    -999.00000
     385.41960    -999.00000    -999.00000    -999.00000    -999.00000    -999.00000    -999.00000    -999.00000    -999.00000    -999.00000
     385.57200    -999.00000    -999.00000    -999.00000    -999.00000    -999.00000    -999.00000    -999.00000    -999.00000    -999.00000
     385.72440    -999.00000    -999.00000    -999.00000    -999.00000    -999.00000    -999.00000    -999.00000    -999.00000    -999.00000
     385.87680    -999.00000    -999.00000    -999.00000    -999.00000    -999.00000    -999.00000    -999.00000    -999.00000    -999.00000
     386.02920    -999.00000    -999.00000    -999.00000    -999.00000    -999.00000    -999.00000    -999.00000    -999.00000    -999.00000
     386.18160    -999.00000    -999.00000    -999.00000    -999.00000    -999.00000    -999.00000    -999.00000    -999.00000    -999.00000
     386.33400    -999.00000    -999.00000    -999.00000    -999.00000    -999.00000    -999.00000    -999.00000    -999.00000    -999.00000
     386.48640    -999.00000    -999.00000    -999.00000    -999.00000    -999.00000    -999.00000    -999.00000    -999.00000    -999.00000
     386.63880    -999.00000    -999.00000    -999.00000    -999.00000    -999.00000    -999.00000    -999.00000    -999.00000    -999.00000
     386.79120    -999.00000    -999.00000    -999.00000    -999.00000    -999.00000    -999.00000    -999.00000    -999.00000    -999.00000
     386.94360    -999.00000    -999.00000    -999.00000    -999.00000    -999.00000    -999.00000    -999.00000    -999.00000    -999.00000
     387.09600    -999.00000    -999.00000    -999.00000    -999.00000    -999.00000    -999.00000    -999.00000    -999.00000    -999.00000
     387.24840    -999.00000    -999.00000    -999.00000    -999.00000    -999.00000    -999.00000    -999.00000    -999.00000    -999.00000
     387.40080    -999.00000    -999.00000    -999.00000    -999.00000    -999.00000    -999.00000    -999.00000    -999.00000    -999.00000
     387.55320    -999.00000    -999.00000    -999.00000    -999.00000    -999.00000    -999.00000    -999.00000    -999.00000    -999.00000
     387.70560    -999.00000    -999.00000    -999.00000    -999.00000    -999.00000    -999.00000    -999.00000    -999.00000    -999.00000
     387.85800    -999.00000    -999.00000    -999.00000    -999.00000    -999.00000    -999.00000    -999.00000    -999.00000    -999.00000
     388.01040    -999.00000    -999.00000    -999.00000    -999.00000    -999.00000    -999.00000    -999.00000    -999.00000    -999.00000
     388.16280    -999.00000    -999.00000    -999.00000    -999.00000    -999.00000    -999.00000    -999.00000    -999.00000    -999.00000
     388.31520    -999.00000    -999.00000    -999.00000    -999.00000    -999.00000    -999.00000    -999.00000    -999.00000    -999.00000
     388.46760    -999.00000    -999.00000    -999.00000    -999.00000    -999.00000    -999.00000    -999.00000    -999.00000    -999.00000
     388.62000    -999.00000    -999.00000    -999.00000    -999.00000    -999.00000    -999.00000    -999.00000    -999.00000    -999.00000
     388.77240    -999.00000    -999.00000    -999.00000    -999.00000    -999.00000    -999.00000    -999.00000    -999.00000    -999.00000
     388.92480    -999.00000    -999.00000    -999.00000    -999.00000    -999.00000    -999.00000    -999.00000    -999.00000    -999.00000
     389.07720    -999.00000    -999.00000    -999.00000    -999.00000    -999.00000    -999.00000    -999.00000    -999.00000    -999.00000
     389.22960    -999.00000    -999.00000    -999.00000    -999.00000    -999.00000    -999.00000    -999.00000    -999.00000    -999.00000
     389.38200    -999.00000    -999.00000    -999.00000    -999.00000    -999.00000    -999.00000    -999.00000    -999.00000    -999.00000
     389.53440    -999.00000    -999.00000    -999.00000    -999.00000    -999.00000    -999.00000    -999.00000    -999.00000    -999.00000
     389.68680    -999.00000    -999.00000    -999.00000    -999.00000    -999.00000    -999.00000    -999.00000    -999.00000    -999.00000
     389.83920    -999.00000    -999.00000    -999.00000    -999.00000    -999.00000    -999.00000    -999.00000    -999.00000    -999.00000
     389.99160    -999.00000    -999.00000    -999.00000    -999.00000    -999.00000    -999.00000    -999.00000    -999.00000    -999.00000
     390.14400    -999.00000    -999.00000    -999.00000    -999.00000    -999.00000    -999.00000    -999.00000    -999.00000    -999.00000
     390.29640    -999.00000    -999.00000    -999.00000    -999.00000    -999.00000    -999.00000    -999.00000    -999.00000    -999.00000
     390.44880    -999.00000    -999.00000    -999.00000    -999.00000    -999.00000    -999.00000    -999.00000    -999.00000    -999.00000
     390.60120    -999.00000    -999.00000    -999.00000    -999.00000    -999.00000    -999.00000    -999.00000    -999.00000    -999.00000
     390.75360    -999.00000    -999.00000    -999.00000    -999.00000    -999.00000    -999.00000    -999.00000    -999.00000    -999.00000
     390.90600    -999.00000    -999.00000    -999.00000    -999.00000    -999.00000    -999.00000    -999.00000    -999.00000    -999.00000
     391.05840    -999.00000    -999.00000    -999.00000    -999.00000    -999.00000    -999.00000    -999.00000    -999.00000    -999.00000
     391.21080    -999.00000    -999.00000    -999.00000    -999.00000    -999.00000    -999.00000    -999.00000    -999.00000    -999.00000
     391.36320    -999.00000    -999.00000    -999.00000    -999.00000    -999.00000    -999.00000    -999.00000    -999.00000    -999.00000
     391.51560    -999.00000    -999.00000    -999.00000    -999.00000    -999.00000    -999.00000    -999.00000    -999.00000    -999.00000
     391.66800    -999.00000    -999.00000    -999.00000    -999.00000    -999.00000    -999.00000    -999.00000    -999.00000    -999.00000
     391.82040    -999.00000    -999.00000    -999.00000    -999.00000    -999.00000    -999.00000    -999.00000    -999.00000    -999.00000
     391.97280    -999.00000    -999.00000    -999.00000    -999.00000    -999.00000    -999.00000    -999.00000    -999.00000    -999.00000
     392.12520    -999.00000    -999.00000    -999.00000    -999.00000    -999.00000    -999.00000    -999.00000    -999.00000    -999.00000
     392.27760    -999.00000    -999.00000    -999.00000    -999.00000    -999.00000    -999.00000    -999.00000    -999.00000    -999.00000
     392.43000    -999.00000    -999.00000    -999.00000    -999.00000    -999.00000    -999.00000    -999.00000    -999.00000    -999.00000
     392.58240    -999.00000    -999.00000    -999.00000    -999.00000    -999.00000    -999.00000    -999.00000    -999.00000    -999.00000
     392.73480    -999.00000    -999.00000    -999.00000    -999.00000    -999.00000    -999.00000    -999.00000    -999.00000    -999.00000
     392.88720    -999.00000    -999.00000    -999.00000    -999.00000    -999.00000    -999.00000    -999.00000    -999.00000    -999.00000
     393.03960    -999.00000    -999.00000    -999.00000    -999.00000    -999.00000    -999.00000    -999.00000    -999.00000    -999.00000
     393.19200    -999.00000    -999.00000    -999.00000    -999.00000    -999.00000    -999.00000    -999.00000    -999.00000    -999.00000
     393.34440    -999.00000    -999.00000    -999.00000    -999.00000    -999.00000    -999.00000    -999.00000    -999.00000    -999.00000
     393.49680    -999.00000    -999.00000    -999.00000    -999.00000    -999.00000    -999.00000    -999.00000    -999.00000    -999.00000
     393.64920    -999.00000    -999.00000    -999.00000    -999.00000    -999.00000    -999.00000    -999.00000    -999.00000    -999.00000
     393.80160    -999.00000    -999.00000    -999.00000    -999.00000    -999.00000    -999.00000    -999.00000    -999.00000    -999.00000
     393.95400    -999.00000    -999.00000    -999.00000    -999.00000    -999.00000    -999.00000    -999.00000    -999.00000    -999.00000
     394.10640    -999.00000    -999.00000    -999.00000    -999.00000    -999.00000    -999.00000    -999.00000    -999.00000    -999.00000
     394.25880    -999.00000    -999.00000    -999.00000    -999.00000    -999.00000    -999.00000    -999.00000    -999.00000    -999.00000
     394.41120    -999.00000    -999.00000    -999.00000    -999.00000    -999.00000    -999.00000    -999.00000    -999.00000    -999.00000
     394.56360    -999.00000    -999.00000    -999.00000    -999.00000    -999.00000    -999.00000    -999.00000    -999.00000    -999.00000
     394.71600    -999.00000    -999.00000    -999.00000    -999.00000    -999.00000    -999.00000    -999.00000    -999.00000    -999.00000
     394.86840    -999.00000    -999.00000    -999.00000    -999.00000    -999.00000    -999.00000    -999.00000    -999.00000    -999.00000
     395.02080    -999.00000    -999.00000    -999.00000    -999.00000    -999.00000    -999.00000    -999.00000    -999.00000    -999.00000
     395.17320    -999.00000    -999.00000    -999.00000    -999.00000    -999.00000    -999.00000    -999.00000    -999.00000    -999.00000
     395.32560    -999.00000    -999.00000    -999.00000    -999.00000    -999.00000    -999.00000    -999.00000    -999.00000    -999.00000
     395.47800    -999.00000    -999.00000    -999.00000    -999.00000    -999.00000    -999.00000    -999.00000    -999.00000    -999.00000
     395.63040    -999.00000    -999.00000    -999.00000    -999.00000    -999.00000    -999.00000    -999.00000    -999.00000    -999.00000
     395.78280    -999.00000    -999.00000    -999.00000    -999.00000    -999.00000    -999.00000    -999.00000    -999.00000    -999.00000
     395.93520    -999.00000    -999.00000    -999.00000    -999.00000    -999.00000    -999.00000    -999.00000    -999.00000    -999.00000
     396.08760    -999.00000    -999.00000    -999.00000    -999.00000    -999.00000    -999.00000    -999.00000    -999.00000    -999.00000
     396.24000    -999.00000    -999.00000    -999.00000    -999.00000    -999.00000    -999.00000    -999.00000    -999.00000    -999.00000
     396.39240    -999.00000    -999.00000    -999.00000    -999.00000    -999.00000    -999.00000    -999.00000    -999.00000    -999.00000
     396.54480    -999.00000    -999.00000    -999.00000    -999.00000    -999.00000    -999.00000    -999.00000    -999.00000    -999.00000
     396.69720    -999.00000    -999.00000    -999.00000    -999.00000    -999.00000    -999.00000    -999.00000    -999.00000    -999.00000
     396.84960    -999.00000    -999.00000    -999.00000    -999.00000    -999.00000    -999.00000    -999.00000    -999.00000    -999.00000
     397.00200    -999.00000    -999.00000    -999.00000    -999.00000    -999.00000    -999.00000    -999.00000    -999.00000    -999.00000
     397.15440    -999.00000    -999.00000    -999.00000    -999.00000    -999.00000    -999.00000    -999.00000    -999.00000    -999.00000
     397.30680    -999.00000    -999.00000    -999.00000    -999.00000    -999.00000    -999.00000    -999.00000    -999.00000    -999.00000
     397.45920    -999.00000    -999.00000    -999.00000    -999.00000    -999.00000    -999.00000    -999.00000    -999.00000    -999.00000
     397.61160    -999.00000    -999.00000    -999.00000    -999.00000    -999.00000    -999.00000    -999.00000    -999.00000    -999.00000
     397.76400    -999.00000    -999.00000    -999.00000    -999.00000    -999.00000    -999.00000    -999.00000    -999.00000    -999.00000
     397.91640    -999.00000    -999.00000    -999.00000    -999.00000    -999.00000    -999.00000    -999.00000    -999.00000    -999.00000
     398.06880    -999.00000    -999.00000    -999.00000    -999.00000    -999.00000    -999.00000    -999.00000    -999.00000    -999.00000
     398.22120    -999.00000    -999.00000    -999.00000    -999.00000    -999.00000    -999.00000    -999.00000    -999.00000    -999.00000
     398.37360    -999.00000    -999.00000    -999.00000    -999.00000    -999.00000    -999.00000    -999.00000    -999.00000    -999.00000
     398.52600    -999.00000    -999.00000    -999.00000    -999.00000    -999.00000    -999.00000    -999.00000    -999.00000    -999.00000
     398.67840    -999.00000    -999.00000    -999.00000    -999.00000    -999.00000    -999.00000    -999.00000    -999.00000    -999.00000
     398.83080    -999.00000    -999.00000    -999.00000    -999.00000    -999.00000    -999.00000    -999.00000    -999.00000    -999.00000
     398.98320    -999.00000    -999.00000    -999.00000    -999.00000    -999.00000    -999.00000    -999.00000    -999.00000    -999.00000
     399.13560    -999.00000    -999.00000    -999.00000    -999.00000    -999.00000    -999.00000    -999.00000    -999.00000    -999.00000
     399.28800    -999.00000    -999.00000    -999.00000    -999.00000    -999.00000    -999.00000    -999.00000    -999.00000    -999.00000
     399.44040    -999.00000    -999.00000    -999.00000    -999.00000    -999.00000    -999.00000    -999.00000    -999.00000    -999.00000
     399.59280    -999.00000    -999.00000    -999.00000    -999.00000    -999.00000    -999.00000    -999.00000    -999.00000    -999.00000
     399.74520    -999.00000    -999.00000    -999.00000    -999.00000    -999.00000    -999.00000    -999.00000    -999.00000    -999.00000
     399.89760    -999.00000    -999.00000    -999.00000    -999.00000    -999.00000    -999.00000    -999.00000    -999.00000    -999.00000
     400.05000    -999.00000    -999.00000    -999.00000    -999.00000    -999.00000    -999.00000    -999.00000    -999.00000    -999.00000
     400.20240    -999.00000    -999.00000    -999.00000    -999.00000    -999.00000    -999.00000    -999.00000    -999.00000    -999.00000
     400.35480    -999.00000    -999.00000    -999.00000    -999.00000    -999.00000    -999.00000    -999.00000    -999.00000    -999.00000
     400.50720    -999.00000    -999.00000    -999.00000    -999.00000    -999.00000    -999.00000    -999.00000    -999.00000    -999.00000
     400.65960    -999.00000    -999.00000    -999.00000    -999.00000    -999.00000    -999.00000    -999.00000    -999.00000    -999.00000
     400.81200    -999.00000    -999.00000    -999.00000    -999.00000    -999.00000    -999.00000    -999.00000    -999.00000    -999.00000
     400.96440    -999.00000    -999.00000    -999.00000    -999.00000    -999.00000    -999.00000    -999.00000    -999.00000    -999.00000
     401.11680    -999.00000    -999.00000    -999.00000    -999.00000    -999.00000    -999.00000    -999.00000    -999.00000    -999.00000
     401.26920    -999.00000    -999.00000    -999.00000    -999.00000    -999.00000    -999.00000    -999.00000    -999.00000    -999.00000
     401.42160    -999.00000    -999.00000    -999.00000    -999.00000    -999.00000    -999.00000    -999.00000    -999.00000    -999.00000
     401.57400    -999.00000    -999.00000    -999.00000    -999.00000    -999.00000    -999.00000    -999.00000    -999.00000    -999.00000
     401.72640    -999.00000    -999.00000    -999.00000    -999.00000    -999.00000    -999.00000    -999.00000    -999.00000    -999.00000
     401.87880    -999.00000    -999.00000    -999.00000    -999.00000    -999.00000    -999.00000    -999.00000    -999.00000    -999.00000
     402.03120    -999.00000    -999.00000    -999.00000    -999.00000    -999.00000    -999.00000    -999.00000    -999.00000    -999.00000
     402.18360    -999.00000    -999.00000    -999.00000    -999.00000    -999.00000    -999.00000    -999.00000    -999.00000    -999.00000
     402.33600    -999.00000    -999.00000    -999.00000    -999.00000    -999.00000    -999.00000    -999.00000    -999.00000    -999.00000
     402.48840    -999.00000    -999.00000    -999.00000    -999.00000    -999.00000    -999.00000    -999.00000    -999.00000    -999.00000
     402.64080    -999.00000    -999.00000    -999.00000    -999.00000    -999.00000    -999.00000    -999.00000    -999.00000    -999.00000
     402.79320    -999.00000    -999.00000    -999.00000    -999.00000    -999.00000    -999.00000    -999.00000    -999.00000    -999.00000
     402.94560    -999.00000    -999.00000    -999.00000    -999.00000    -999.00000    -999.00000    -999.00000    -999.00000    -999.00000
     403.09800    -999.00000    -999.00000    -999.00000    -999.00000    -999.00000    -999.00000    -999.00000    -999.00000    -999.00000
     403.25040    -999.00000    -999.00000    -999.00000    -999.00000    -999.00000    -999.00000    -999.00000    -999.00000    -999.00000
     403.40280    -999.00000    -999.00000    -999.00000    -999.00000    -999.00000    -999.00000    -999.00000    -999.00000    -999.00000
     403.55520    -999.00000    -999.00000    -999.00000    -999.00000    -999.00000    -999.00000    -999.00000    -999.00000    -999.00000
     403.70760    -999.00000    -999.00000    -999.00000    -999.00000    -999.00000    -999.00000    -999.00000    -999.00000    -999.00000
     403.86000    -999.00000    -999.00000    -999.00000    -999.00000    -999.00000    -999.00000    -999.00000    -999.00000    -999.00000
     404.01240    -999.00000    -999.00000    -999.00000    -999.00000    -999.00000    -999.00000    -999.00000    -999.00000    -999.00000
     404.16480    -999.00000    -999.00000    -999.00000    -999.00000    -999.00000    -999.00000    -999.00000    -999.00000    -999.00000
     404.31720    -999.00000    -999.00000    -999.00000    -999.00000    -999.00000    -999.00000    -999.00000    -999.00000    -999.00000
     404.46960    -999.00000    -999.00000    -999.00000    -999.00000    -999.00000    -999.00000    -999.00000    -999.00000    -999.00000
     404.62200    -999.00000    -999.00000    -999.00000    -999.00000    -999.00000    -999.00000    -999.00000    -999.00000    -999.00000
     404.77440    -999.00000    -999.00000    -999.00000    -999.00000    -999.00000    -999.00000    -999.00000    -999.00000    -999.00000
     404.92680    -999.00000    -999.00000    -999.00000    -999.00000    -999.00000    -999.00000    -999.00000    -999.00000    -999.00000
     405.07920    -999.00000    -999.00000    -999.00000    -999.00000    -999.00000    -999.00000    -999.00000    -999.00000    -999.00000
     405.23160    -999.00000    -999.00000    -999.00000    -999.00000    -999.00000    -999.00000    -999.00000    -999.00000    -999.00000
     405.38400    -999.00000    -999.00000    -999.00000    -999.00000    -999.00000    -999.00000    -999.00000    -999.00000    -999.00000
     405.53640    -999.00000    -999.00000    -999.00000    -999.00000    -999.00000    -999.00000    -999.00000    -999.00000    -999.00000
     405.68880    -999.00000    -999.00000    -999.00000    -999.00000    -999.00000    -999.00000    -999.00000    -999.00000    -999.00000
     405.84120    -999.00000    -999.00000    -999.00000    -999.00000    -999.00000    -999.00000    -999.00000    -999.00000    -999.00000
     405.99360    -999.00000    -999.00000    -999.00000    -999.00000    -999.00000    -999.00000    -999.00000    -999.00000    -999.00000
     406.14600    -999.00000    -999.00000    -999.00000    -999.00000    -999.00000    -999.00000    -999.00000    -999.00000    -999.00000
     406.29840    -999.00000    -999.00000    -999.00000    -999.00000    -999.00000    -999.00000    -999.00000    -999.00000    -999.00000
     406.45080    -999.00000    -999.00000    -999.00000    -999.00000    -999.00000    -999.00000    -999.00000    -999.00000    -999.00000
     406.60320    -999.00000    -999.00000    -999.00000    -999.00000    -999.00000    -999.00000    -999.00000    -999.00000    -999.00000
     406.75560    -999.00000    -999.00000    -999.00000    -999.00000    -999.00000    -999.00000    -999.00000    -999.00000    -999.00000
     406.90800    -999.00000    -999.00000    -999.00000    -999.00000    -999.00000    -999.00000    -999.00000    -999.00000    -999.00000
     407.06040    -999.00000    -999.00000    -999.00000    -999.00000    -999.00000    -999.00000    -999.00000    -999.00000    -999.00000
     407.21280    -999.00000    -999.00000    -999.00000    -999.00000    -999.00000    -999.00000    -999.00000    -999.00000    -999.00000
     407.36520    -999.00000    -999.00000    -999.00000    -999.00000    -999.00000    -999.00000    -999.00000    -999.00000    -999.00000
     407.51760    -999.00000    -999.00000    -999.00000    -999.00000    -999.00000    -999.00000    -999.00000    -999.00000    -999.00000
     407.67000    -999.00000    -999.00000    -999.00000    -999.00000    -999.00000    -999.00000    -999.00000    -999.00000    -999.00000
     407.82240    -999.00000    -999.00000    -999.00000    -999.00000    -999.00000    -999.00000    -999.00000    -999.00000    -999.00000
     407.97480    -999.00000    -999.00000    -999.00000    -999.00000    -999.00000    -999.00000    -999.00000    -999.00000    -999.00000
     408.12720    -999.00000    -999.00000    -999.00000    -999.00000    -999.00000    -999.00000    -999.00000    -999.00000    -999.00000
     408.27960    -999.00000    -999.00000    -999.00000    -999.00000    -999.00000    -999.00000    -999.00000    -999.00000    -999.00000
     408.43200    -999.00000    -999.00000    -999.00000    -999.00000    -999.00000    -999.00000    -999.00000    -999.00000    -999.00000
     408.58440    -999.00000    -999.00000    -999.00000    -999.00000    -999.00000    -999.00000    -999.00000    -999.00000    -999.00000
     408.73680    -999.00000    -999.00000    -999.00000    -999.00000    -999.00000    -999.00000    -999.00000    -999.00000    -999.00000
     408.88920    -999.00000    -999.00000    -999.00000    -999.00000    -999.00000    -999.00000    -999.00000    -999.00000    -999.00000
     409.04160    -999.00000    -999.00000    -999.00000    -999.00000    -999.00000    -999.00000    -999.00000    -999.00000    -999.00000
     409.19400    -999.00000    -999.00000    -999.00000    -999.00000    -999.00000    -999.00000    -999.00000    -999.00000    -999.00000
     409.34640    -999.00000    -999.00000    -999.00000    -999.00000    -999.00000    -999.00000    -999.00000    -999.00000    -999.00000
     409.49880    -999.00000    -999.00000    -999.00000    -999.00000    -999.00000    -999.00000    -999.00000    -999.00000    -999.00000
     409.65120    -999.00000    -999.00000    -999.00000    -999.00000    -999.00000    -999.00000    -999.00000    -999.00000    -999.00000
     409.80360    -999.00000    -999.00000    -999.00000    -999.00000    -999.00000    -999.00000    -999.00000    -999.00000    -999.00000
     409.95600    -999.00000    -999.00000    -999.00000    -999.00000    -999.00000    -999.00000    -999.00000    -999.00000    -999.00000
     410.10840    -999.00000    -999.00000    -999.00000    -999.00000    -999.00000    -999.00000    -999.00000    -999.00000    -999.00000
     410.26080    -999.00000    -999.00000    -999.00000    -999.00000    -999.00000    -999.00000    -999.00000    -999.00000    -999.00000
     410.41320    -999.00000    -999.00000    -999.00000    -999.00000    -999.00000    -999.00000    -999.00000    -999.00000    -999.00000
     410.56560    -999.00000    -999.00000    -999.00000    -999.00000    -999.00000    -999.00000    -999.00000    -999.00000    -999.00000
     410.71800    -999.00000    -999.00000    -999.00000    -999.00000    -999.00000    -999.00000    -999.00000    -999.00000    -999.00000
     410.87040    -999.00000    -999.00000    -999.00000    -999.00000    -999.00000    -999.00000    -999.00000    -999.00000    -999.00000
     411.02280    -999.00000    -999.00000    -999.00000    -999.00000    -999.00000    -999.00000    -999.00000    -999.00000    -999.00000
     411.17520    -999.00000    -999.00000    -999.00000    -999.00000    -999.00000    -999.00000    -999.00000    -999.00000    -999.00000
     411.32760    -999.00000    -999.00000    -999.00000    -999.00000    -999.00000    -999.00000    -999.00000    -999.00000    -999.00000
     411.48000    -999.00000    -999.00000    -999.00000    -999.00000    -999.00000    -999.00000    -999.00000    -999.00000    -999.00000
     411.63240    -999.00000    -999.00000    -999.00000    -999.00000    -999.00000    -999.00000    -999.00000    -999.00000    -999.00000
     411.78480    -999.00000    -999.00000    -999.00000    -999.00000    -999.00000    -999.00000    -999.00000    -999.00000    -999.00000
     411.93720    -999.00000    -999.00000    -999.00000    -999.00000    -999.00000    -999.00000    -999.00000    -999.00000    -999.00000
     412.08960    -999.00000    -999.00000    -999.00000    -999.00000    -999.00000    -999.00000    -999.00000    -999.00000    -999.00000
     412.24200    -999.00000    -999.00000    -999.00000    -999.00000    -999.00000    -999.00000    -999.00000    -999.00000    -999.00000
     412.39440    -999.00000    -999.00000    -999.00000    -999.00000    -999.00000    -999.00000    -999.00000    -999.00000    -999.00000
     412.54680    -999.00000    -999.00000    -999.00000    -999.00000    -999.00000    -999.00000    -999.00000    -999.00000    -999.00000
     412.69920    -999.00000    -999.00000    -999.00000    -999.00000    -999.00000    -999.00000    -999.00000    -999.00000    -999.00000
     412.85160    -999.00000    -999.00000    -999.00000    -999.00000    -999.00000    -999.00000    -999.00000    -999.00000    -999.00000
     413.00400    -999.00000    -999.00000    -999.00000    -999.00000    -999.00000    -999.00000    -999.00000    -999.00000    -999.00000
     413.15640    -999.00000    -999.00000    -999.00000    -999.00000    -999.00000    -999.00000    -999.00000    -999.00000    -999.00000
     413.30880    -999.00000    -999.00000    -999.00000    -999.00000    -999.00000    -999.00000    -999.00000    -999.00000    -999.00000
     413.46120    -999.00000    -999.00000    -999.00000    -999.00000    -999.00000    -999.00000    -999.00000    -999.00000    -999.00000
     413.61360    -999.00000    -999.00000    -999.00000    -999.00000    -999.00000    -999.00000    -999.00000    -999.00000    -999.00000
     413.76600    -999.00000    -999.00000    -999.00000    -999.00000    -999.00000    -999.00000    -999.00000    -999.00000    -999.00000
     413.91840    -999.00000    -999.00000    -999.00000    -999.00000    -999.00000    -999.00000    -999.00000    -999.00000    -999.00000
     414.07080    -999.00000    -999.00000    -999.00000    -999.00000    -999.00000    -999.00000    -999.00000    -999.00000    -999.00000
     414.22320    -999.00000    -999.00000    -999.00000    -999.00000    -999.00000    -999.00000    -999.00000    -999.00000    -999.00000
     414.37560    -999.00000    -999.00000    -999.00000    -999.00000    -999.00000    -999.00000    -999.00000    -999.00000    -999.00000
     414.52800    -999.00000    -999.00000    -999.00000    -999.00000    -999.00000    -999.00000    -999.00000    -999.00000    -999.00000
     414.68040    -999.00000    -999.00000    -999.00000    -999.00000    -999.00000    -999.00000    -999.00000    -999.00000    -999.00000
     414.83280    -999.00000    -999.00000    -999.00000    -999.00000    -999.00000    -999.00000    -999.00000    -999.00000    -999.00000
     414.98520    -999.00000    -999.00000    -999.00000    -999.00000    -999.00000    -999.00000    -999.00000    -999.00000    -999.00000
     415.13760    -999.00000    -999.00000    -999.00000    -999.00000    -999.00000    -999.00000    -999.00000    -999.00000    -999.00000
     415.29000    -999.00000    -999.00000    -999.00000    -999.00000    -999.00000    -999.00000    -999.00000    -999.00000    -999.00000
     415.44240    -999.00000    -999.00000    -999.00000    -999.00000    -999.00000    -999.00000    -999.00000    -999.00000    -999.00000
     415.59480    -999.00000    -999.00000    -999.00000    -999.00000    -999.00000    -999.00000    -999.00000    -999.00000    -999.00000
     415.74720    -999.00000    -999.00000    -999.00000    -999.00000    -999.00000    -999.00000    -999.00000    -999.00000    -999.00000
     415.89960    -999.00000    -999.00000    -999.00000    -999.00000    -999.00000    -999.00000    -999.00000    -999.00000    -999.00000
     416.05200    -999.00000    -999.00000    -999.00000    -999.00000    -999.00000    -999.00000    -999.00000    -999.00000    -999.00000
     416.20440    -999.00000    -999.00000    -999.00000    -999.00000    -999.00000    -999.00000    -999.00000    -999.00000    -999.00000
     416.35680    -999.00000    -999.00000    -999.00000    -999.00000    -999.00000    -999.00000    -999.00000    -999.00000    -999.00000
     416.50920    -999.00000    -999.00000    -999.00000    -999.00000    -999.00000    -999.00000    -999.00000    -999.00000    -999.00000
     416.66160    -999.00000    -999.00000    -999.00000    -999.00000    -999.00000    -999.00000    -999.00000    -999.00000    -999.00000
     416.81400    -999.00000    -999.00000    -999.00000    -999.00000    -999.00000    -999.00000    -999.00000    -999.00000    -999.00000
     416.96640    -999.00000    -999.00000    -999.00000    -999.00000    -999.00000    -999.00000    -999.00000    -999.00000    -999.00000
     417.11880    -999.00000    -999.00000    -999.00000    -999.00000    -999.00000    -999.00000    -999.00000    -999.00000    -999.00000
     417.27120    -999.00000    -999.00000    -999.00000    -999.00000    -999.00000    -999.00000    -999.00000    -999.00000    -999.00000
     417.42360    -999.00000    -999.00000    -999.00000    -999.00000    -999.00000    -999.00000    -999.00000    -999.00000    -999.00000
     417.57600    -999.00000    -999.00000    -999.00000    -999.00000    -999.00000    -999.00000    -999.00000    -999.00000    -999.00000
     417.72840    -999.00000    -999.00000    -999.00000    -999.00000    -999.00000    -999.00000    -999.00000    -999.00000    -999.00000
     417.88080    -999.00000    -999.00000    -999.00000    -999.00000    -999.00000    -999.00000    -999.00000    -999.00000    -999.00000
     418.03320    -999.00000    -999.00000    -999.00000    -999.00000    -999.00000    -999.00000    -999.00000    -999.00000    -999.00000
     418.18560    -999.00000    -999.00000    -999.00000    -999.00000    -999.00000    -999.00000    -999.00000    -999.00000    -999.00000
     418.33800    -999.00000    -999.00000    -999.00000    -999.00000    -999.00000    -999.00000    -999.00000    -999.00000    -999.00000
     418.49040    -999.00000    -999.00000    -999.00000    -999.00000    -999.00000    -999.00000    -999.00000    -999.00000    -999.00000
     418.64280    -999.00000    -999.00000    -999.00000    -999.00000    -999.00000    -999.00000    -999.00000    -999.00000    -999.00000
     418.79520    -999.00000    -999.00000    -999.00000    -999.00000    -999.00000    -999.00000    -999.00000    -999.00000    -999.00000
     418.94760    -999.00000    -999.00000    -999.00000    -999.00000    -999.00000    -999.00000    -999.00000    -999.00000    -999.00000
     419.10000    -999.00000    -999.00000    -999.00000    -999.00000    -999.00000    -999.00000    -999.00000    -999.00000    -999.00000
     419.25240    -999.00000    -999.00000    -999.00000    -999.00000    -999.00000    -999.00000    -999.00000    -999.00000    -999.00000
     419.40480    -999.00000    -999.00000    -999.00000    -999.00000    -999.00000    -999.00000    -999.00000    -999.00000    -999.00000
     419.55720    -999.00000    -999.00000    -999.00000    -999.00000    -999.00000    -999.00000    -999.00000    -999.00000    -999.00000
     419.70960    -999.00000    -999.00000    -999.00000    -999.00000    -999.00000    -999.00000    -999.00000    -999.00000    -999.00000
     419.86200    -999.00000    -999.00000    -999.00000    -999.00000    -999.00000    -999.00000    -999.00000    -999.00000    -999.00000
     420.01440    -999.00000    -999.00000    -999.00000    -999.00000    -999.00000    -999.00000    -999.00000    -999.00000    -999.00000
     420.16680    -999.00000    -999.00000    -999.00000    -999.00000    -999.00000    -999.00000    -999.00000    -999.00000    -999.00000
     420.31920    -999.00000    -999.00000    -999.00000    -999.00000    -999.00000    -999.00000    -999.00000    -999.00000    -999.00000
     420.47160    -999.00000    -999.00000    -999.00000    -999.00000    -999.00000    -999.00000    -999.00000    -999.00000    -999.00000
     420.62400    -999.00000    -999.00000    -999.00000    -999.00000    -999.00000    -999.00000    -999.00000    -999.00000    -999.00000
     420.77640    -999.00000    -999.00000    -999.00000    -999.00000    -999.00000    -999.00000    -999.00000    -999.00000    -999.00000
     420.92880    -999.00000    -999.00000    -999.00000    -999.00000    -999.00000    -999.00000    -999.00000    -999.00000    -999.00000
     421.08120    -999.00000    -999.00000    -999.00000    -999.00000    -999.00000    -999.00000    -999.00000    -999.00000    -999.00000
     421.23360    -999.00000    -999.00000    -999.00000    -999.00000    -999.00000    -999.00000    -999.00000    -999.00000    -999.00000
     421.38600    -999.00000    -999.00000    -999.00000    -999.00000    -999.00000    -999.00000    -999.00000    -999.00000    -999.00000
     421.53840    -999.00000    -999.00000    -999.00000    -999.00000    -999.00000    -999.00000    -999.00000    -999.00000    -999.00000
     421.69080    -999.00000    -999.00000    -999.00000    -999.00000    -999.00000    -999.00000    -999.00000    -999.00000    -999.00000
     421.84320    -999.00000    -999.00000    -999.00000    -999.00000    -999.00000    -999.00000    -999.00000    -999.00000    -999.00000
     421.99560    -999.00000    -999.00000    -999.00000    -999.00000    -999.00000    -999.00000    -999.00000    -999.00000    -999.00000
     422.14800    -999.00000    -999.00000    -999.00000    -999.00000    -999.00000    -999.00000    -999.00000    -999.00000    -999.00000
     422.30040    -999.00000    -999.00000    -999.00000    -999.00000    -999.00000    -999.00000    -999.00000    -999.00000    -999.00000
     422.45280    -999.00000    -999.00000    -999.00000    -999.00000    -999.00000    -999.00000    -999.00000    -999.00000    -999.00000
     422.60520    -999.00000    -999.00000    -999.00000    -999.00000    -999.00000    -999.00000    -999.00000    -999.00000    -999.00000
     422.75760    -999.00000    -999.00000    -999.00000    -999.00000    -999.00000    -999.00000    -999.00000    -999.00000    -999.00000
     422.91000    -999.00000    -999.00000    -999.00000    -999.00000    -999.00000    -999.00000    -999.00000    -999.00000    -999.00000
     423.06240    -999.00000    -999.00000    -999.00000    -999.00000    -999.00000    -999.00000    -999.00000    -999.00000    -999.00000
     423.21480    -999.00000    -999.00000    -999.00000    -999.00000    -999.00000    -999.00000    -999.00000    -999.00000    -999.00000
     423.36720    -999.00000    -999.00000    -999.00000    -999.00000    -999.00000    -999.00000    -999.00000    -999.00000    -999.00000
     423.51960    -999.00000    -999.00000    -999.00000    -999.00000    -999.00000    -999.00000    -999.00000    -999.00000    -999.00000
     423.67200    -999.00000    -999.00000    -999.00000    -999.00000    -999.00000    -999.00000    -999.00000    -999.00000    -999.00000
     423.82440    -999.00000    -999.00000    -999.00000    -999.00000    -999.00000    -999.00000    -999.00000    -999.00000    -999.00000
     423.97680    -999.00000    -999.00000    -999.00000    -999.00000    -999.00000    -999.00000    -999.00000    -999.00000    -999.00000
     424.12920    -999.00000    -999.00000    -999.00000    -999.00000    -999.00000    -999.00000    -999.00000    -999.00000    -999.00000
     424.28160    -999.00000    -999.00000    -999.00000    -999.00000    -999.00000    -999.00000    -999.00000    -999.00000    -999.00000
     424.43400    -999.00000    -999.00000    -999.00000    -999.00000    -999.00000    -999.00000    -999.00000    -999.00000    -999.00000
     424.58640    -999.00000    -999.00000    -999.00000    -999.00000    -999.00000    -999.00000    -999.00000    -999.00000    -999.00000
     424.73880    -999.00000    -999.00000    -999.00000    -999.00000    -999.00000    -999.00000    -999.00000    -999.00000    -999.00000
     424.89120    -999.00000    -999.00000    -999.00000    -999.00000    -999.00000    -999.00000    -999.00000    -999.00000    -999.00000
     425.04360    -999.00000    -999.00000    -999.00000    -999.00000    -999.00000    -999.00000    -999.00000    -999.00000    -999.00000
     425.19600    -999.00000    -999.00000    -999.00000    -999.00000    -999.00000    -999.00000    -999.00000    -999.00000    -999.00000
     425.34840    -999.00000    -999.00000    -999.00000    -999.00000    -999.00000    -999.00000    -999.00000    -999.00000    -999.00000
     425.50080    -999.00000    -999.00000    -999.00000    -999.00000    -999.00000    -999.00000    -999.00000    -999.00000    -999.00000
     425.65320    -999.00000    -999.00000    -999.00000    -999.00000    -999.00000    -999.00000    -999.00000    -999.00000    -999.00000
     425.80560    -999.00000    -999.00000    -999.00000    -999.00000    -999.00000    -999.00000    -999.00000    -999.00000    -999.00000
     425.95800    -999.00000    -999.00000    -999.00000    -999.00000    -999.00000    -999.00000    -999.00000    -999.00000    -999.00000
     426.11040    -999.00000    -999.00000    -999.00000    -999.00000    -999.00000    -999.00000    -999.00000    -999.00000    -999.00000
     426.26280    -999.00000    -999.00000    -999.00000    -999.00000    -999.00000    -999.00000    -999.00000    -999.00000    -999.00000
     426.41520    -999.00000    -999.00000    -999.00000    -999.00000    -999.00000    -999.00000    -999.00000    -999.00000    -999.00000
     426.56760    -999.00000    -999.00000    -999.00000    -999.00000    -999.00000    -999.00000    -999.00000    -999.00000    -999.00000
     426.72000    -999.00000    -999.00000    -999.00000    -999.00000    -999.00000    -999.00000    -999.00000    -999.00000    -999.00000
     426.87240    -999.00000    -999.00000    -999.00000    -999.00000    -999.00000    -999.00000    -999.00000    -999.00000    -999.00000
     427.02480    -999.00000    -999.00000    -999.00000    -999.00000    -999.00000    -999.00000    -999.00000    -999.00000    -999.00000
     427.17720    -999.00000    -999.00000    -999.00000    -999.00000    -999.00000    -999.00000    -999.00000    -999.00000    -999.00000
     427.32960    -999.00000    -999.00000    -999.00000    -999.00000    -999.00000    -999.00000    -999.00000    -999.00000    -999.00000
     427.48200    -999.00000    -999.00000    -999.00000    -999.00000    -999.00000    -999.00000    -999.00000    -999.00000    -999.00000
     427.63440    -999.00000    -999.00000    -999.00000    -999.00000    -999.00000    -999.00000    -999.00000    -999.00000    -999.00000
     427.78680    -999.00000    -999.00000    -999.00000    -999.00000    -999.00000    -999.00000    -999.00000    -999.00000    -999.00000
     427.93920    -999.00000    -999.00000    -999.00000    -999.00000    -999.00000    -999.00000    -999.00000    -999.00000    -999.00000
     428.09160    -999.00000    -999.00000    -999.00000    -999.00000    -999.00000    -999.00000    -999.00000    -999.00000    -999.00000
     428.24400    -999.00000    -999.00000    -999.00000    -999.00000    -999.00000    -999.00000    -999.00000    -999.00000    -999.00000
     428.39640    -999.00000    -999.00000    -999.00000    -999.00000    -999.00000    -999.00000    -999.00000    -999.00000    -999.00000
     428.54880    -999.00000    -999.00000    -999.00000    -999.00000    -999.00000    -999.00000    -999.00000    -999.00000    -999.00000
     428.70120    -999.00000    -999.00000    -999.00000    -999.00000    -999.00000    -999.00000    -999.00000    -999.00000    -999.00000
     428.85360    -999.00000    -999.00000    -999.00000    -999.00000    -999.00000    -999.00000    -999.00000    -999.00000    -999.00000
     429.00600    -999.00000    -999.00000    -999.00000    -999.00000    -999.00000    -999.00000    -999.00000    -999.00000    -999.00000
     429.15840    -999.00000    -999.00000    -999.00000    -999.00000    -999.00000    -999.00000    -999.00000    -999.00000    -999.00000
     429.31080    -999.00000    -999.00000    -999.00000    -999.00000    -999.00000    -999.00000    -999.00000    -999.00000    -999.00000
     429.46320    -999.00000    -999.00000    -999.00000    -999.00000    -999.00000    -999.00000    -999.00000    -999.00000    -999.00000
     429.61560    -999.00000    -999.00000    -999.00000    -999.00000    -999.00000    -999.00000    -999.00000    -999.00000    -999.00000
     429.76800    -999.00000    -999.00000    -999.00000    -999.00000    -999.00000    -999.00000    -999.00000    -999.00000    -999.00000
     429.92040    -999.00000    -999.00000    -999.00000    -999.00000    -999.00000    -999.00000    -999.00000    -999.00000    -999.00000
     430.07280    -999.00000    -999.00000    -999.00000    -999.00000    -999.00000    -999.00000    -999.00000    -999.00000    -999.00000
     430.22520    -999.00000    -999.00000    -999.00000    -999.00000    -999.00000    -999.00000    -999.00000    -999.00000    -999.00000
     430.37760    -999.00000    -999.00000    -999.00000    -999.00000    -999.00000    -999.00000    -999.00000    -999.00000    -999.00000
     430.53000    -999.00000    -999.00000    -999.00000    -999.00000    -999.00000    -999.00000    -999.00000    -999.00000    -999.00000
     430.68240    -999.00000    -999.00000    -999.00000    -999.00000    -999.00000    -999.00000    -999.00000    -999.00000    -999.00000
     430.83480    -999.00000    -999.00000    -999.00000    -999.00000    -999.00000    -999.00000    -999.00000    -999.00000    -999.00000
     430.98720    -999.00000    -999.00000    -999.00000    -999.00000    -999.00000    -999.00000    -999.00000    -999.00000    -999.00000
     431.13960    -999.00000    -999.00000    -999.00000    -999.00000    -999.00000    -999.00000    -999.00000    -999.00000    -999.00000
     431.29200    -999.00000    -999.00000    -999.00000    -999.00000    -999.00000    -999.00000    -999.00000    -999.00000    -999.00000
     431.44440    -999.00000    -999.00000    -999.00000    -999.00000    -999.00000    -999.00000    -999.00000    -999.00000    -999.00000
     431.59680    -999.00000    -999.00000    -999.00000    -999.00000    -999.00000    -999.00000    -999.00000    -999.00000    -999.00000
     431.74920    -999.00000    -999.00000    -999.00000    -999.00000    -999.00000    -999.00000    -999.00000    -999.00000    -999.00000
     431.90160    -999.00000    -999.00000    -999.00000    -999.00000    -999.00000    -999.00000    -999.00000    -999.00000    -999.00000
     432.05400    -999.00000    -999.00000    -999.00000    -999.00000    -999.00000    -999.00000    -999.00000    -999.00000    -999.00000
     432.20640    -999.00000    -999.00000    -999.00000    -999.00000    -999.00000    -999.00000    -999.00000    -999.00000    -999.00000
     432.35880    -999.00000    -999.00000    -999.00000    -999.00000    -999.00000    -999.00000    -999.00000    -999.00000    -999.00000
     432.51120    -999.00000    -999.00000    -999.00000    -999.00000    -999.00000    -999.00000    -999.00000    -999.00000    -999.00000
     432.66360    -999.00000    -999.00000    -999.00000    -999.00000    -999.00000    -999.00000    -999.00000    -999.00000    -999.00000
     432.81600    -999.00000    -999.00000    -999.00000    -999.00000    -999.00000    -999.00000    -999.00000    -999.00000    -999.00000
     432.96840    -999.00000    -999.00000    -999.00000    -999.00000    -999.00000    -999.00000    -999.00000    -999.00000    -999.00000
     433.12080    -999.00000    -999.00000    -999.00000    -999.00000    -999.00000    -999.00000    -999.00000    -999.00000    -999.00000
     433.27320    -999.00000    -999.00000    -999.00000    -999.00000    -999.00000    -999.00000    -999.00000    -999.00000    -999.00000
     433.42560    -999.00000    -999.00000    -999.00000    -999.00000    -999.00000    -999.00000    -999.00000    -999.00000    -999.00000
     433.57800    -999.00000    -999.00000    -999.00000    -999.00000    -999.00000    -999.00000    -999.00000    -999.00000    -999.00000
     433.73040    -999.00000    -999.00000    -999.00000    -999.00000    -999.00000    -999.00000    -999.00000    -999.00000    -999.00000
     433.88280    -999.00000    -999.00000    -999.00000    -999.00000    -999.00000    -999.00000    -999.00000    -999.00000    -999.00000
     434.03520    -999.00000    -999.00000    -999.00000    -999.00000    -999.00000    -999.00000    -999.00000    -999.00000    -999.00000
     434.18760    -999.00000    -999.00000    -999.00000    -999.00000    -999.00000    -999.00000    -999.00000    -999.00000    -999.00000
     434.34000    -999.00000    -999.00000    -999.00000    -999.00000    -999.00000    -999.00000    -999.00000    -999.00000    -999.00000
     434.49240    -999.00000    -999.00000    -999.00000    -999.00000    -999.00000    -999.00000    -999.00000    -999.00000    -999.00000
     434.64480    -999.00000    -999.00000    -999.00000    -999.00000    -999.00000    -999.00000    -999.00000    -999.00000    -999.00000
     434.79720    -999.00000    -999.00000    -999.00000    -999.00000    -999.00000    -999.00000    -999.00000    -999.00000    -999.00000
     434.94960    -999.00000    -999.00000    -999.00000    -999.00000    -999.00000    -999.00000    -999.00000    -999.00000    -999.00000
     435.10200    -999.00000    -999.00000    -999.00000    -999.00000    -999.00000    -999.00000    -999.00000    -999.00000    -999.00000
     435.25440    -999.00000    -999.00000    -999.00000    -999.00000    -999.00000    -999.00000    -999.00000    -999.00000    -999.00000
     435.40680    -999.00000    -999.00000    -999.00000    -999.00000    -999.00000    -999.00000    -999.00000    -999.00000    -999.00000
     435.55920    -999.00000    -999.00000    -999.00000    -999.00000    -999.00000    -999.00000    -999.00000    -999.00000    -999.00000
     435.71160    -999.00000    -999.00000    -999.00000    -999.00000    -999.00000    -999.00000    -999.00000    -999.00000    -999.00000
     435.86400    -999.00000    -999.00000    -999.00000    -999.00000    -999.00000    -999.00000    -999.00000    -999.00000    -999.00000
     436.01640    -999.00000    -999.00000    -999.00000    -999.00000    -999.00000    -999.00000    -999.00000    -999.00000    -999.00000
     436.16880    -999.00000    -999.00000    -999.00000    -999.00000    -999.00000    -999.00000    -999.00000    -999.00000    -999.00000
     436.32120    -999.00000    -999.00000    -999.00000    -999.00000    -999.00000    -999.00000    -999.00000    -999.00000    -999.00000
     436.47360    -999.00000    -999.00000    -999.00000    -999.00000    -999.00000    -999.00000    -999.00000    -999.00000    -999.00000
     436.62600    -999.00000    -999.00000    -999.00000    -999.00000    -999.00000    -999.00000    -999.00000    -999.00000    -999.00000
     436.77840    -999.00000    -999.00000    -999.00000    -999.00000    -999.00000    -999.00000    -999.00000    -999.00000    -999.00000
     436.93080    -999.00000    -999.00000    -999.00000    -999.00000    -999.00000    -999.00000    -999.00000    -999.00000    -999.00000
     437.08320    -999.00000    -999.00000    -999.00000    -999.00000    -999.00000    -999.00000    -999.00000    -999.00000    -999.00000
     437.23560    -999.00000    -999.00000    -999.00000    -999.00000    -999.00000    -999.00000    -999.00000    -999.00000    -999.00000
     437.38800    -999.00000    -999.00000    -999.00000    -999.00000    -999.00000    -999.00000    -999.00000    -999.00000    -999.00000
     437.54040    -999.00000    -999.00000    -999.00000    -999.00000    -999.00000    -999.00000    -999.00000    -999.00000    -999.00000
     437.69280    -999.00000    -999.00000    -999.00000    -999.00000    -999.00000    -999.00000    -999.00000    -999.00000    -999.00000
     437.84520    -999.00000    -999.00000    -999.00000    -999.00000    -999.00000    -999.00000    -999.00000    -999.00000    -999.00000
     437.99760    -999.00000    -999.00000    -999.00000    -999.00000    -999.00000    -999.00000    -999.00000    -999.00000    -999.00000
     438.15000    -999.00000    -999.00000    -999.00000    -999.00000    -999.00000    -999.00000    -999.00000    -999.00000    -999.00000
     438.30240    -999.00000    -999.00000    -999.00000    -999.00000    -999.00000    -999.00000    -999.00000    -999.00000    -999.00000
     438.45480    -999.00000    -999.00000    -999.00000    -999.00000    -999.00000    -999.00000    -999.00000    -999.00000    -999.00000
     438.60720    -999.00000    -999.00000    -999.00000    -999.00000    -999.00000    -999.00000    -999.00000    -999.00000    -999.00000
     438.75960    -999.00000    -999.00000    -999.00000    -999.00000    -999.00000    -999.00000    -999.00000    -999.00000    -999.00000
     438.91200    -999.00000    -999.00000    -999.00000    -999.00000    -999.00000    -999.00000    -999.00000    -999.00000    -999.00000
     439.06440    -999.00000    -999.00000    -999.00000    -999.00000    -999.00000    -999.00000    -999.00000    -999.00000    -999.00000
     439.21680    -999.00000    -999.00000    -999.00000    -999.00000    -999.00000    -999.00000    -999.00000    -999.00000    -999.00000
     439.36920    -999.00000    -999.00000    -999.00000    -999.00000    -999.00000    -999.00000    -999.00000    -999.00000    -999.00000
     439.52160    -999.00000    -999.00000    -999.00000    -999.00000    -999.00000    -999.00000    -999.00000    -999.00000    -999.00000
     439.67400    -999.00000    -999.00000    -999.00000    -999.00000    -999.00000    -999.00000    -999.00000    -999.00000    -999.00000
     439.82640    -999.00000    -999.00000    -999.00000    -999.00000    -999.00000    -999.00000    -999.00000    -999.00000    -999.00000
     439.97880    -999.00000    -999.00000    -999.00000    -999.00000    -999.00000    -999.00000    -999.00000    -999.00000    -999.00000
     440.13120    -999.00000    -999.00000    -999.00000    -999.00000    -999.00000    -999.00000    -999.00000    -999.00000    -999.00000
     440.28360    -999.00000    -999.00000    -999.00000    -999.00000    -999.00000    -999.00000    -999.00000    -999.00000    -999.00000
     440.43600    -999.00000    -999.00000    -999.00000    -999.00000    -999.00000    -999.00000    -999.00000    -999.00000    -999.00000
     440.58840    -999.00000    -999.00000    -999.00000    -999.00000    -999.00000    -999.00000    -999.00000    -999.00000    -999.00000
     440.74080    -999.00000    -999.00000    -999.00000    -999.00000    -999.00000    -999.00000    -999.00000    -999.00000    -999.00000
     440.89320    -999.00000    -999.00000    -999.00000    -999.00000    -999.00000    -999.00000    -999.00000    -999.00000    -999.00000
     441.04560    -999.00000    -999.00000    -999.00000    -999.00000    -999.00000    -999.00000    -999.00000    -999.00000    -999.00000
     441.19800    -999.00000    -999.00000    -999.00000    -999.00000    -999.00000    -999.00000    -999.00000    -999.00000    -999.00000
     441.35040    -999.00000    -999.00000    -999.00000    -999.00000    -999.00000    -999.00000    -999.00000    -999.00000    -999.00000
     441.50280    -999.00000    -999.00000    -999.00000    -999.00000    -999.00000    -999.00000    -999.00000    -999.00000    -999.00000
     441.65520    -999.00000    -999.00000    -999.00000    -999.00000    -999.00000    -999.00000    -999.00000    -999.00000    -999.00000
     441.80760    -999.00000    -999.00000    -999.00000    -999.00000    -999.00000    -999.00000    -999.00000    -999.00000    -999.00000
     441.96000    -999.00000    -999.00000    -999.00000    -999.00000    -999.00000    -999.00000    -999.00000    -999.00000    -999.00000
     442.11240    -999.00000    -999.00000    -999.00000    -999.00000    -999.00000    -999.00000    -999.00000    -999.00000    -999.00000
     442.26480    -999.00000    -999.00000    -999.00000    -999.00000    -999.00000    -999.00000    -999.00000    -999.00000    -999.00000
     442.41720    -999.00000    -999.00000    -999.00000    -999.00000    -999.00000    -999.00000    -999.00000    -999.00000    -999.00000
     442.56960    -999.00000    -999.00000    -999.00000    -999.00000    -999.00000    -999.00000    -999.00000    -999.00000    -999.00000
     442.72200    -999.00000    -999.00000    -999.00000    -999.00000    -999.00000    -999.00000    -999.00000    -999.00000    -999.00000
     442.87440    -999.00000    -999.00000    -999.00000    -999.00000    -999.00000    -999.00000    -999.00000    -999.00000    -999.00000
     443.02680    -999.00000    -999.00000    -999.00000    -999.00000    -999.00000    -999.00000    -999.00000    -999.00000    -999.00000
     443.17920    -999.00000    -999.00000    -999.00000    -999.00000    -999.00000    -999.00000    -999.00000    -999.00000    -999.00000
     443.33160    -999.00000    -999.00000    -999.00000    -999.00000    -999.00000    -999.00000    -999.00000    -999.00000    -999.00000
     443.48400    -999.00000    -999.00000    -999.00000    -999.00000    -999.00000    -999.00000    -999.00000    -999.00000    -999.00000
     443.63640    -999.00000    -999.00000    -999.00000    -999.00000    -999.00000    -999.00000    -999.00000    -999.00000    -999.00000
     443.78880    -999.00000    -999.00000    -999.00000    -999.00000    -999.00000    -999.00000    -999.00000    -999.00000    -999.00000
     443.94120    -999.00000    -999.00000    -999.00000    -999.00000    -999.00000    -999.00000    -999.00000    -999.00000    -999.00000
     444.09360    -999.00000    -999.00000    -999.00000    -999.00000    -999.00000    -999.00000    -999.00000    -999.00000    -999.00000
     444.24600    -999.00000    -999.00000    -999.00000    -999.00000    -999.00000    -999.00000    -999.00000    -999.00000    -999.00000
     444.39840    -999.00000    -999.00000    -999.00000    -999.00000    -999.00000    -999.00000    -999.00000    -999.00000    -999.00000
     444.55080    -999.00000    -999.00000    -999.00000    -999.00000    -999.00000    -999.00000    -999.00000    -999.00000    -999.00000
     444.70320    -999.00000    -999.00000    -999.00000    -999.00000    -999.00000    -999.00000    -999.00000    -999.00000    -999.00000
     444.85560    -999.00000    -999.00000    -999.00000    -999.00000    -999.00000    -999.00000    -999.00000    -999.00000    -999.00000
     445.00800    -999.00000    -999.00000    -999.00000    -999.00000    -999.00000    -999.00000    -999.00000    -999.00000    -999.00000
     445.16040    -999.00000    -999.00000    -999.00000    -999.00000    -999.00000    -999.00000    -999.00000    -999.00000    -999.00000
     445.31280    -999.00000    -999.00000    -999.00000    -999.00000    -999.00000    -999.00000    -999.00000    -999.00000    -999.00000
     445.46520    -999.00000    -999.00000    -999.00000    -999.00000    -999.00000    -999.00000    -999.00000    -999.00000    -999.00000
     445.61760    -999.00000    -999.00000    -999.00000    -999.00000    -999.00000    -999.00000    -999.00000    -999.00000    -999.00000
     445.77000    -999.00000    -999.00000    -999.00000    -999.00000    -999.00000    -999.00000    -999.00000    -999.00000    -999.00000
     445.92240    -999.00000    -999.00000    -999.00000    -999.00000    -999.00000    -999.00000    -999.00000    -999.00000    -999.00000
     446.07480    -999.00000    -999.00000    -999.00000    -999.00000    -999.00000    -999.00000    -999.00000    -999.00000    -999.00000
     446.22720    -999.00000    -999.00000    -999.00000    -999.00000    -999.00000    -999.00000    -999.00000    -999.00000    -999.00000
     446.37960    -999.00000    -999.00000    -999.00000    -999.00000    -999.00000    -999.00000    -999.00000    -999.00000    -999.00000
     446.53200    -999.00000    -999.00000    -999.00000    -999.00000    -999.00000    -999.00000    -999.00000    -999.00000    -999.00000
     446.68440    -999.00000    -999.00000    -999.00000    -999.00000    -999.00000    -999.00000    -999.00000    -999.00000    -999.00000
     446.83680    -999.00000    -999.00000    -999.00000    -999.00000    -999.00000    -999.00000    -999.00000    -999.00000    -999.00000
     446.98920    -999.00000    -999.00000    -999.00000    -999.00000    -999.00000    -999.00000    -999.00000    -999.00000    -999.00000
     447.14160    -999.00000    -999.00000    -999.00000    -999.00000    -999.00000    -999.00000    -999.00000    -999.00000    -999.00000
     447.29400    -999.00000    -999.00000    -999.00000    -999.00000    -999.00000    -999.00000    -999.00000    -999.00000    -999.00000
     447.44640    -999.00000    -999.00000    -999.00000    -999.00000    -999.00000    -999.00000    -999.00000    -999.00000    -999.00000
     447.59880    -999.00000    -999.00000    -999.00000    -999.00000    -999.00000    -999.00000    -999.00000    -999.00000    -999.00000
     447.75120    -999.00000    -999.00000    -999.00000    -999.00000    -999.00000    -999.00000    -999.00000    -999.00000    -999.00000
     447.90360    -999.00000    -999.00000    -999.00000    -999.00000    -999.00000    -999.00000    -999.00000    -999.00000    -999.00000
     448.05600    -999.00000    -999.00000    -999.00000    -999.00000    -999.00000    -999.00000    -999.00000    -999.00000    -999.00000
     448.20840    -999.00000    -999.00000    -999.00000    -999.00000    -999.00000    -999.00000    -999.00000    -999.00000    -999.00000
     448.36080    -999.00000    -999.00000    -999.00000    -999.00000    -999.00000    -999.00000    -999.00000    -999.00000    -999.00000
     448.51320    -999.00000    -999.00000    -999.00000    -999.00000    -999.00000    -999.00000    -999.00000    -999.00000    -999.00000
     448.66560    -999.00000    -999.00000    -999.00000    -999.00000    -999.00000    -999.00000    -999.00000    -999.00000    -999.00000
     448.81800    -999.00000    -999.00000    -999.00000    -999.00000    -999.00000    -999.00000    -999.00000    -999.00000    -999.00000
     448.97040    -999.00000    -999.00000    -999.00000    -999.00000    -999.00000    -999.00000    -999.00000    -999.00000    -999.00000
     449.12280    -999.00000    -999.00000    -999.00000    -999.00000    -999.00000    -999.00000    -999.00000    -999.00000    -999.00000
     449.27520    -999.00000    -999.00000    -999.00000    -999.00000    -999.00000    -999.00000    -999.00000    -999.00000    -999.00000
     449.42760    -999.00000    -999.00000    -999.00000    -999.00000    -999.00000    -999.00000    -999.00000    -999.00000    -999.00000
     449.58000    -999.00000    -999.00000    -999.00000    -999.00000    -999.00000    -999.00000    -999.00000    -999.00000    -999.00000
     449.73240    -999.00000    -999.00000    -999.00000    -999.00000    -999.00000    -999.00000    -999.00000    -999.00000    -999.00000
     449.88480    -999.00000    -999.00000    -999.00000    -999.00000    -999.00000    -999.00000    -999.00000    -999.00000    -999.00000
     450.03720    -999.00000    -999.00000    -999.00000    -999.00000    -999.00000    -999.00000    -999.00000    -999.00000    -999.00000
     450.18960    -999.00000    -999.00000    -999.00000    -999.00000    -999.00000    -999.00000    -999.00000    -999.00000    -999.00000
     450.34200    -999.00000    -999.00000    -999.00000    -999.00000    -999.00000    -999.00000    -999.00000    -999.00000    -999.00000
     450.49440    -999.00000    -999.00000    -999.00000    -999.00000    -999.00000    -999.00000    -999.00000    -999.00000    -999.00000
     450.64680    -999.00000    -999.00000    -999.00000    -999.00000    -999.00000    -999.00000    -999.00000    -999.00000    -999.00000
     450.79920    -999.00000    -999.00000    -999.00000    -999.00000    -999.00000    -999.00000    -999.00000    -999.00000    -999.00000
     450.95160    -999.00000    -999.00000    -999.00000    -999.00000    -999.00000    -999.00000    -999.00000    -999.00000    -999.00000
     451.10400    -999.00000     119.65585      13.93073    -999.00000    -999.00000    -999.00000    -999.00000    -999.00000    -999.00000
     451.25640    -999.00000     120.42452      14.98020    -999.00000    -999.00000    -999.00000    -999.00000    -999.00000    -999.00000
     451.40880    -999.00000     118.36819      18.17680    -999.00000    -999.00000    -999.00000    -999.00000    -999.00000    -999.00000
     451.56120    -999.00000     118.06283      17.13180    -999.00000    -999.00000    -999.00000    -999.00000    -999.00000    -999.00000
     451.71360    -999.00000     115.98280      16.07380    -999.00000    -999.00000    -999.00000    -999.00000    -999.00000    -999.00000
     451.86600    -999.00000     117.88403      16.15569    -999.00000    -999.00000    -999.00000    -999.00000    -999.00000    -999.00000
     452.01840    -999.00000     111.93037      22.30272    -999.00000    -999.00000    -999.00000    -999.00000    -999.00000    -999.00000
     452.17080    -999.00000      99.02091      29.25014    -999.00000    -999.00000    -999.00000    -999.00000    -999.00000    -999.00000
     452.32320    -999.00000      95.38034      35.34673    -999.00000    -999.00000    -999.00000    -999.00000    -999.00000    -999.00000
     452.47560    -999.00000      97.78977      36.79966    -999.00000    -999.00000    -999.00000    -999.00000    -999.00000    -999.00000
     452.62800    -999.00000      97.50473      34.24674    -999.00000    -999.00000    -999.00000    -999.00000    -999.00000    -999.00000
     452.78040    -999.00000      97.46400      25.87169    -999.00000    -999.00000    -999.00000    -999.00000    -999.00000    -999.00000
     452.93280    -999.00000      98.47661      20.77328    -999.00000    -999.00000    -999.00000    -999.00000    -999.00000    -999.00000
     453.08520    -999.00000     107.99090      12.74876    -999.00000    -999.00000    -999.00000    -999.00000    -999.00000    -999.00000
     453.23760    -999.00000     110.36488      14.20716    -999.00000    -999.00000    -999.00000    -999.00000    -999.00000    -999.00000
     453.39000    -999.00000     108.74195      12.74304    -999.00000    -999.00000    -999.00000    -999.00000    -999.00000    -999.00000
     453.54240    -999.00000     109.13577      16.39016    -999.00000    -999.00000    -999.00000    -999.00000    -999.00000    -999.00000
     453.69480    -999.00000     108.07821      15.30450    -999.00000    -999.00000    -999.00000    -999.00000    -999.00000    -999.00000
     453.84720    -999.00000     107.58835      13.85034    -999.00000    -999.00000    -999.00000    -999.00000    -999.00000    -999.00000
     453.99960    -999.00000     106.12553      14.07148    -999.00000    -999.00000    -999.00000    -999.00000    -999.00000    -999.00000
     454.15200    -999.00000     106.12080      11.51844    -999.00000    -999.00000    -999.00000    -999.00000    -999.00000    -999.00000
     454.30440    -999.00000     108.52537      13.16425    -999.00000    -999.00000    -999.00000    -999.00000    -999.00000    -999.00000
     454.45680    -999.00000     108.72147       9.65443    -999.00000    -999.00000    -999.00000    -999.00000    -999.00000    -999.00000
     454.60920    -999.00000     110.27235      12.93669    -999.00000    -999.00000    -999.00000    -999.00000    -999.00000    -999.00000
     454.76160    -999.00000     107.16619      13.34676    -999.00000    -999.00000    -999.00000    -999.00000    -999.00000    -999.00000
     454.91400    -999.00000     107.90333      18.09435    -999.00000    -999.00000    -999.00000    -999.00000    -999.00000    -999.00000
     455.06640    -999.00000     106.74161      18.45137    -999.00000    -999.00000    -999.00000    -999.00000    -999.00000    -999.00000
     455.21880    -999.00000     103.69489      17.85746    -999.00000    -999.00000    -999.00000    -999.00000    -999.00000    -999.00000
     455.37120    -999.00000     102.38752      15.39033    -999.00000    -999.00000    -999.00000    -999.00000    -999.00000    -999.00000
     455.52360    -999.00000     104.78327      13.93094    -999.00000    -999.00000    -999.00000    -999.00000    -999.00000    -999.00000
     455.67600    -999.00000     101.16035      11.24625    -999.00000    -999.00000    -999.00000    -999.00000    -999.00000    -999.00000
     455.82840    -999.00000     102.36749       9.70105    -999.00000    -999.00000    -999.00000    -999.00000    -999.00000    -999.00000
     455.98080    -999.00000     103.71517       9.32884    -999.00000    -999.00000    -999.00000    -999.00000    -999.00000    -999.00000
     456.13320    -999.00000     104.11606      12.60729    -999.00000    -999.00000    -999.00000    -999.00000    -999.00000    -999.00000
     456.28560    -999.00000     105.01382      15.16066    -999.00000    -999.00000    -999.00000    -999.00000    -999.00000    -999.00000
     456.43800    -999.00000     106.35547      14.80473    -999.00000    -999.00000    -999.00000    -999.00000    -999.00000    -999.00000
     456.59040    -999.00000     105.23260      12.34583    -999.00000    -999.00000    -999.00000    -999.00000    -999.00000    -999.00000
     456.74280    -999.00000     103.11870      13.79356    -999.00000    -999.00000    -999.00000    -999.00000    -999.00000    -999.00000
     456.89520    -999.00000     103.77974      13.52233    -999.00000    -999.00000    -999.00000    -999.00000    -999.00000    -999.00000
     457.04760    -999.00000     101.95527      12.84206    -999.00000    -999.00000    -999.00000    -999.00000    -999.00000    -999.00000
     457.20000    -999.00000     101.55254      11.74050    -999.00000    -999.00000    -999.00000    -999.00000    -999.00000    -999.00000
     457.35240    -999.00000     106.53143      12.96978    -999.00000    -999.00000    -999.00000    -999.00000    -999.00000    -999.00000
     457.50480    -999.00000     109.07825      16.98192    -999.00000    -999.00000    -999.00000    -999.00000    -999.00000    -999.00000
     457.65720    -999.00000     108.07339      16.44725    -999.00000    -999.00000    -999.00000    -999.00000    -999.00000    -999.00000
     457.80960    -999.00000     105.14137      18.04955    -999.00000    -999.00000    -999.00000    -999.00000    -999.00000    -999.00000
     457.96200    -999.00000     103.85992      17.58664    -999.00000    -999.00000    -999.00000    -999.00000    -999.00000    -999.00000
     458.11440    -999.00000     105.13379      17.03105    -999.00000    -999.00000    -999.00000    -999.00000    -999.00000    -999.00000
     458.26680    -999.00000     109.31261      15.20737    -999.00000    -999.00000    -999.00000    -999.00000    -999.00000    -999.00000
     458.41920    -999.00000     110.89706      14.38768    -999.00000    -999.00000    -999.00000    -999.00000    -999.00000    -999.00000
     458.57160    -999.00000     112.32246      16.21543    -999.00000    -999.00000    -999.00000    -999.00000    -999.00000    -999.00000
     458.72400    -999.00000     112.06452      13.56825    -999.00000    -999.00000    -999.00000    -999.00000    -999.00000    -999.00000
     458.87640    -999.00000     112.53246      11.92735    -999.00000    -999.00000    -999.00000    -999.00000    -999.00000    -999.00000
     459.02880    -999.00000     111.37531       9.38444    -999.00000    -999.00000    -999.00000    -999.00000    -999.00000    -999.00000
     459.18120    -999.00000     110.89655      13.48231    -999.00000    -999.00000    -999.00000    -999.00000    -999.00000    -999.00000
     459.33360    -999.00000     112.87561      14.57500    -999.00000    -999.00000    -999.00000    -999.00000    -999.00000    -999.00000
     459.48600    -999.00000     112.40935      18.30435    -999.00000    -999.00000    -999.00000    -999.00000    -999.00000    -999.00000
     459.63840    -999.00000     110.14822      18.66617    -999.00000    -999.00000    -999.00000    -999.00000    -999.00000    -999.00000
     459.79080    -999.00000     110.43317      22.08298    -999.00000    -999.00000    -999.00000    -999.00000    -999.00000    -999.00000
     459.94320    -999.00000     108.30690      20.88661    -999.00000    -999.00000    -999.00000    -999.00000    -999.00000    -999.00000
     460.09560    -999.00000     108.22911      21.34476    -999.00000    -999.00000    -999.00000    -999.00000    -999.00000    -999.00000
     460.24800    -999.00000     102.29836      24.13554    -999.00000    -999.00000    -999.00000    -999.00000    -999.00000    -999.00000
     460.40040    -999.00000     100.66985      23.42697    -999.00000    -999.00000    -999.00000    -999.00000    -999.00000    -999.00000
     460.55280    -999.00000      99.65789      21.78765    -999.00000    -999.00000    -999.00000    -999.00000    -999.00000    -999.00000
     460.70520    -999.00000     101.42163      15.58708    -999.00000    -999.00000    -999.00000    -999.00000    -999.00000    -999.00000
     460.85760    -999.00000     104.79339      17.08236    -999.00000    -999.00000    -999.00000    -999.00000    -999.00000    -999.00000
     461.01000    -999.00000     107.75381      16.07090    -999.00000    -999.00000    -999.00000    -999.00000    -999.00000    -999.00000
     461.16240    -999.00000     109.26086      14.56274    -999.00000    -999.00000    -999.00000    -999.00000    -999.00000    -999.00000
     461.31480    -999.00000     111.80116      13.06674    -999.00000    -999.00000    -999.00000    -999.00000    -999.00000    -999.00000
     461.46720    -999.00000     111.07687      11.61804    -999.00000    -999.00000    -999.00000    -999.00000    -999.00000    -999.00000
     461.61960    -999.00000     109.96891      11.20804    -999.00000    -999.00000    -999.00000    -999.00000    -999.00000    -999.00000
     461.77200    -999.00000     104.59071      10.83484    -999.00000    -999.00000    -999.00000    -999.00000    -999.00000    -999.00000
     461.92440    -999.00000     101.34151      20.32310    -999.00000    -999.00000    -999.00000    -999.00000    -999.00000    -999.00000
     462.07680    -999.00000     101.38550      31.38886    -999.00000    -999.00000    -999.00000    -999.00000    -999.00000    -999.00000
     462.22920    -999.00000     104.23763      47.77525    -999.00000    -999.00000    -999.00000    -999.00000    -999.00000    -999.00000
     462.38160    -999.00000     104.96343      55.91153    -999.00000    -999.00000    -999.00000    -999.00000    -999.00000    -999.00000
     462.53400    -999.00000     113.66039      67.14884    -999.00000    -999.00000    -999.00000    -999.00000    -999.00000    -999.00000
     462.68640    -999.00000     119.66213      67.18570    -999.00000    -999.00000    -999.00000    -999.00000    -999.00000    -999.00000
     462.83880    -999.00000     126.60155      68.82494    -999.00000    -999.00000    -999.00000    -999.00000    -999.00000    -999.00000
     462.99120    -999.00000     126.74699      65.14884    -999.00000    -999.00000    -999.00000    -999.00000    -999.00000    -999.00000
     463.14360    -999.00000     123.88767      69.03754    -999.00000    -999.00000    -999.00000    -999.00000    -999.00000    -999.00000
     463.29600    -999.00000     118.38611      63.64071    -999.00000    -999.00000    -999.00000    -999.00000    -999.00000    -999.00000
     463.44840    -999.00000     115.60276      54.57235    -999.00000    -999.00000    -999.00000    -999.00000    -999.00000    -999.00000
     463.60080    -999.00000     114.63989      37.35962    -999.00000    -999.00000    -999.00000    -999.00000    -999.00000    -999.00000
     463.75320    -999.00000     112.62609      25.67760    -999.00000    -999.00000    -999.00000    -999.00000    -999.00000    -999.00000
     463.90560    -999.00000     110.39410      22.67618    -999.00000    -999.00000    -999.00000    -999.00000    -999.00000    -999.00000
     464.05800    -999.00000     107.18070      25.42164    -999.00000    -999.00000    -999.00000    -999.00000    -999.00000    -999.00000
     464.21040    -999.00000     106.18799      27.33662    -999.00000    -999.00000    -999.00000    -999.00000    -999.00000    -999.00000
     464.36280    -999.00000     104.47306      23.78284    -999.00000    -999.00000    -999.00000    -999.00000    -999.00000    -999.00000
     464.51520    -999.00000     102.60407      19.03075    -999.00000    -999.00000    -999.00000    -999.00000    -999.00000    -999.00000
     464.66760    -999.00000     102.02355      18.62054    -999.00000    -999.00000    -999.00000    -999.00000    -999.00000    -999.00000
     464.82000    -999.00000     101.81863      20.81789    -999.00000    -999.00000    -999.00000    -999.00000    -999.00000    -999.00000
     464.97240    -999.00000     104.50105      18.99757    -999.00000    -999.00000    -999.00000    -999.00000    -999.00000    -999.00000
     465.12480    -999.00000     106.36182      16.53853    -999.00000    -999.00000    -999.00000    -999.00000    -999.00000    -999.00000
     465.27720    -999.00000     104.19240      15.43320    -999.00000    -999.00000    -999.00000    -999.00000    -999.00000    -999.00000
     465.42960    -999.00000     104.07621      15.07563    -999.00000    -999.00000    -999.00000    -999.00000    -999.00000    -999.00000
     465.58200    -999.00000     104.97102      15.48536    -999.00000    -999.00000    -999.00000    -999.00000    -999.00000    -999.00000
     465.73440    -999.00000     104.96440      12.92994    -999.00000    -999.00000    -999.00000    -999.00000    -999.00000    -999.00000
     465.88680    -999.00000     106.61394      14.65504    -999.00000    -999.00000    -999.00000    -999.00000    -999.00000    -999.00000
     466.03920    -999.00000     108.22675      14.11425    -999.00000    -999.00000    -999.00000    -999.00000    -999.00000    -999.00000
     466.19160    -999.00000     106.58786      17.40999    -999.00000    -999.00000    -999.00000    -999.00000    -999.00000    -999.00000
     466.34400    -999.00000     107.66190      20.27903    -999.00000    -999.00000    -999.00000    -999.00000    -999.00000    -999.00000
     466.49640    -999.00000     109.70601      22.04963    -999.00000    -999.00000    -999.00000    -999.00000    -999.00000    -999.00000
     466.64880    -999.00000     110.16715      20.93501    -999.00000    -999.00000    -999.00000    -999.00000    -999.00000    -999.00000
     466.80120    -999.00000     112.02632      16.34093    -999.00000    -999.00000    -999.00000    -999.00000    -999.00000    -999.00000
     466.95360    -999.00000     110.46055      16.39380    -999.00000    -999.00000    -999.00000    -999.00000    -999.00000    -999.00000
     467.10600    -999.00000     108.75786      16.36110    -999.00000    -999.00000    -999.00000    -999.00000    -999.00000    -999.00000
     467.25840    -999.00000     107.76899      19.25593    -999.00000    -999.00000    -999.00000    -999.00000    -999.00000    -999.00000
     467.41080    -999.00000     107.69871      20.02253    -999.00000    -999.00000    -999.00000    -999.00000    -999.00000    -999.00000
     467.56320    -999.00000     107.61261      22.26429    -999.00000    -999.00000    -999.00000    -999.00000    -999.00000    -999.00000
     467.71560    -999.00000     108.84258      20.68515    -999.00000    -999.00000    -999.00000    -999.00000    -999.00000    -999.00000
     467.86800    -999.00000     111.25157      19.53451    -999.00000    -999.00000    -999.00000    -999.00000    -999.00000    -999.00000
     468.02040    -999.00000     111.23620      19.53440    -999.00000    -999.00000    -999.00000    -999.00000    -999.00000    -999.00000
     468.17280    -999.00000     110.28230      18.21892    -999.00000    -999.00000    -999.00000    -999.00000    -999.00000    -999.00000
     468.32520    -999.00000     109.68076      17.32028    -999.00000    -999.00000    -999.00000    -999.00000    -999.00000    -999.00000
     468.47760    -999.00000     107.68869      15.07851    -999.00000    -999.00000    -999.00000    -999.00000    -999.00000    -999.00000
     468.63000    -999.00000     109.76750      15.07170    -999.00000    -999.00000    -999.00000    -999.00000    -999.00000    -999.00000
     468.78240    -999.00000     110.12037      13.43105    -999.00000    -999.00000    -999.00000    -999.00000    -999.00000    -999.00000
     468.93480    -999.00000     110.34048      13.02114    -999.00000    -999.00000    -999.00000    -999.00000    -999.00000    -999.00000
     469.08720    -999.00000     111.40639      14.85143    -999.00000    -999.00000    -999.00000    -999.00000    -999.00000    -999.00000
     469.23960    -999.00000     110.33491      16.49215    -999.00000    -999.00000    -999.00000    -999.00000    -999.00000    -999.00000
     469.39200    -999.00000     111.64378      16.21683    -999.00000    -999.00000    -999.00000    -999.00000    -999.00000    -999.00000
     469.54440    -999.00000     110.07735      15.84294    -999.00000    -999.00000    -999.00000    -999.00000    -999.00000    -999.00000
     469.69680    -999.00000     110.83842      16.25276    -999.00000    -999.00000    -999.00000    -999.00000    -999.00000    -999.00000
     469.84920    -999.00000     114.65494      20.62219    -999.00000    -999.00000    -999.00000    -999.00000    -999.00000    -999.00000
     470.00160    -999.00000     114.47263      20.25853    -999.00000    -999.00000    -999.00000    -999.00000    -999.00000    -999.00000
     470.15400    -999.00000     116.02255      16.16039    -999.00000    -999.00000    -999.00000    -999.00000    -999.00000    -999.00000
     470.30640    -999.00000     121.84835       9.61132    -999.00000    -999.00000    -999.00000    -999.00000    -999.00000    -999.00000
     470.45880    -999.00000     123.34996       8.61109    -999.00000    -999.00000    -999.00000    -999.00000    -999.00000    -999.00000
     470.61120    -999.00000     117.91971      13.20747    -999.00000    -999.00000    -999.00000    -999.00000    -999.00000    -999.00000
     470.76360    -999.00000     131.40422      17.20782    -999.00000    -999.00000    -999.00000    -999.00000    -999.00000    -999.00000
     470.91600    -999.00000     135.21495      18.84735    -999.00000    -999.00000    -999.00000    -999.00000    -999.00000    -999.00000
     471.06840    -999.00000     139.18152      27.97544    -999.00000    -999.00000    -999.00000    -999.00000    -999.00000    -999.00000
     471.22080    -999.00000     133.58932      32.70985    -999.00000    -999.00000    -999.00000    -999.00000    -999.00000    -999.00000
     471.37320    -999.00000     139.25537      46.64379    -999.00000    -999.00000    -999.00000    -999.00000    -999.00000    -999.00000
     471.52560    -999.00000     134.70613      54.63084    -999.00000    -999.00000    -999.00000    -999.00000    -999.00000    -999.00000
     471.67800    -999.00000     135.09875      65.15491    -999.00000    -999.00000    -999.00000    -999.00000    -999.00000    -999.00000
     471.83040    -999.00000     133.33797      69.19252    -999.00000    -999.00000    -999.00000    -999.00000    -999.00000    -999.00000
     471.98280    -999.00000     131.57027      67.15339    -999.00000    -999.00000    -999.00000    -999.00000    -999.00000    -999.00000
     472.13520    -999.00000     129.37732      62.45584    -999.00000    -999.00000    -999.00000    -999.00000    -999.00000    -999.00000
     472.28760    -999.00000     129.58589      62.41590    -999.00000    -999.00000    -999.00000    -999.00000    -999.00000    -999.00000
     472.44000    -999.00000     130.23004      64.05514    -999.00000    -999.00000    -999.00000    -999.00000    -999.00000    -999.00000
     472.59240    -999.00000     131.51038      67.36758    -999.00000    -999.00000    -999.00000    -999.00000    -999.00000    -999.00000
     472.74480    -999.00000     129.94426      63.33398    -999.00000    -999.00000    -999.00000    -999.00000    -999.00000    -999.00000
     472.89720    -999.00000     128.62892      61.91324    -999.00000    -999.00000    -999.00000    -999.00000    -999.00000    -999.00000
     473.04960    -999.00000     129.88737      63.34056    -999.00000    -999.00000    -999.00000    -999.00000    -999.00000    -999.00000
     473.20200    -999.00000     129.68051      67.37462    -999.00000    -999.00000    -999.00000    -999.00000    -999.00000    -999.00000
     473.35440    -999.00000     130.42593      66.31601    -999.00000    -999.00000    -999.00000    -999.00000    -999.00000    -999.00000
     473.50680    -999.00000     132.00485      69.18033    -999.00000    -999.00000    -999.00000    -999.00000    -999.00000    -999.00000
     473.65920    -999.00000     136.66925      67.23259    -999.00000    -999.00000    -999.00000    -999.00000    -999.00000    -999.00000
     473.81160    -999.00000     138.47333      70.87965    -999.00000    -999.00000    -999.00000    -999.00000    -999.00000    -999.00000
     473.96400    -999.00000     138.14442      68.73759    -999.00000    -999.00000    -999.00000    -999.00000    -999.00000    -999.00000
     474.11640    -999.00000     136.73882      69.96679    -999.00000    -999.00000    -999.00000    -999.00000    -999.00000    -999.00000
     474.26880    -999.00000     130.22961      74.66106    -999.00000    -999.00000    -999.00000    -999.00000    -999.00000    -999.00000
     474.42120    -999.00000     128.99663      71.02844    -999.00000    -999.00000    -999.00000    -999.00000    -999.00000    -999.00000
     474.57360    -999.00000     126.71761      75.02393    -999.00000    -999.00000    -999.00000    -999.00000    -999.00000    -999.00000
     474.72600    -999.00000     126.31324      75.07160    -999.00000    -999.00000    -999.00000    -999.00000    -999.00000    -999.00000
     474.87840    -999.00000     125.33089      80.39909    -999.00000    -999.00000    -999.00000    -999.00000    -999.00000    -999.00000
     475.03080    -999.00000     123.25350      77.85075    -999.00000    -999.00000    -999.00000    -999.00000    -999.00000    -999.00000
     475.18320    -999.00000     124.64307      72.35091    -999.00000    -999.00000    -999.00000    -999.00000    -999.00000    -999.00000
     475.33560    -999.00000     121.28421      65.95329    -999.00000    -999.00000    -999.00000    -999.00000    -999.00000    -999.00000
     475.48800    -999.00000     117.38997      66.55485    -999.00000    -999.00000    -999.00000    -999.00000    -999.00000    -999.00000
     475.64040    -999.00000     111.91211      63.23561    -999.00000    -999.00000    -999.00000    -999.00000    -999.00000    -999.00000
     475.79280    -999.00000     108.55962      72.35344    -999.00000    -999.00000    -999.00000    -999.00000    -999.00000    -999.00000
     475.94520    -999.00000     107.46130      71.38809    -999.00000    -999.00000    -999.00000    -999.00000    -999.00000    -999.00000
     476.09760    -999.00000     109.20033      67.74054    -999.00000    -999.00000    -999.00000    -999.00000    -999.00000    -999.00000
     476.25000    -999.00000     111.21041      53.95440    -999.00000    -999.00000    -999.00000    -999.00000    -999.00000    -999.00000
     476.40240    -999.00000     112.03742      39.02411    -999.00000    -999.00000    -999.00000    -999.00000    -999.00000    -999.00000
     476.55480    -999.00000     112.30378      34.71151    -999.00000    -999.00000    -999.00000    -999.00000    -999.00000    -999.00000
     476.70720    -999.00000     116.14174      31.84247    -999.00000    -999.00000    -999.00000    -999.00000    -999.00000    -999.00000
     476.85960    -999.00000     118.10181      34.39106    -999.00000    -999.00000    -999.00000    -999.00000    -999.00000    -999.00000
     477.01200    -999.00000     117.26199      34.73597    -999.00000    -999.00000    -999.00000    -999.00000    -999.00000    -999.00000
     477.16440    -999.00000     117.07162      35.55562    -999.00000    -999.00000    -999.00000    -999.00000    -999.00000    -999.00000
     477.31680    -999.00000     112.89020      33.37101    -999.00000    -999.00000    -999.00000    -999.00000    -999.00000    -999.00000
     477.46920    -999.00000     111.92349      31.59997    -999.00000    -999.00000    -999.00000    -999.00000    -999.00000    -999.00000
     477.62160    -999.00000     109.48863      31.73139    -999.00000    -999.00000    -999.00000    -999.00000    -999.00000    -999.00000
     477.77400    -999.00000     102.63335      31.01777    -999.00000    -999.00000    -999.00000    -999.00000    -999.00000    -999.00000
     477.92640    -999.00000     100.97256      26.91959    -999.00000    -999.00000    -999.00000    -999.00000    -999.00000    -999.00000
     478.07880    -999.00000      99.38425      24.73451    -999.00000    -999.00000    -999.00000    -999.00000    -999.00000    -999.00000
     478.23120    -999.00000     100.73017      24.35564    -999.00000    -999.00000    -999.00000    -999.00000    -999.00000    -999.00000
     478.38360    -999.00000     103.12188      32.14187    -999.00000    -999.00000    -999.00000    -999.00000    -999.00000    -999.00000
     478.53600    -999.00000     103.67645      28.87651    -999.00000    -999.00000    -999.00000    -999.00000    -999.00000    -999.00000
     478.68840    -999.00000     108.25887      28.69752    -999.00000    -999.00000    -999.00000    -999.00000    -999.00000    -999.00000
     478.84080    -999.00000     109.28311      23.86706    -999.00000    -999.00000    -999.00000    -999.00000    -999.00000    -999.00000
     478.99320    -999.00000     111.55898      24.21987    -999.00000    -999.00000    -999.00000    -999.00000    -999.00000    -999.00000
     479.14560    -999.00000     111.90927      24.62966    -999.00000    -999.00000    -999.00000    -999.00000    -999.00000    -999.00000
     479.29800    -999.00000     111.70472      23.53730    -999.00000    -999.00000    -999.00000    -999.00000    -999.00000    -999.00000
     479.45040    -999.00000     110.60571      21.53659    -999.00000    -999.00000    -999.00000    -999.00000    -999.00000    -999.00000
     479.60280    -999.00000     109.49310      18.40140    -999.00000    -999.00000    -999.00000    -999.00000    -999.00000    -999.00000
     479.75520    -999.00000     109.18223      14.48857    -999.00000    -999.00000    -999.00000    -999.00000    -999.00000    -999.00000
     479.90760    -999.00000     107.59634      17.94528    -999.00000    -999.00000    -999.00000    -999.00000    -999.00000    -999.00000
     480.06000    -999.00000     106.78618      20.13399    -999.00000    -999.00000    -999.00000    -999.00000    -999.00000    -999.00000
     480.21240    -999.00000     106.56092      22.59297    -999.00000    -999.00000    -999.00000    -999.00000    -999.00000    -999.00000
     480.36480    -999.00000     105.66389      17.49008    -999.00000    -999.00000    -999.00000    -999.00000    -999.00000    -999.00000
     480.51720    -999.00000     105.92138      15.56758    -999.00000    -999.00000    -999.00000    -999.00000    -999.00000    -999.00000
     480.66960    -999.00000     106.08708      17.76399    -999.00000    -999.00000    -999.00000    -999.00000    -999.00000    -999.00000
     480.82200    -999.00000     105.74213      22.88132    -999.00000    -999.00000    -999.00000    -999.00000    -999.00000    -999.00000
     480.97440    -999.00000     106.71751      20.83279    -999.00000    -999.00000    -999.00000    -999.00000    -999.00000    -999.00000
     481.12680    -999.00000     106.40673      16.44131    -999.00000    -999.00000    -999.00000    -999.00000    -999.00000    -999.00000
     481.27920    -999.00000     105.58527      13.52308    -999.00000    -999.00000    -999.00000    -999.00000    -999.00000    -999.00000
     481.43160    -999.00000     105.74368      14.34242    -999.00000    -999.00000    -999.00000    -999.00000    -999.00000    -999.00000
     481.58400    -999.00000     102.66899      15.08643    -999.00000    -999.00000    -999.00000    -999.00000    -999.00000    -999.00000
     481.73640    -999.00000     103.33394      15.76274    -999.00000    -999.00000    -999.00000    -999.00000    -999.00000    -999.00000
     481.88880    -999.00000     103.79565      18.16167    -999.00000    -999.00000    -999.00000    -999.00000    -999.00000    -999.00000
     482.04120    -999.00000     104.43894      20.33820    -999.00000    -999.00000    -999.00000    -999.00000    -999.00000    -999.00000
     482.19360    -999.00000     105.31762      23.20703    -999.00000    -999.00000    -999.00000    -999.00000    -999.00000    -999.00000
     482.34600    -999.00000     106.80606      23.59506    -999.00000    -999.00000    -999.00000    -999.00000    -999.00000    -999.00000
     482.49840    -999.00000     106.17556      21.64018    -999.00000    -999.00000    -999.00000    -999.00000    -999.00000    -999.00000
     482.65080    -999.00000     105.11001      20.27073    -999.00000    -999.00000    -999.00000    -999.00000    -999.00000    -999.00000
     482.80320    -999.00000     104.29198      18.08221    -999.00000    -999.00000    -999.00000    -999.00000    -999.00000    -999.00000
     482.95560    -999.00000     103.79045      18.90162    -999.00000    -999.00000    -999.00000    -999.00000    -999.00000    -999.00000
     483.10800    -999.00000     103.28745      15.98877    -999.00000    -999.00000    -999.00000    -999.00000    -999.00000    -999.00000
     483.26040    -999.00000     101.83904      15.25177    -999.00000    -999.00000    -999.00000    -999.00000    -999.00000    -999.00000
     483.41280    -999.00000     100.16546      13.20269    -999.00000    -999.00000    -999.00000    -999.00000    -999.00000    -999.00000
     483.56520    -999.00000     100.02941      16.49289    -999.00000    -999.00000    -999.00000    -999.00000    -999.00000    -999.00000
     483.71760    -999.00000     100.51875      21.13946    -999.00000    -999.00000    -999.00000    -999.00000    -999.00000    -999.00000
     483.87000    -999.00000     100.44731      25.03923    -999.00000    -999.00000    -999.00000    -999.00000    -999.00000    -999.00000
     484.02240    -999.00000     103.58830      22.75292    -999.00000    -999.00000    -999.00000    -999.00000    -999.00000    -999.00000
     484.17480    -999.00000     104.94277      22.12566    -999.00000    -999.00000    -999.00000    -999.00000    -999.00000    -999.00000
     484.32720    -999.00000     106.57555      21.77473    -999.00000    -999.00000    -999.00000    -999.00000    -999.00000    -999.00000
     484.47960    -999.00000     106.41202      21.78550    -999.00000    -999.00000    -999.00000    -999.00000    -999.00000    -999.00000
     484.63200    -999.00000     105.95965      17.39541    -999.00000    -999.00000    -999.00000    -999.00000    -999.00000    -999.00000
     484.78440    -999.00000     105.37746      17.40780    -999.00000    -999.00000    -999.00000    -999.00000    -999.00000    -999.00000
     484.93680    -999.00000     104.98743      15.75776    -999.00000    -999.00000    -999.00000    -999.00000    -999.00000    -999.00000
     485.08920    -999.00000     103.01229      13.94367    -999.00000    -999.00000    -999.00000    -999.00000    -999.00000    -999.00000
     485.24160    -999.00000     102.75592       9.97248    -999.00000    -999.00000    -999.00000    -999.00000    -999.00000    -999.00000
     485.39400    -999.00000     102.43213       8.42295    -999.00000    -999.00000    -999.00000    -999.00000    -999.00000    -999.00000
     485.54640    -999.00000     103.86996      11.33573    -999.00000    -999.00000    -999.00000    -999.00000    -999.00000    -999.00000
     485.69880    -999.00000     101.26994      12.97525    -999.00000    -999.00000    -999.00000    -999.00000    -999.00000    -999.00000
     485.85120    -999.00000     100.35928      13.70903    -999.00000    -999.00000    -999.00000    -999.00000    -999.00000    -999.00000
     486.00360    -999.00000     103.53220      15.98799    -999.00000    -999.00000    -999.00000    -999.00000    -999.00000    -999.00000
     486.15600    -999.00000     104.56011      15.75842    -999.00000    -999.00000    -999.00000    -999.00000    -999.00000    -999.00000
     486.30840    -999.00000     104.27103      17.80331    -999.00000    -999.00000    -999.00000    -999.00000    -999.00000    -999.00000
     486.46080    -999.00000     103.52018      15.53321    -999.00000    -999.00000    -999.00000    -999.00000    -999.00000    -999.00000
     486.61320    -999.00000     105.04135      17.34203    -999.00000    -999.00000    -999.00000    -999.00000    -999.00000    -999.00000
     486.76560    -999.00000     106.46867      20.21093    -999.00000    -999.00000    -999.00000    -999.00000    -999.00000    -999.00000
     486.91800    -999.00000     106.05384      19.48167    -999.00000    -999.00000    -999.00000    -999.00000    -999.00000    -999.00000
     487.07040    -999.00000     106.34137      18.03664    -999.00000    -999.00000    -999.00000    -999.00000    -999.00000    -999.00000
     487.22280    -999.00000     106.57967      13.52862    -999.00000    -999.00000    -999.00000    -999.00000    -999.00000    -999.00000
     487.37520    -999.00000     107.17505      15.70569    -999.00000    -999.00000    -999.00000    -999.00000    -999.00000    -999.00000
     487.52760    -999.00000     108.76356      13.52251    -999.00000    -999.00000    -999.00000    -999.00000    -999.00000    -999.00000
     487.68000    -999.00000     109.17726      16.39913    -999.00000    -999.00000    -999.00000    -999.00000    -999.00000    -999.00000
     487.83240    -999.00000     109.43148      14.94294    -999.00000    -999.00000    -999.00000    -999.00000    -999.00000    -999.00000
     487.98480    -999.00000     103.24809      18.22119    -999.00000    -999.00000    -999.00000    -999.00000    -999.00000    -999.00000
     488.13720    -999.00000     103.41808      17.11831    -999.00000    -999.00000    -999.00000    -999.00000    -999.00000    -999.00000
     488.28960    -999.00000     103.53859      16.03250    -999.00000    -999.00000    -999.00000    -999.00000    -999.00000    -999.00000
     488.44200    -999.00000     104.98277      13.57353    -999.00000    -999.00000    -999.00000    -999.00000    -999.00000    -999.00000
     488.59440    -999.00000     107.19389      14.30153    -999.00000    -999.00000    -999.00000    -999.00000    -999.00000    -999.00000
     488.74680    -999.00000     106.18319      17.25632    -999.00000    -999.00000    -999.00000    -999.00000    -999.00000    -999.00000
     488.89920    -999.00000     105.43168      18.25621    -999.00000    -999.00000    -999.00000    -999.00000    -999.00000    -999.00000
     489.05160    -999.00000     104.66998      15.75454    -999.00000    -999.00000    -999.00000    -999.00000    -999.00000    -999.00000
     489.20400    -999.00000     105.67661      13.16434    -999.00000    -999.00000    -999.00000    -999.00000    -999.00000    -999.00000
     489.35640    -999.00000     104.11784      13.15560    -999.00000    -999.00000    -999.00000    -999.00000    -999.00000    -999.00000
     489.50880    -999.00000     105.74415      15.21541    -999.00000    -999.00000    -999.00000    -999.00000    -999.00000    -999.00000
     489.66120    -999.00000     106.51802      22.12655    -999.00000    -999.00000    -999.00000    -999.00000    -999.00000    -999.00000
     489.81360    -999.00000     107.24663      27.28322    -999.00000    -999.00000    -999.00000    -999.00000    -999.00000    -999.00000
     489.96600    -999.00000     105.38898      32.07755    -999.00000    -999.00000    -999.00000    -999.00000    -999.00000    -999.00000
     490.11840    -999.00000     105.47139      29.17897    -999.00000    -999.00000    -999.00000    -999.00000    -999.00000    -999.00000
     490.27080    -999.00000     103.70537      24.26106    -999.00000    -999.00000    -999.00000    -999.00000    -999.00000    -999.00000
     490.42320    -999.00000     100.41132      21.37787    -999.00000    -999.00000    -999.00000    -999.00000    -999.00000    -999.00000
     490.57560    -999.00000      98.26040      16.26598    -999.00000    -999.00000    -999.00000    -999.00000    -999.00000    -999.00000
     490.72800    -999.00000      96.77524      13.39687    -999.00000    -999.00000    -999.00000    -999.00000    -999.00000    -999.00000
     490.88040    -999.00000      96.08866      11.19911    -999.00000    -999.00000    -999.00000    -999.00000    -999.00000    -999.00000
     491.03280    -999.00000      96.29108      14.47879    -999.00000    -999.00000    -999.00000    -999.00000    -999.00000    -999.00000
     491.18520    -999.00000      97.26471      18.95008    -999.00000    -999.00000    -999.00000    -999.00000    -999.00000    -999.00000
     491.33760    -999.00000      99.67857      21.27498    -999.00000    -999.00000    -999.00000    -999.00000    -999.00000    -999.00000
     491.49000    -999.00000     100.53492      18.72364    -999.00000    -999.00000    -999.00000    -999.00000    -999.00000    -999.00000
     491.64240    -999.00000     102.88598      17.53081    -999.00000    -999.00000    -999.00000    -999.00000    -999.00000    -999.00000
     491.79480    -999.00000     106.93332      17.02685    -999.00000    -999.00000    -999.00000    -999.00000    -999.00000    -999.00000
     491.94720    -999.00000     108.37806      23.96325    -999.00000    -999.00000    -999.00000    -999.00000    -999.00000    -999.00000
     492.09960    -999.00000     113.33123      33.79927    -999.00000    -999.00000    -999.00000    -999.00000    -999.00000    -999.00000
     492.25200    -999.00000     115.58829      47.96526    -999.00000    -999.00000    -999.00000    -999.00000    -999.00000    -999.00000
     492.40440    -999.00000     117.51163      62.06987    -999.00000    -999.00000    -999.00000    -999.00000    -999.00000    -999.00000
     492.55680    -999.00000     119.24993      72.35113    -999.00000    -999.00000    -999.00000    -999.00000    -999.00000    -999.00000
     492.70920    -999.00000     120.99413      70.93124    -999.00000    -999.00000    -999.00000    -999.00000    -999.00000    -999.00000
     492.86160    -999.00000     116.73990      68.83520    -999.00000    -999.00000    -999.00000    -999.00000    -999.00000    -999.00000
     493.01400    -999.00000     114.59750      61.18842    -999.00000    -999.00000    -999.00000    -999.00000    -999.00000    -999.00000
     493.16640    -999.00000     112.87756      62.06121    -999.00000    -999.00000    -999.00000    -999.00000    -999.00000    -999.00000
     493.31880    -999.00000     111.28435      58.07798    -999.00000    -999.00000    -999.00000    -999.00000    -999.00000    -999.00000
     493.47120    -999.00000     109.41367      55.44425    -999.00000    -999.00000    -999.00000    -999.00000    -999.00000    -999.00000
     493.62360    -999.00000     109.27791      49.10870    -999.00000    -999.00000    -999.00000    -999.00000    -999.00000    -999.00000
     493.77600    -999.00000     107.49617      43.97878    -999.00000    -999.00000    -999.00000    -999.00000    -999.00000    -999.00000
     493.92840    -999.00000     104.55157      44.06289    -999.00000    -999.00000    -999.00000    -999.00000    -999.00000    -999.00000
     494.08080    -999.00000     103.22552      45.09990    -999.00000    -999.00000    -999.00000    -999.00000    -999.00000    -999.00000
     494.23320    -999.00000     104.25651      47.64886    -999.00000    -999.00000    -999.00000    -999.00000    -999.00000    -999.00000
     494.38560    -999.00000     105.05582      41.39989    -999.00000    -999.00000    -999.00000    -999.00000    -999.00000    -999.00000
     494.53800    -999.00000     106.80333      34.91562    -999.00000    -999.00000    -999.00000    -999.00000    -999.00000    -999.00000
     494.69040    -999.00000     111.09299      27.95506    -999.00000    -999.00000    -999.00000    -999.00000    -999.00000    -999.00000
     494.84280    -999.00000     111.07390      29.85302    -999.00000    -999.00000    -999.00000    -999.00000    -999.00000    -999.00000
     494.99520    -999.00000     111.60915      32.00400    -999.00000    -999.00000    -999.00000    -999.00000    -999.00000    -999.00000
     495.14760    -999.00000     111.64450      36.10231    -999.00000    -999.00000    -999.00000    -999.00000    -999.00000    -999.00000
     495.30000    -999.00000     109.33192      39.38519    -999.00000    -999.00000    -999.00000    -999.00000    -999.00000    -999.00000
     495.45240    -999.00000     105.80254      46.68671    -999.00000    -999.00000    -999.00000    -999.00000    -999.00000    -999.00000
     495.60480    -999.00000     103.40943      49.52543    -999.00000    -999.00000    -999.00000    -999.00000    -999.00000    -999.00000
     495.75720    -999.00000     102.69886      52.44353    -999.00000    -999.00000    -999.00000    -999.00000    -999.00000    -999.00000
     495.90960    -999.00000     104.94109      44.93840    -999.00000    -999.00000    -999.00000    -999.00000    -999.00000    -999.00000
     496.06200    -999.00000     105.37966      39.15314    -999.00000    -999.00000    -999.00000    -999.00000    -999.00000    -999.00000
     496.21440    -999.00000     106.06254      32.71051    -999.00000    -999.00000    -999.00000    -999.00000    -999.00000    -999.00000
     496.36680    -999.00000     107.90063      33.66111    -999.00000    -999.00000    -999.00000    -999.00000    -999.00000    -999.00000
     496.51920    -999.00000     108.14108      34.00767    -999.00000    -999.00000    -999.00000    -999.00000    -999.00000    -999.00000
     496.67160    -999.00000     102.08137      35.64695    -999.00000    -999.00000    -999.00000    -999.00000    -999.00000    -999.00000
     496.82400    -999.00000     100.28797      35.64710    -999.00000    -999.00000    -999.00000    -999.00000    -999.00000    -999.00000
     496.97640    -999.00000      99.02941      36.17665    -999.00000    -999.00000    -999.00000    -999.00000    -999.00000    -999.00000
     497.12880    -999.00000     101.61205      34.77923    -999.00000    -999.00000    -999.00000    -999.00000    -999.00000    -999.00000
     497.28120    -999.00000     101.68029      30.05764    -999.00000    -999.00000    -999.00000    -999.00000    -999.00000    -999.00000
     497.43360    -999.00000     101.74759      30.89822    -999.00000    -999.00000    -999.00000    -999.00000    -999.00000    -999.00000
     497.58600    -999.00000     103.14276      30.15127    -999.00000    -999.00000    -999.00000    -999.00000    -999.00000    -999.00000
     497.73840    -999.00000     102.36777      34.33121    -999.00000    -999.00000    -999.00000    -999.00000    -999.00000    -999.00000
     497.89080    -999.00000     101.77856      30.41227    -999.00000    -999.00000    -999.00000    -999.00000    -999.00000    -999.00000
     498.04320    -999.00000     101.92559      27.63866    -999.00000    -999.00000    -999.00000    -999.00000    -999.00000    -999.00000
     498.19560    -999.00000     101.73302      24.53859    -999.00000    -999.00000    -999.00000    -999.00000    -999.00000    -999.00000
     498.34800    -999.00000     102.67132      26.37593    -999.00000    -999.00000    -999.00000    -999.00000    -999.00000    -999.00000
     498.50040    -999.00000     103.34224      28.01534    -999.00000    -999.00000    -999.00000    -999.00000    -999.00000    -999.00000
     498.65280    -999.00000     103.07162      29.83613    -999.00000    -999.00000    -999.00000    -999.00000    -999.00000    -999.00000
     498.80520    -999.00000     102.69423      26.55371    -999.00000    -999.00000    -999.00000    -999.00000    -999.00000    -999.00000
     498.95760    -999.00000     104.29886      27.37302    -999.00000    -999.00000    -999.00000    -999.00000    -999.00000    -999.00000
     499.11000    -999.00000     104.59677      24.46008    -999.00000    -999.00000    -999.00000    -999.00000    -999.00000    -999.00000
     499.26240    -999.00000     107.30984      25.71078    -999.00000    -999.00000    -999.00000    -999.00000    -999.00000    -999.00000
     499.41480    -999.00000     108.19061      23.47641    -999.00000    -999.00000    -999.00000    -999.00000    -999.00000    -999.00000
     499.56720    -999.00000     106.27688      22.03924    -999.00000    -999.00000    -999.00000    -999.00000    -999.00000    -999.00000
     499.71960    -999.00000     107.05592      19.18577    -999.00000    -999.00000    -999.00000    -999.00000    -999.00000    -999.00000
     499.87200    -999.00000     103.75671      15.53704    -999.00000    -999.00000    -999.00000    -999.00000    -999.00000    -999.00000
     500.02440    -999.00000     105.55164      16.65800    -999.00000    -999.00000    -999.00000    -999.00000    -999.00000    -999.00000
     500.17680    -999.00000     105.34052      19.71931    -999.00000    -999.00000    -999.00000    -999.00000    -999.00000    -999.00000
     500.32920    -999.00000     107.62578      19.36273    -999.00000    -999.00000    -999.00000    -999.00000    -999.00000    -999.00000
     500.48160    -999.00000     107.48771      17.32289    -999.00000    -999.00000    -999.00000    -999.00000    -999.00000    -999.00000
     500.63400    -999.00000     104.31271      16.56787    -999.00000    -999.00000    -999.00000    -999.00000    -999.00000    -999.00000
     500.78640    -999.00000     105.79286      19.52912    -999.00000    -999.00000    -999.00000    -999.00000    -999.00000    -999.00000
     500.93880    -999.00000     105.26045      20.43811    -999.00000    -999.00000    -999.00000    -999.00000    -999.00000    -999.00000
     501.09120    -999.00000     105.18191      19.36130    -999.00000    -999.00000    -999.00000    -999.00000    -999.00000    -999.00000
     501.24360    -999.00000     109.61468      16.03572    -999.00000    -999.00000    -999.00000    -999.00000    -999.00000    -999.00000
     501.39600    -999.00000     113.48183      16.38976    -999.00000    -999.00000    -999.00000    -999.00000    -999.00000    -999.00000
     501.54840    -999.00000     111.09232      15.16042    -999.00000    -999.00000    -999.00000    -999.00000    -999.00000    -999.00000
     501.70080    -999.00000     112.17690      15.89583    -999.00000    -999.00000    -999.00000    -999.00000    -999.00000    -999.00000
     501.85320    -999.00000     109.53105      14.06807    -999.00000    -999.00000    -999.00000    -999.00000    -999.00000    -999.00000
     502.00560    -999.00000     108.01035      11.60903    -999.00000    -999.00000    -999.00000    -999.00000    -999.00000    -999.00000
     502.15800    -999.00000     105.58663      10.14984    -999.00000    -999.00000    -999.00000    -999.00000    -999.00000    -999.00000
     502.31040    -999.00000     105.35532      13.16412    -999.00000    -999.00000    -999.00000    -999.00000    -999.00000    -999.00000
     502.46280    -999.00000      91.96056      16.49609    -999.00000    -999.00000    -999.00000    -999.00000    -999.00000    -999.00000
     502.61520    -999.00000      89.58092      22.31745    -999.00000    -999.00000    -999.00000    -999.00000    -999.00000    -999.00000
     502.76760    -999.00000     103.01303      26.80368    -999.00000    -999.00000    -999.00000    -999.00000    -999.00000    -999.00000
     502.92000    -999.00000     101.39906      33.36918    -999.00000    -999.00000    -999.00000    -999.00000    -999.00000    -999.00000
     503.07240    -999.00000      96.39547      38.56431    -999.00000    -999.00000    -999.00000    -999.00000    -999.00000    -999.00000
     503.22480    -999.00000      93.63126      38.33512    -999.00000    -999.00000    -999.00000    -999.00000    -999.00000    -999.00000
     503.37720    -999.00000      93.72619      33.59365    -999.00000    -999.00000    -999.00000    -999.00000    -999.00000    -999.00000
     503.52960    -999.00000      95.45513      29.92425    -999.00000    -999.00000    -999.00000    -999.00000    -999.00000    -999.00000
     503.68200    -999.00000      95.38211      27.75850    -999.00000    -999.00000    -999.00000    -999.00000    -999.00000    -999.00000
     503.83440    -999.00000     103.01488      26.65261    -999.00000    -999.00000    -999.00000    -999.00000    -999.00000    -999.00000
     503.98680    -999.00000     102.84573      23.77847    -999.00000    -999.00000    -999.00000    -999.00000    -999.00000    -999.00000
     504.13920    -999.00000     101.50982      26.60523    -999.00000    -999.00000    -999.00000    -999.00000    -999.00000    -999.00000
     504.29160    -999.00000     103.50461      28.77509    -999.00000    -999.00000    -999.00000    -999.00000    -999.00000    -999.00000
     504.44400    -999.00000     101.57928      30.12387    -999.00000    -999.00000    -999.00000    -999.00000    -999.00000    -999.00000
     504.59640    -999.00000     103.17555      28.48475    -999.00000    -999.00000    -999.00000    -999.00000    -999.00000    -999.00000
     504.74880    -999.00000     101.39527      28.15013    -999.00000    -999.00000    -999.00000    -999.00000    -999.00000    -999.00000
     504.90120    -999.00000     102.36731      25.14848    -999.00000    -999.00000    -999.00000    -999.00000    -999.00000    -999.00000
     505.05360    -999.00000     101.31310      23.23218    -999.00000    -999.00000    -999.00000    -999.00000    -999.00000    -999.00000
     505.20600    -999.00000      99.50917      21.04361    -999.00000    -999.00000    -999.00000    -999.00000    -999.00000    -999.00000
     505.35840    -999.00000      97.52029      22.68265    -999.00000    -999.00000    -999.00000    -999.00000    -999.00000    -999.00000
     505.51080    -999.00000      92.98592      19.04154    -999.00000    -999.00000    -999.00000    -999.00000    -999.00000    -999.00000
     505.66320    -999.00000      94.96361      16.11737    -999.00000    -999.00000    -999.00000    -999.00000    -999.00000    -999.00000
     505.81560    -999.00000      95.88181      14.88762    -999.00000    -999.00000    -999.00000    -999.00000    -999.00000    -999.00000
     505.96800    -999.00000      94.70661      15.62543    -999.00000    -999.00000    -999.00000    -999.00000    -999.00000    -999.00000
     506.12040    -999.00000      98.03749      16.90198    -999.00000    -999.00000    -999.00000    -999.00000    -999.00000    -999.00000
     506.27280    -999.00000      97.09568      15.11727    -999.00000    -999.00000    -999.00000    -999.00000    -999.00000    -999.00000
     506.42520    -999.00000     102.59509      11.83451    -999.00000    -999.00000    -999.00000    -999.00000    -999.00000    -999.00000
     506.57760    -999.00000     102.15284      10.60482    -999.00000    -999.00000    -999.00000    -999.00000    -999.00000    -999.00000
     506.73000    -999.00000     102.20500      10.98396    -999.00000    -999.00000    -999.00000    -999.00000    -999.00000    -999.00000
     506.88240    -999.00000     105.44460      13.52006    -999.00000    -999.00000    -999.00000    -999.00000    -999.00000    -999.00000
     507.03480    -999.00000     105.79197      13.93016    -999.00000    -999.00000    -999.00000    -999.00000    -999.00000    -999.00000
     507.18720    -999.00000     103.08135      15.75383    -999.00000    -999.00000    -999.00000    -999.00000    -999.00000    -999.00000
     507.33960    -999.00000     103.37817      14.35303    -999.00000    -999.00000    -999.00000    -999.00000    -999.00000    -999.00000
     507.49200    -999.00000     101.72566      15.71667    -999.00000    -999.00000    -999.00000    -999.00000    -999.00000    -999.00000
     507.64440    -999.00000     100.69119      16.11836    -999.00000    -999.00000    -999.00000    -999.00000    -999.00000    -999.00000
     507.79680    -999.00000     102.82690      19.34850    -999.00000    -999.00000    -999.00000    -999.00000    -999.00000    -999.00000
     507.94920    -999.00000     102.37434      20.45210    -999.00000    -999.00000    -999.00000    -999.00000    -999.00000    -999.00000
     508.10160    -999.00000     102.22211      17.99333    -999.00000    -999.00000    -999.00000    -999.00000    -999.00000    -999.00000
     508.25400    -999.00000     101.33179      16.52754    -999.00000    -999.00000    -999.00000    -999.00000    -999.00000    -999.00000
     508.40640    -999.00000      98.72275      15.79797    -999.00000    -999.00000    -999.00000    -999.00000    -999.00000    -999.00000
     508.55880    -999.00000      96.41182      16.61752    -999.00000    -999.00000    -999.00000    -999.00000    -999.00000    -999.00000
     508.71120    -999.00000      98.86627      16.99077    -999.00000    -999.00000    -999.00000    -999.00000    -999.00000    -999.00000
     508.86360    -999.00000      98.99599      14.43974    -999.00000    -999.00000    -999.00000    -999.00000    -999.00000    -999.00000
     509.01600    -999.00000      99.43746      13.83776    -999.00000    -999.00000    -999.00000    -999.00000    -999.00000    -999.00000
     509.16840    -999.00000      98.55728      12.51962    -999.00000    -999.00000    -999.00000    -999.00000    -999.00000    -999.00000
     509.32080    -999.00000      99.45762      14.34103    -999.00000    -999.00000    -999.00000    -999.00000    -999.00000    -999.00000
     509.47320    -999.00000      99.59619      13.98503    -999.00000    -999.00000    -999.00000    -999.00000    -999.00000    -999.00000
     509.62560    -999.00000     101.53072      11.52613    -999.00000    -999.00000    -999.00000    -999.00000    -999.00000    -999.00000
     509.77800    -999.00000      99.18222      10.78917    -999.00000    -999.00000    -999.00000    -999.00000    -999.00000    -999.00000
     509.93040    -999.00000      93.00728      12.62003    -999.00000    -999.00000    -999.00000    -999.00000    -999.00000    -999.00000
     510.08280    -999.00000      91.93320      16.71821    -999.00000    -999.00000    -999.00000    -999.00000    -999.00000    -999.00000
     510.23520    -999.00000      83.76997      18.90339    -999.00000    -999.00000    -999.00000    -999.00000    -999.00000    -999.00000
     510.38760    -999.00000      91.64956      18.85031    -999.00000    -999.00000    -999.00000    -999.00000    -999.00000    -999.00000
     510.54000    -999.00000      91.95917      21.07799    -999.00000    -999.00000    -999.00000    -999.00000    -999.00000    -999.00000
     510.69240    -999.00000      91.18558      18.89341    -999.00000    -999.00000    -999.00000    -999.00000    -999.00000    -999.00000
     510.84480    -999.00000      91.76275      18.49424    -999.00000    -999.00000    -999.00000    -999.00000    -999.00000    -999.00000
     510.99720    -999.00000      93.57463      15.20861    -999.00000    -999.00000    -999.00000    -999.00000    -999.00000    -999.00000
     511.14960    -999.00000      93.47881      16.98593    -999.00000    -999.00000    -999.00000    -999.00000    -999.00000    -999.00000
     511.30200    -999.00000      95.51111      13.42644    -999.00000    -999.00000    -999.00000    -999.00000    -999.00000    -999.00000
     511.45440    -999.00000      96.45261      14.17253    -999.00000    -999.00000    -999.00000    -999.00000    -999.00000    -999.00000
     511.60680    -999.00000      99.86258      16.63137    -999.00000    -999.00000    -999.00000    -999.00000    -999.00000    -999.00000
     511.75920    -999.00000      98.21346      17.71490    -999.00000    -999.00000    -999.00000    -999.00000    -999.00000    -999.00000
     511.91160    -999.00000      97.32688      14.79717    -999.00000    -999.00000    -999.00000    -999.00000    -999.00000    -999.00000
     512.06400    -999.00000      95.35209       9.05964    -999.00000    -999.00000    -999.00000    -999.00000    -999.00000    -999.00000
     512.21640    -999.00000      92.21910      12.33069    -999.00000    -999.00000    -999.00000    -999.00000    -999.00000    -999.00000
     512.36880    -999.00000      91.62425      13.51129    -999.00000    -999.00000    -999.00000    -999.00000    -999.00000    -999.00000
     512.52120    -999.00000      94.21766      12.10163    -999.00000    -999.00000    -999.00000    -999.00000    -999.00000    -999.00000
     512.67360    -999.00000      93.77274       8.83671    -999.00000    -999.00000    -999.00000    -999.00000    -999.00000    -999.00000
     512.82600    -999.00000      96.65962       8.38564    -999.00000    -999.00000    -999.00000    -999.00000    -999.00000    -999.00000
     512.97840    -999.00000      96.95687       9.47550    -999.00000    -999.00000    -999.00000    -999.00000    -999.00000    -999.00000
     513.13080    -999.00000      94.25965       9.06584    -999.00000    -999.00000    -999.00000    -999.00000    -999.00000    -999.00000
     513.28320    -999.00000      96.56818       8.69554    -999.00000    -999.00000    -999.00000    -999.00000    -999.00000    -999.00000
     513.43560    -999.00000      97.10625      11.59943    -999.00000    -999.00000    -999.00000    -999.00000    -999.00000    -999.00000
     513.58800    -999.00000      99.05341      14.06857    -999.00000    -999.00000    -999.00000    -999.00000    -999.00000    -999.00000
     513.74040    -999.00000     100.90132      14.79703    -999.00000    -999.00000    -999.00000    -999.00000    -999.00000    -999.00000
     513.89280    -999.00000     101.11828      14.67181    -999.00000    -999.00000    -999.00000    -999.00000    -999.00000    -999.00000
     514.04520    -999.00000     106.90376      14.44052    -999.00000    -999.00000    -999.00000    -999.00000    -999.00000    -999.00000
     514.19760    -999.00000     105.54313      16.17244    -999.00000    -999.00000    -999.00000    -999.00000    -999.00000    -999.00000
     514.35000    -999.00000     106.28613      13.39396    -999.00000    -999.00000    -999.00000    -999.00000    -999.00000    -999.00000
     514.50240    -999.00000     110.20464      15.20583    -999.00000    -999.00000    -999.00000    -999.00000    -999.00000    -999.00000
     514.65480    -999.00000     111.23391      12.74713    -999.00000    -999.00000    -999.00000    -999.00000    -999.00000    -999.00000
     514.80720    -999.00000     111.36449      15.29576    -999.00000    -999.00000    -999.00000    -999.00000    -999.00000    -999.00000
     514.95960    -999.00000     110.14221      12.48347    -999.00000    -999.00000    -999.00000    -999.00000    -999.00000    -999.00000
     515.11200    -999.00000     106.31496      14.66659    -999.00000    -999.00000    -999.00000    -999.00000    -999.00000    -999.00000
     515.26440    -999.00000     105.76176      17.94389    -999.00000    -999.00000    -999.00000    -999.00000    -999.00000    -999.00000
     515.41680    -999.00000     104.45832      20.39527    -999.00000    -999.00000    -999.00000    -999.00000    -999.00000    -999.00000
     515.56920    -999.00000     102.94344      21.49879    -999.00000    -999.00000    -999.00000    -999.00000    -999.00000    -999.00000
     515.72160    -999.00000     103.08949      19.27121    -999.00000    -999.00000    -999.00000    -999.00000    -999.00000    -999.00000
     515.87400    -999.00000     113.94678      15.26298    -999.00000    -999.00000    -999.00000    -999.00000    -999.00000    -999.00000
     516.02640    -999.00000     113.73362      11.61044    -999.00000    -999.00000    -999.00000    -999.00000    -999.00000    -999.00000
     516.17880    -999.00000     119.07349       9.15133    -999.00000    -999.00000    -999.00000    -999.00000    -999.00000    -999.00000
     516.33120    -999.00000     126.79997      12.43789    -999.00000    -999.00000    -999.00000    -999.00000    -999.00000    -999.00000
     516.48360    -999.00000     126.02168      15.25173    -999.00000    -999.00000    -999.00000    -999.00000    -999.00000    -999.00000
     516.63600    -999.00000     124.60934      21.03095    -999.00000    -999.00000    -999.00000    -999.00000    -999.00000    -999.00000
     516.78840    -999.00000     117.39708      23.21979    -999.00000    -999.00000    -999.00000    -999.00000    -999.00000    -999.00000
     516.94080    -999.00000     115.10762      29.37782    -999.00000    -999.00000    -999.00000    -999.00000    -999.00000    -999.00000
     517.09320    -999.00000     114.77573      40.30207    -999.00000    -999.00000    -999.00000    -999.00000    -999.00000    -999.00000
     517.24560    -999.00000     115.54633      51.21338    -999.00000    -999.00000    -999.00000    -999.00000    -999.00000    -999.00000
     517.39800    -999.00000     115.04645      52.85365    -999.00000    -999.00000    -999.00000    -999.00000    -999.00000    -999.00000
     517.55040    -999.00000     107.48601      40.12230    -999.00000    -999.00000    -999.00000    -999.00000    -999.00000    -999.00000
     517.70280    -999.00000     106.05944      28.14053    -999.00000    -999.00000    -999.00000    -999.00000    -999.00000    -999.00000
     517.85520    -999.00000     108.25410      20.08666    -999.00000    -999.00000    -999.00000    -999.00000    -999.00000    -999.00000
     518.00760    -999.00000     109.32559      15.70371    -999.00000    -999.00000    -999.00000    -999.00000    -999.00000    -999.00000
     518.16000    -999.00000     112.67959      12.84767    -999.00000    -999.00000    -999.00000    -999.00000    -999.00000    -999.00000
     518.31240    -999.00000     112.71210      12.48273    -999.00000    -999.00000    -999.00000    -999.00000    -999.00000    -999.00000
     518.46480    -999.00000     117.39816      14.53301    -999.00000    -999.00000    -999.00000    -999.00000    -999.00000    -999.00000
     518.61720    -999.00000     117.40450      17.34193    -999.00000    -999.00000    -999.00000    -999.00000    -999.00000    -999.00000
     518.76960    -999.00000     116.60988      15.51857    -999.00000    -999.00000    -999.00000    -999.00000    -999.00000    -999.00000
     518.92200    -999.00000     116.73809      17.14465    -999.00000    -999.00000    -999.00000    -999.00000    -999.00000    -999.00000
     519.07440    -999.00000     114.60890      15.35267    -999.00000    -999.00000    -999.00000    -999.00000    -999.00000    -999.00000
     519.22680    -999.00000     111.68727      19.03665    -999.00000    -999.00000    -999.00000    -999.00000    -999.00000    -999.00000
     519.37920    -999.00000     110.88168      17.53604    -999.00000    -999.00000    -999.00000    -999.00000    -999.00000    -999.00000
     519.53160    -999.00000     109.70892      18.62160    -999.00000    -999.00000    -999.00000    -999.00000    -999.00000    -999.00000
     519.68400    -999.00000     105.80707      17.39232    -999.00000    -999.00000    -999.00000    -999.00000    -999.00000    -999.00000
     519.83640    -999.00000     102.88877      16.67297    -999.00000    -999.00000    -999.00000    -999.00000    -999.00000    -999.00000
     519.98880    -999.00000     102.77941      17.75500    -999.00000    -999.00000    -999.00000    -999.00000    -999.00000    -999.00000
     520.14120    -999.00000     103.46034      14.88647    -999.00000    -999.00000    -999.00000    -999.00000    -999.00000    -999.00000
     520.29360    -999.00000     104.26242      14.89410    -999.00000    -999.00000    -999.00000    -999.00000    -999.00000    -999.00000
     520.44600    -999.00000     102.95532      18.26658    -999.00000    -999.00000    -999.00000    -999.00000    -999.00000    -999.00000
     520.59840    -999.00000     103.04350      23.04485    -999.00000    -999.00000    -999.00000    -999.00000    -999.00000    -999.00000
     520.75080    -999.00000     104.37988      24.49386    -999.00000    -999.00000    -999.00000    -999.00000    -999.00000    -999.00000
     520.90320    -999.00000     107.34842      22.85476    -999.00000    -999.00000    -999.00000    -999.00000    -999.00000    -999.00000
     521.05560    -999.00000     108.16962      25.05569    -999.00000    -999.00000    -999.00000    -999.00000    -999.00000    -999.00000
     521.20800    -999.00000     109.75076      26.24239    -999.00000    -999.00000    -999.00000    -999.00000    -999.00000    -999.00000
     521.36040    -999.00000     112.49404      25.95113    -999.00000    -999.00000    -999.00000    -999.00000    -999.00000    -999.00000
     521.51280    -999.00000     109.05573      23.88980    -999.00000    -999.00000    -999.00000    -999.00000    -999.00000    -999.00000
     521.66520    -999.00000     104.09387      23.80761    -999.00000    -999.00000    -999.00000    -999.00000    -999.00000    -999.00000
     521.81760    -999.00000     106.12671      21.63740    -999.00000    -999.00000    -999.00000    -999.00000    -999.00000    -999.00000
     521.97000    -999.00000     103.74192      24.50583    -999.00000    -999.00000    -999.00000    -999.00000    -999.00000    -999.00000
     522.12240    -999.00000      99.48600      24.12984    -999.00000    -999.00000    -999.00000    -999.00000    -999.00000    -999.00000
     522.27480    -999.00000     114.71696      24.13260    -999.00000    -999.00000    -999.00000    -999.00000    -999.00000    -999.00000
     522.42720    -999.00000     112.52681      21.13688    -999.00000    -999.00000    -999.00000    -999.00000    -999.00000    -999.00000
     522.57960    -999.00000     111.16943      18.94401    -999.00000    -999.00000    -999.00000    -999.00000    -999.00000    -999.00000
     522.73200    -999.00000     110.07931      21.81243    -999.00000    -999.00000    -999.00000    -999.00000    -999.00000    -999.00000
     522.88440    -999.00000      94.62416      23.27166    -999.00000    -999.00000    -999.00000    -999.00000    -999.00000    -999.00000
     523.03680    -999.00000     104.45948      25.47589    -999.00000    -999.00000    -999.00000    -999.00000    -999.00000    -999.00000
     523.18920    -999.00000     108.36273      20.96823    -999.00000    -999.00000    -999.00000    -999.00000    -999.00000    -999.00000
     523.34160    -999.00000     106.06952      15.49082    -999.00000    -999.00000    -999.00000    -999.00000    -999.00000    -999.00000
     523.49400    -999.00000     110.96974      13.47819    -999.00000    -999.00000    -999.00000    -999.00000    -999.00000    -999.00000
     523.64640    -999.00000     115.32759      15.84268    -999.00000    -999.00000    -999.00000    -999.00000    -999.00000    -999.00000
     523.79880    -999.00000     118.41151      16.20037    -999.00000    -999.00000    -999.00000    -999.00000    -999.00000    -999.00000
     523.95120    -999.00000     118.62588      17.02002    -999.00000    -999.00000    -999.00000    -999.00000    -999.00000    -999.00000
     524.10360    -999.00000     125.31818      18.49116    -999.00000    -999.00000    -999.00000    -999.00000    -999.00000    -999.00000
     524.25600    -999.00000     124.65366      28.42606    -999.00000    -999.00000    -999.00000    -999.00000    -999.00000    -999.00000
     524.40840    -999.00000     121.99065      39.46716    -999.00000    -999.00000    -999.00000    -999.00000    -999.00000    -999.00000
     524.56080    -999.00000     121.67313      50.37727    -999.00000    -999.00000    -999.00000    -999.00000    -999.00000    -999.00000
     524.71320    -999.00000     125.05579      60.62344    -999.00000    -999.00000    -999.00000    -999.00000    -999.00000    -999.00000
     524.86560    -999.00000     125.06080      60.64900    -999.00000    -999.00000    -999.00000    -999.00000    -999.00000    -999.00000
     525.01800    -999.00000     127.00002      59.92077    -999.00000    -999.00000    -999.00000    -999.00000    -999.00000    -999.00000
     525.17040    -999.00000     122.92539      56.46252    -999.00000    -999.00000    -999.00000    -999.00000    -999.00000    -999.00000
     525.32280    -999.00000     121.19767      56.90426    -999.00000    -999.00000    -999.00000    -999.00000    -999.00000    -999.00000
     525.47520    -999.00000     120.28819      56.17607    -999.00000    -999.00000    -999.00000    -999.00000    -999.00000    -999.00000
     525.62760    -999.00000     119.56956      56.60986    -999.00000    -999.00000    -999.00000    -999.00000    -999.00000    -999.00000
     525.78000    -999.00000     113.68665      58.21675    -999.00000    -999.00000    -999.00000    -999.00000    -999.00000    -999.00000
     525.93240    -999.00000     115.59363      60.03753    -999.00000    -999.00000    -999.00000    -999.00000    -999.00000    -999.00000
     526.08480    -999.00000     115.37093      57.45364    -999.00000    -999.00000    -999.00000    -999.00000    -999.00000    -999.00000
     526.23720    -999.00000     122.54932      57.45340    -999.00000    -999.00000    -999.00000    -999.00000    -999.00000    -999.00000
     526.38960    -999.00000     125.47783      60.00226    -999.00000    -999.00000    -999.00000    -999.00000    -999.00000    -999.00000
     526.54200    -999.00000     124.94265      63.97173    -999.00000    -999.00000    -999.00000    -999.00000    -999.00000    -999.00000
     526.69440    -999.00000     125.61044      66.60415    -999.00000    -999.00000    -999.00000    -999.00000    -999.00000    -999.00000
     526.84680    -999.00000     127.49953      64.08894    -999.00000    -999.00000    -999.00000    -999.00000    -999.00000    -999.00000
     526.99920    -999.00000     119.38966      56.71210    -999.00000    -999.00000    -999.00000    -999.00000    -999.00000    -999.00000
     527.15160    -999.00000     112.09919      51.97785    -999.00000    -999.00000    -999.00000    -999.00000    -999.00000    -999.00000
     527.30400    -999.00000     110.99251      48.75101    -999.00000    -999.00000    -999.00000    -999.00000    -999.00000    -999.00000
     527.45640    -999.00000     111.87752      53.58125    -999.00000    -999.00000    -999.00000    -999.00000    -999.00000    -999.00000
     527.60880    -999.00000     111.99249      56.85879    -999.00000    -999.00000    -999.00000    -999.00000    -999.00000    -999.00000
     527.76120    -999.00000     114.09680      64.61387    -999.00000    -999.00000    -999.00000    -999.00000    -999.00000    -999.00000
     527.91360    -999.00000     113.32658      65.77549    -999.00000    -999.00000    -999.00000    -999.00000    -999.00000    -999.00000
     528.06600    -999.00000     112.44128      66.64902    -999.00000    -999.00000    -999.00000    -999.00000    -999.00000    -999.00000
     528.21840    -999.00000     111.35151      59.53857    -999.00000    -999.00000    -999.00000    -999.00000    -999.00000    -999.00000
     528.37080    -999.00000     107.36668      53.33748    -999.00000    -999.00000    -999.00000    -999.00000    -999.00000    -999.00000
     528.52320    -999.00000     108.65708      52.92714    -999.00000    -999.00000    -999.00000    -999.00000    -999.00000    -999.00000
     528.67560    -999.00000     109.48162      57.26019    -999.00000    -999.00000    -999.00000    -999.00000    -999.00000    -999.00000
     528.82800    -999.00000     111.23023      62.83558    -999.00000    -999.00000    -999.00000    -999.00000    -999.00000    -999.00000
     528.98040    -999.00000     111.75835      57.61339    -999.00000    -999.00000    -999.00000    -999.00000    -999.00000    -999.00000
     529.13280    -999.00000     111.13816      53.33810    -999.00000    -999.00000    -999.00000    -999.00000    -999.00000    -999.00000
     529.28520    -999.00000     114.10222      54.93855    -999.00000    -999.00000    -999.00000    -999.00000    -999.00000    -999.00000
     529.43760    -999.00000     116.01913      60.39138    -999.00000    -999.00000    -999.00000    -999.00000    -999.00000    -999.00000
     529.59000    -999.00000     112.38944      65.80489    -999.00000    -999.00000    -999.00000    -999.00000    -999.00000    -999.00000
     529.74240    -999.00000     112.28481      67.74792    -999.00000    -999.00000    -999.00000    -999.00000    -999.00000    -999.00000
     529.89480    -999.00000     112.22281      69.20216    -999.00000    -999.00000    -999.00000    -999.00000    -999.00000    -999.00000
     530.04720    -999.00000     112.37119      65.92381    -999.00000    -999.00000    -999.00000    -999.00000    -999.00000    -999.00000
     530.19960    -999.00000     111.47649      69.57085    -999.00000    -999.00000    -999.00000    -999.00000    -999.00000    -999.00000
     530.35200    -999.00000     109.95245      66.24781    -999.00000    -999.00000    -999.00000    -999.00000    -999.00000    -999.00000
     530.50440    -999.00000     109.79442      68.46040    -999.00000    -999.00000    -999.00000    -999.00000    -999.00000    -999.00000
     530.65680    -999.00000     110.20606      69.50690    -999.00000    -999.00000    -999.00000    -999.00000    -999.00000    -999.00000
     530.80920    -999.00000     108.92702      76.01638    -999.00000    -999.00000    -999.00000    -999.00000    -999.00000    -999.00000
     530.96160    -999.00000     100.89116      78.16530    -999.00000    -999.00000    -999.00000    -999.00000    -999.00000    -999.00000
     531.11400    -999.00000     109.75076      72.01308    -999.00000    -999.00000    -999.00000    -999.00000    -999.00000    -999.00000
     531.26640    -999.00000     108.51482      63.86386    -999.00000    -999.00000    -999.00000    -999.00000    -999.00000    -999.00000
     531.41880    -999.00000     106.58868      62.04247    -999.00000    -999.00000    -999.00000    -999.00000    -999.00000    -999.00000
     531.57120    -999.00000     110.36134      61.96861    -999.00000    -999.00000    -999.00000    -999.00000    -999.00000    -999.00000
     531.72360    -999.00000     110.28770      65.54617    -999.00000    -999.00000    -999.00000    -999.00000    -999.00000    -999.00000
     531.87600    -999.00000     109.42108      65.87447    -999.00000    -999.00000    -999.00000    -999.00000    -999.00000    -999.00000
     532.02840    -999.00000     109.15802      65.14607    -999.00000    -999.00000    -999.00000    -999.00000    -999.00000    -999.00000
     532.18080    -999.00000     113.77296      65.14600    -999.00000    -999.00000    -999.00000    -999.00000    -999.00000    -999.00000
     532.33320    -999.00000     111.67910      65.14600    -999.00000    -999.00000    -999.00000    -999.00000    -999.00000    -999.00000
     532.48560    -999.00000     110.70009      63.75983    -999.00000    -999.00000    -999.00000    -999.00000    -999.00000    -999.00000
     532.63800    -999.00000     111.76479      57.72327    -999.00000    -999.00000    -999.00000    -999.00000    -999.00000    -999.00000
     532.79040    -999.00000     118.29988      53.02524    -999.00000    -999.00000    -999.00000    -999.00000    -999.00000    -999.00000
     532.94280    -999.00000     127.16196      49.34965    -999.00000    -999.00000    -999.00000    -999.00000    -999.00000    -999.00000
     533.09520    -999.00000     132.97375      57.13557    -999.00000    -999.00000    -999.00000    -999.00000    -999.00000    -999.00000
     533.24760    -999.00000     127.65051      60.77756    -999.00000    -999.00000    -999.00000    -999.00000    -999.00000    -999.00000
     533.40000    -999.00000     127.45052      65.74802    -999.00000    -999.00000    -999.00000    -999.00000    -999.00000    -999.00000
     533.55240    -999.00000     125.93085      63.60000    -999.00000    -999.00000    -999.00000    -999.00000    -999.00000    -999.00000
     533.70480    -999.00000     124.70592      59.62357    -999.00000    -999.00000    -999.00000    -999.00000    -999.00000    -999.00000
     533.85720    -999.00000     127.63083      56.75457    -999.00000    -999.00000    -999.00000    -999.00000    -999.00000    -999.00000
     534.00960    -999.00000     128.78940      50.56418    -999.00000    -999.00000    -999.00000    -999.00000    -999.00000    -999.00000
     534.16200    -999.00000     127.14566      49.44890    -999.00000    -999.00000    -999.00000    -999.00000    -999.00000    -999.00000
     534.31440    -999.00000     128.19829      54.99388    -999.00000    -999.00000    -999.00000    -999.00000    -999.00000    -999.00000
     534.46680    -999.00000     127.89323      63.04204    -999.00000    -999.00000    -999.00000    -999.00000    -999.00000    -999.00000
     534.61920    -999.00000     125.85469      64.27219    -999.00000    -999.00000    -999.00000    -999.00000    -999.00000    -999.00000
     534.77160    -999.00000     124.94868      60.59665    -999.00000    -999.00000    -999.00000    -999.00000    -999.00000    -999.00000
     534.92400    -999.00000     124.09779      60.06765    -999.00000    -999.00000    -999.00000    -999.00000    -999.00000    -999.00000
     535.07640    -999.00000     124.46527      62.14120    -999.00000    -999.00000    -999.00000    -999.00000    -999.00000    -999.00000
     535.22880    -999.00000     122.10172      56.01018    -999.00000    -999.00000    -999.00000    -999.00000    -999.00000    -999.00000
     535.38120    -999.00000     121.24768      48.63300    -999.00000    -999.00000    -999.00000    -999.00000    -999.00000    -999.00000
     535.53360    -999.00000     119.34077      38.02500    -999.00000    -999.00000    -999.00000    -999.00000    -999.00000    -999.00000
     535.68600    -999.00000     120.38031      31.80959    -999.00000    -999.00000    -999.00000    -999.00000    -999.00000    -999.00000
     535.83840    -999.00000     117.37508      26.07174    -999.00000    -999.00000    -999.00000    -999.00000    -999.00000    -999.00000
     535.99080    -999.00000     120.33612      23.54844    -999.00000    -999.00000    -999.00000    -999.00000    -999.00000    -999.00000
     536.14320    -999.00000     123.31922      22.54989    -999.00000    -999.00000    -999.00000    -999.00000    -999.00000    -999.00000
     536.29560    -999.00000     126.55219      17.94923    -999.00000    -999.00000    -999.00000    -999.00000    -999.00000    -999.00000
     536.44800    -999.00000     105.72766      16.12517    -999.00000    -999.00000    -999.00000    -999.00000    -999.00000    -999.00000
     536.60040    -999.00000     118.34172      16.53476    -999.00000    -999.00000    -999.00000    -999.00000    -999.00000    -999.00000
     536.75280    -999.00000     111.94849      22.72482    -999.00000    -999.00000    -999.00000    -999.00000    -999.00000    -999.00000
     536.90520    -999.00000     112.58304      30.68795    -999.00000    -999.00000    -999.00000    -999.00000    -999.00000    -999.00000
     537.05760    -999.00000     102.76472      37.46726    -999.00000    -999.00000    -999.00000    -999.00000    -999.00000    -999.00000
     537.21000    -999.00000     103.29735      44.04998    -999.00000    -999.00000    -999.00000    -999.00000    -999.00000    -999.00000
     537.36240    -999.00000     101.70914      46.91923    -999.00000    -999.00000    -999.00000    -999.00000    -999.00000    -999.00000
     537.51480    -999.00000     101.19995      49.83242    -999.00000    -999.00000    -999.00000    -999.00000    -999.00000    -999.00000
     537.66720    -999.00000      99.95142      52.28017    -999.00000    -999.00000    -999.00000    -999.00000    -999.00000    -999.00000
     537.81960    -999.00000     101.15578      57.49721    -999.00000    -999.00000    -999.00000    -999.00000    -999.00000    -999.00000
     537.97200    -999.00000     100.50836      58.05145    -999.00000    -999.00000    -999.00000    -999.00000    -999.00000    -999.00000
     538.12440    -999.00000     102.47491      56.69823    -999.00000    -999.00000    -999.00000    -999.00000    -999.00000    -999.00000
     538.27680    -999.00000     107.84420      52.65818    -999.00000    -999.00000    -999.00000    -999.00000    -999.00000    -999.00000
     538.42920    -999.00000     110.28367      51.01855    -999.00000    -999.00000    -999.00000    -999.00000    -999.00000    -999.00000
     538.58160    -999.00000     115.35032      48.43984    -999.00000    -999.00000    -999.00000    -999.00000    -999.00000    -999.00000
     538.73400    -999.00000     114.18041      46.44309    -999.00000    -999.00000    -999.00000    -999.00000    -999.00000    -999.00000
     538.88640    -999.00000     117.30431      43.18081    -999.00000    -999.00000    -999.00000    -999.00000    -999.00000    -999.00000
     539.03880    -999.00000     119.52999      37.71872    -999.00000    -999.00000    -999.00000    -999.00000    -999.00000    -999.00000
     539.19120    -999.00000     118.62608      32.80046    -999.00000    -999.00000    -999.00000    -999.00000    -999.00000    -999.00000
     539.34360    -999.00000     117.08164      29.50111    -999.00000    -999.00000    -999.00000    -999.00000    -999.00000    -999.00000
     539.49600    -999.00000     115.53715      28.39391    -999.00000    -999.00000    -999.00000    -999.00000    -999.00000    -999.00000
     539.64840    -999.00000     116.81628      30.44281    -999.00000    -999.00000    -999.00000    -999.00000    -999.00000    -999.00000
     539.80080    -999.00000     115.37314      35.20085    -999.00000    -999.00000    -999.00000    -999.00000    -999.00000    -999.00000
     539.95320    -999.00000     114.10841      39.18092    -999.00000    -999.00000    -999.00000    -999.00000    -999.00000    -999.00000
     540.10560    -999.00000     110.65763      41.15661    -999.00000    -999.00000    -999.00000    -999.00000    -999.00000    -999.00000
     540.25800    -999.00000     106.94894      36.81281    -999.00000    -999.00000    -999.00000    -999.00000    -999.00000    -999.00000
     540.41040    -999.00000     106.43935      35.77970    -999.00000    -999.00000    -999.00000    -999.00000    -999.00000    -999.00000
     540.56280    -999.00000     107.73648      31.73488    -999.00000    -999.00000    -999.00000    -999.00000    -999.00000    -999.00000
     540.71520    -999.00000     113.90032      35.01299    -999.00000    -999.00000    -999.00000    -999.00000    -999.00000    -999.00000
     540.86760    -999.00000     118.95433      35.74273    -999.00000    -999.00000    -999.00000    -999.00000    -999.00000    -999.00000
     541.02000    -999.00000     117.73991      36.85150    -999.00000    -999.00000    -999.00000    -999.00000    -999.00000    -999.00000
     541.17240    -999.00000     116.30414      37.26136    -999.00000    -999.00000    -999.00000    -999.00000    -999.00000    -999.00000
     541.32480    -999.00000     112.45026      36.33529    -999.00000    -999.00000    -999.00000    -999.00000    -999.00000    -999.00000
     541.47720    -999.00000     109.61567      38.88406    -999.00000    -999.00000    -999.00000    -999.00000    -999.00000    -999.00000
     541.62960    -999.00000     107.31202      35.49282    -999.00000    -999.00000    -999.00000    -999.00000    -999.00000    -999.00000
     541.78200    -999.00000     106.34939      35.51400    -999.00000    -999.00000    -999.00000    -999.00000    -999.00000    -999.00000
     541.93440    -999.00000     109.25922      32.98344    -999.00000    -999.00000    -999.00000    -999.00000    -999.00000    -999.00000
     542.08680    -999.00000     108.72335      32.63653    -999.00000    -999.00000    -999.00000    -999.00000    -999.00000    -999.00000
     542.23920    -999.00000     108.02626      28.51699    -999.00000    -999.00000    -999.00000    -999.00000    -999.00000    -999.00000
     542.39160    -999.00000     110.15810      25.22131    -999.00000    -999.00000    -999.00000    -999.00000    -999.00000    -999.00000
     542.54400    -999.00000     109.96472      27.72956    -999.00000    -999.00000    -999.00000    -999.00000    -999.00000    -999.00000
     542.69640    -999.00000     114.86344      29.09217    -999.00000    -999.00000    -999.00000    -999.00000    -999.00000    -999.00000
     542.84880    -999.00000     114.26875      27.64614    -999.00000    -999.00000    -999.00000    -999.00000    -999.00000    -999.00000
     543.00120    -999.00000     110.14199      20.67926    -999.00000    -999.00000    -999.00000    -999.00000    -999.00000    -999.00000
     543.15360    -999.00000     106.63313      23.59163    -999.00000    -999.00000    -999.00000    -999.00000    -999.00000    -999.00000
     543.30600    -999.00000     111.24577      23.94847    -999.00000    -999.00000    -999.00000    -999.00000    -999.00000    -999.00000
     543.45840    -999.00000     111.43317      23.30886    -999.00000    -999.00000    -999.00000    -999.00000    -999.00000    -999.00000
     543.61080    -999.00000     111.03064      15.75501    -999.00000    -999.00000    -999.00000    -999.00000    -999.00000    -999.00000
     543.76320    -999.00000     126.47464      15.39773    -999.00000    -999.00000    -999.00000    -999.00000    -999.00000    -999.00000
     543.91560    -999.00000     125.50759      16.12593    -999.00000    -999.00000    -999.00000    -999.00000    -999.00000    -999.00000
     544.06800    -999.00000     122.31190      17.35548    -999.00000    -999.00000    -999.00000    -999.00000    -999.00000    -999.00000
     544.22040    -999.00000     123.22321      18.43760    -999.00000    -999.00000    -999.00000    -999.00000    -999.00000    -999.00000
     544.37280    -999.00000     121.28128      17.70097    -999.00000    -999.00000    -999.00000    -999.00000    -999.00000    -999.00000
     544.52520    -999.00000     118.02200      22.61864    -999.00000    -999.00000    -999.00000    -999.00000    -999.00000    -999.00000
     544.67760    -999.00000     112.03947      25.56612    -999.00000    -999.00000    -999.00000    -999.00000    -999.00000    -999.00000
     544.83000    -999.00000     109.10687      32.85721    -999.00000    -999.00000    -999.00000    -999.00000    -999.00000    -999.00000
     544.98240    -999.00000     105.87341      40.64427    -999.00000    -999.00000    -999.00000    -999.00000    -999.00000    -999.00000
     545.13480    -999.00000     105.22446      46.09888    -999.00000    -999.00000    -999.00000    -999.00000    -999.00000    -999.00000
     545.28720    -999.00000     106.38729      52.16053    -999.00000    -999.00000    -999.00000    -999.00000    -999.00000    -999.00000
     545.43960    -999.00000     108.91467      45.39864    -999.00000    -999.00000    -999.00000    -999.00000    -999.00000    -999.00000
     545.59200    -999.00000     109.77892      43.57437    -999.00000    -999.00000    -999.00000    -999.00000    -999.00000    -999.00000
     545.74440    -999.00000     111.95190      35.78783    -999.00000    -999.00000    -999.00000    -999.00000    -999.00000    -999.00000
     545.89680    -999.00000     109.49933      37.62653    -999.00000    -999.00000    -999.00000    -999.00000    -999.00000    -999.00000
     546.04920    -999.00000     108.60408      37.29063    -999.00000    -999.00000    -999.00000    -999.00000    -999.00000    -999.00000
     546.20160    -999.00000     109.54372      32.09739    -999.00000    -999.00000    -999.00000    -999.00000    -999.00000    -999.00000
     546.35400    -999.00000     110.40152      26.28315    -999.00000    -999.00000    -999.00000    -999.00000    -999.00000    -999.00000
     546.50640    -999.00000     114.61131      16.85709    -999.00000    -999.00000    -999.00000    -999.00000    -999.00000    -999.00000
     546.65880    -999.00000     115.40472      19.04089    -999.00000    -999.00000    -999.00000    -999.00000    -999.00000    -999.00000
     546.81120    -999.00000     116.05164      19.94262    -999.00000    -999.00000    -999.00000    -999.00000    -999.00000    -999.00000
     546.96360    -999.00000     115.31197      21.67064    -999.00000    -999.00000    -999.00000    -999.00000    -999.00000    -999.00000
     547.11600    -999.00000     112.93372      23.03997    -999.00000    -999.00000    -999.00000    -999.00000    -999.00000    -999.00000
     547.26840    -999.00000     107.48911      24.31108    -999.00000    -999.00000    -999.00000    -999.00000    -999.00000    -999.00000
     547.42080    -999.00000     104.12032      31.25075    -999.00000    -999.00000    -999.00000    -999.00000    -999.00000    -999.00000
     547.57320    -999.00000     102.02340      34.12003    -999.00000    -999.00000    -999.00000    -999.00000    -999.00000    -999.00000
     547.72560    -999.00000     102.98471      38.48979    -999.00000    -999.00000    -999.00000    -999.00000    -999.00000    -999.00000
     547.87800    -999.00000     103.95241      37.76077    -999.00000    -999.00000    -999.00000    -999.00000    -999.00000    -999.00000
     548.03040    -999.00000     106.54506      38.58032    -999.00000    -999.00000    -999.00000    -999.00000    -999.00000    -999.00000
     548.18280    -999.00000     110.15347      34.92225    -999.00000    -999.00000    -999.00000    -999.00000    -999.00000    -999.00000
     548.33520    -999.00000     110.53567      32.72121    -999.00000    -999.00000    -999.00000    -999.00000    -999.00000    -999.00000
     548.48760    -999.00000     110.87957      29.13524    -999.00000    -999.00000    -999.00000    -999.00000    -999.00000    -999.00000
     548.64000    -999.00000     108.72230      29.89823    -999.00000    -999.00000    -999.00000    -999.00000    -999.00000    -999.00000
     548.79240    -999.00000     106.49010      27.83479    -999.00000    -999.00000    -999.00000    -999.00000    -999.00000    -999.00000
     548.94480    -999.00000     106.84127      26.36294    -999.00000    -999.00000    -999.00000    -999.00000    -999.00000    -999.00000
     549.09720    -999.00000     112.05100      24.15981    -999.00000    -999.00000    -999.00000    -999.00000    -999.00000    -999.00000
     549.24960    -999.00000     115.18630      23.76434    -999.00000    -999.00000    -999.00000    -999.00000    -999.00000    -999.00000
     549.40200    -999.00000     115.22270      24.14176    -999.00000    -999.00000    -999.00000    -999.00000    -999.00000    -999.00000
     549.55440    -999.00000     117.04163      24.82854    -999.00000    -999.00000    -999.00000    -999.00000    -999.00000    -999.00000
     549.70680    -999.00000     113.80450      25.09857    -999.00000    -999.00000    -999.00000    -999.00000    -999.00000    -999.00000
     549.85920    -999.00000     117.36137      20.76281    -999.00000    -999.00000    -999.00000    -999.00000    -999.00000    -999.00000
     550.01160    -999.00000     113.07440      18.26674    -999.00000    -999.00000    -999.00000    -999.00000    -999.00000    -999.00000
     550.16400    -999.00000     109.57643      15.53766    -999.00000    -999.00000    -999.00000    -999.00000    -999.00000    -999.00000
     550.31640    -999.00000     107.42460      19.48293    -999.00000    -999.00000    -999.00000    -999.00000    -999.00000    -999.00000
     550.46880    -999.00000     104.68316      19.11864    -999.00000    -999.00000    -999.00000    -999.00000    -999.00000    -999.00000
     550.62120    -999.00000      98.96384      21.16761    -999.00000    -999.00000    -999.00000    -999.00000    -999.00000    -999.00000
     550.77360    -999.00000      94.37593      20.82853    -999.00000    -999.00000    -999.00000    -999.00000    -999.00000    -999.00000
     550.92600    -999.00000      92.46297      24.07829    -999.00000    -999.00000    -999.00000    -999.00000    -999.00000    -999.00000
     551.07840    -999.00000      90.65227      26.53747    -999.00000    -999.00000    -999.00000    -999.00000    -999.00000    -999.00000
     551.23080    -999.00000      88.15473      25.44350    -999.00000    -999.00000    -999.00000    -999.00000    -999.00000    -999.00000
     551.38320    -999.00000      89.73695      24.23441    -999.00000    -999.00000    -999.00000    -999.00000    -999.00000    -999.00000
     551.53560    -999.00000      91.91629      22.09110    -999.00000    -999.00000    -999.00000    -999.00000    -999.00000    -999.00000
     551.68800    -999.00000      94.06180      22.44747    -999.00000    -999.00000    -999.00000    -999.00000    -999.00000    -999.00000
     551.84040    -999.00000      98.83545      19.66746    -999.00000    -999.00000    -999.00000    -999.00000    -999.00000    -999.00000
     551.99280    -999.00000     104.84743      18.94997    -999.00000    -999.00000    -999.00000    -999.00000    -999.00000    -999.00000
     552.14520    -999.00000     109.19398      21.81853    -999.00000    -999.00000    -999.00000    -999.00000    -999.00000    -999.00000
     552.29760    -999.00000     108.36648      23.63933    -999.00000    -999.00000    -999.00000    -999.00000    -999.00000    -999.00000
     552.45000    -999.00000     110.83777      24.86079    -999.00000    -999.00000    -999.00000    -999.00000    -999.00000    -999.00000
     552.60240    -999.00000     109.05347      23.44603    -999.00000    -999.00000    -999.00000    -999.00000    -999.00000    -999.00000
     552.75480    -999.00000     108.16438      24.55280    -999.00000    -999.00000    -999.00000    -999.00000    -999.00000    -999.00000
     552.90720    -999.00000     105.90061      22.50389    -999.00000    -999.00000    -999.00000    -999.00000    -999.00000    -999.00000
     553.05960    -999.00000     106.43535      21.03634    -999.00000    -999.00000    -999.00000    -999.00000    -999.00000    -999.00000
     553.21200    -999.00000     107.43251      18.11837    -999.00000    -999.00000    -999.00000    -999.00000    -999.00000    -999.00000
     553.36440    -999.00000     107.08613      20.16710    -999.00000    -999.00000    -999.00000    -999.00000    -999.00000    -999.00000
     553.51680    -999.00000     108.15509      18.95152    -999.00000    -999.00000    -999.00000    -999.00000    -999.00000    -999.00000
     553.66920    -999.00000     109.05032      22.96342    -999.00000    -999.00000    -999.00000    -999.00000    -999.00000    -999.00000
     553.82160    -999.00000     105.36115      22.81131    -999.00000    -999.00000    -999.00000    -999.00000    -999.00000    -999.00000
     553.97400    -999.00000      99.60794      22.94559    -999.00000    -999.00000    -999.00000    -999.00000    -999.00000    -999.00000
     554.12640    -999.00000      92.83714      24.59405    -999.00000    -999.00000    -999.00000    -999.00000    -999.00000    -999.00000
     554.27880    -999.00000      92.04018      29.34045    -999.00000    -999.00000    -999.00000    -999.00000    -999.00000    -999.00000
     554.43120    -999.00000      95.86834      33.30463    -999.00000    -999.00000    -999.00000    -999.00000    -999.00000    -999.00000
     554.58360    -999.00000      96.38245      30.54786    -999.00000    -999.00000    -999.00000    -999.00000    -999.00000    -999.00000
     554.73600    -999.00000      98.52230      30.05185    -999.00000    -999.00000    -999.00000    -999.00000    -999.00000    -999.00000
     554.88840    -999.00000     100.28394      35.58008    -999.00000    -999.00000    -999.00000    -999.00000    -999.00000    -999.00000
     555.04080    -999.00000     105.11575      38.83769    -999.00000    -999.00000    -999.00000    -999.00000    -999.00000    -999.00000
     555.19320    -999.00000     107.83685      33.51060    -999.00000    -999.00000    -999.00000    -999.00000    -999.00000    -999.00000
     555.34560    -999.00000     108.06618      25.48606    -999.00000    -999.00000    -999.00000    -999.00000    -999.00000    -999.00000
     555.49800    -999.00000     107.13178      19.22659    -999.00000    -999.00000    -999.00000    -999.00000    -999.00000    -999.00000
     555.65040    -999.00000     109.04562      16.68104    -999.00000    -999.00000    -999.00000    -999.00000    -999.00000    -999.00000
     555.80280    -999.00000     107.94231      15.20374    -999.00000    -999.00000    -999.00000    -999.00000    -999.00000    -999.00000
     555.95520    -999.00000     109.30017      15.20360    -999.00000    -999.00000    -999.00000    -999.00000    -999.00000    -999.00000
     556.10760    -999.00000     105.74934      16.29780    -999.00000    -999.00000    -999.00000    -999.00000    -999.00000    -999.00000
     556.26000    -999.00000     103.23034      14.12770    -999.00000    -999.00000    -999.00000    -999.00000    -999.00000    -999.00000
     556.41240    -999.00000     104.90784      14.94712    -999.00000    -999.00000    -999.00000    -999.00000    -999.00000    -999.00000
     556.56480    -999.00000     106.28587      18.56536    -999.00000    -999.00000    -999.00000    -999.00000    -999.00000    -999.00000
     556.71720    -999.00000     107.15781      21.02047    -999.00000    -999.00000    -999.00000    -999.00000    -999.00000    -999.00000
     556.86960    -999.00000     108.49198      19.20527    -999.00000    -999.00000    -999.00000    -999.00000    -999.00000    -999.00000
     557.02200    -999.00000     108.47250      15.94251    -999.00000    -999.00000    -999.00000    -999.00000    -999.00000    -999.00000
     557.17440    -999.00000     113.03648      16.35196    -999.00000    -999.00000    -999.00000    -999.00000    -999.00000    -999.00000
     557.32680    -999.00000     110.03198      16.34420    -999.00000    -999.00000    -999.00000    -999.00000    -999.00000    -999.00000
     557.47920    -999.00000     112.20539      19.07844    -999.00000    -999.00000    -999.00000    -999.00000    -999.00000    -999.00000
     557.63160    -999.00000     114.70956      24.23822    -999.00000    -999.00000    -999.00000    -999.00000    -999.00000    -999.00000
     557.78400    -999.00000     114.82769      33.68221    -999.00000    -999.00000    -999.00000    -999.00000    -999.00000    -999.00000
     557.93640    -999.00000     114.51903      38.60084    -999.00000    -999.00000    -999.00000    -999.00000    -999.00000    -999.00000
     558.08880    -999.00000     111.80235      42.61322    -999.00000    -999.00000    -999.00000    -999.00000    -999.00000    -999.00000
     558.24120    -999.00000     109.55862      35.40328    -999.00000    -999.00000    -999.00000    -999.00000    -999.00000    -999.00000
     558.39360    -999.00000     111.76209      28.48915    -999.00000    -999.00000    -999.00000    -999.00000    -999.00000    -999.00000
     558.54600    -999.00000     108.13985      18.98620    -999.00000    -999.00000    -999.00000    -999.00000    -999.00000    -999.00000
     558.69840    -999.00000     107.58546      17.75582    -999.00000    -999.00000    -999.00000    -999.00000    -999.00000    -999.00000
     558.85080    -999.00000      99.16589      17.39104    -999.00000    -999.00000    -999.00000    -999.00000    -999.00000    -999.00000
     559.00320    -999.00000     106.41122      21.00026    -999.00000    -999.00000    -999.00000    -999.00000    -999.00000    -999.00000
     559.15560    -999.00000     102.78064      23.65205    -999.00000    -999.00000    -999.00000    -999.00000    -999.00000    -999.00000
     559.30800    -999.00000     103.66232      25.82730    -999.00000    -999.00000    -999.00000    -999.00000    -999.00000    -999.00000
     559.46040    -999.00000     102.37473      23.36863    -999.00000    -999.00000    -999.00000    -999.00000    -999.00000    -999.00000
     559.61280    -999.00000     102.14243      21.52297    -999.00000    -999.00000    -999.00000    -999.00000    -999.00000    -999.00000
     559.76520    -999.00000     101.37267      19.24942    -999.00000    -999.00000    -999.00000    -999.00000    -999.00000    -999.00000
     559.91760    -999.00000     102.02594      17.39728    -999.00000    -999.00000    -999.00000    -999.00000    -999.00000    -999.00000
     560.07000    -999.00000     102.10229      18.12413    -999.00000    -999.00000    -999.00000    -999.00000    -999.00000    -999.00000
     560.22240    -999.00000      98.92480      18.12420    -999.00000    -999.00000    -999.00000    -999.00000    -999.00000    -999.00000
     560.37480    -999.00000      94.41932      18.11560    -999.00000    -999.00000    -999.00000    -999.00000    -999.00000    -999.00000
     560.52720    -999.00000      93.07153      14.53354    -999.00000    -999.00000    -999.00000    -999.00000    -999.00000    -999.00000
     560.67960    -999.00000      99.81486      14.24873    -999.00000    -999.00000    -999.00000    -999.00000    -999.00000    -999.00000
     560.83200    -999.00000      98.36803      14.97813    -999.00000    -999.00000    -999.00000    -999.00000    -999.00000    -999.00000
     560.98440    -999.00000      99.27892      15.38796    -999.00000    -999.00000    -999.00000    -999.00000    -999.00000    -999.00000
     561.13680    -999.00000     100.19002      16.13563    -999.00000    -999.00000    -999.00000    -999.00000    -999.00000    -999.00000
     561.28920    -999.00000     101.10122      13.57714    -999.00000    -999.00000    -999.00000    -999.00000    -999.00000    -999.00000
     561.44160    -999.00000      97.87070      14.39652    -999.00000    -999.00000    -999.00000    -999.00000    -999.00000    -999.00000
     561.59400    -999.00000      97.74741      11.83744    -999.00000    -999.00000    -999.00000    -999.00000    -999.00000    -999.00000
     561.74640    -999.00000      98.62182      12.24836    -999.00000    -999.00000    -999.00000    -999.00000    -999.00000    -999.00000
     561.89880    -999.00000     100.17915      13.53118    -999.00000    -999.00000    -999.00000    -999.00000    -999.00000    -999.00000
     562.05120    -999.00000     101.87704      14.25953    -999.00000    -999.00000    -999.00000    -999.00000    -999.00000    -999.00000
     562.20360    -999.00000      98.07566      17.12823    -999.00000    -999.00000    -999.00000    -999.00000    -999.00000    -999.00000
     562.35600    -999.00000      98.59965      16.01731    -999.00000    -999.00000    -999.00000    -999.00000    -999.00000    -999.00000
     562.50840    -999.00000     102.99868      15.33606    -999.00000    -999.00000    -999.00000    -999.00000    -999.00000    -999.00000
     562.66080    -999.00000     104.29408      18.27782    -999.00000    -999.00000    -999.00000    -999.00000    -999.00000    -999.00000
     562.81320    -999.00000     108.38011      19.36860    -999.00000    -999.00000    -999.00000    -999.00000    -999.00000    -999.00000
     562.96560    -999.00000     108.97195      24.69620    -999.00000    -999.00000    -999.00000    -999.00000    -999.00000    -999.00000
     563.11800    -999.00000     113.77525      23.58670    -999.00000    -999.00000    -999.00000    -999.00000    -999.00000    -999.00000
     563.27040    -999.00000     113.03207      28.06178    -999.00000    -999.00000    -999.00000    -999.00000    -999.00000    -999.00000
     563.42280    -999.00000     112.41576      27.05720    -999.00000    -999.00000    -999.00000    -999.00000    -999.00000    -999.00000
     563.57520    -999.00000      97.87688      26.46926    -999.00000    -999.00000    -999.00000    -999.00000    -999.00000    -999.00000
     563.72760    -999.00000     100.69174      20.90343    -999.00000    -999.00000    -999.00000    -999.00000    -999.00000    -999.00000
     563.88000    -999.00000      98.02095      17.63371    -999.00000    -999.00000    -999.00000    -999.00000    -999.00000    -999.00000
     564.03240    -999.00000      96.98839      20.07767    -999.00000    -999.00000    -999.00000    -999.00000    -999.00000    -999.00000
     564.18480    -999.00000      95.95609      24.80355    -999.00000    -999.00000    -999.00000    -999.00000    -999.00000    -999.00000
     564.33720    -999.00000      94.93219      27.35716    -999.00000    -999.00000    -999.00000    -999.00000    -999.00000    -999.00000
     564.48960    -999.00000      93.82610      23.66915    -999.00000    -999.00000    -999.00000    -999.00000    -999.00000    -999.00000
     564.64200    -999.00000      94.90959      21.14834    -999.00000    -999.00000    -999.00000    -999.00000    -999.00000    -999.00000
     564.79440    -999.00000      92.31774      21.23009    -999.00000    -999.00000    -999.00000    -999.00000    -999.00000    -999.00000
     564.94680    -999.00000      89.36128      20.49917    -999.00000    -999.00000    -999.00000    -999.00000    -999.00000    -999.00000
     565.09920    -999.00000      92.46371      19.03044    -999.00000    -999.00000    -999.00000    -999.00000    -999.00000    -999.00000
     565.25160    -999.00000      94.80288      17.39105    -999.00000    -999.00000    -999.00000    -999.00000    -999.00000    -999.00000
     565.40400    -999.00000     113.76801      15.94174    -999.00000    -999.00000    -999.00000    -999.00000    -999.00000    -999.00000
     565.55640    -999.00000     116.88421      15.44315    -999.00000    -999.00000    -999.00000    -999.00000    -999.00000    -999.00000
     565.70880    -999.00000     119.54964      13.70446    -999.00000    -999.00000    -999.00000    -999.00000    -999.00000    -999.00000
     565.86120    -999.00000     112.04240      15.16326    -999.00000    -999.00000    -999.00000    -999.00000    -999.00000    -999.00000
     566.01360    -999.00000     113.24579      12.70453    -999.00000    -999.00000    -999.00000    -999.00000    -999.00000    -999.00000
     566.16600    -999.00000     116.41351      14.17656    -999.00000    -999.00000    -999.00000    -999.00000    -999.00000    -999.00000
     566.31840    -999.00000     114.79456      19.40581    -999.00000    -999.00000    -999.00000    -999.00000    -999.00000    -999.00000
     566.47080    -999.00000     113.59561      27.44314    -999.00000    -999.00000    -999.00000    -999.00000    -999.00000    -999.00000
     566.62320    -999.00000      89.99432      31.09116    -999.00000    -999.00000    -999.00000    -999.00000    -999.00000    -999.00000
     566.77560    -999.00000     101.65600      29.43466    -999.00000    -999.00000    -999.00000    -999.00000    -999.00000    -999.00000
     566.92800    -999.00000     104.37395      31.29453    -999.00000    -999.00000    -999.00000    -999.00000    -999.00000    -999.00000
     567.08040    -999.00000     104.37610      38.19785    -999.00000    -999.00000    -999.00000    -999.00000    -999.00000    -999.00000
     567.23280    -999.00000     101.17091      41.49449    -999.00000    -999.00000    -999.00000    -999.00000    -999.00000    -999.00000
     567.38520    -999.00000     105.82296      47.69522    -999.00000    -999.00000    -999.00000    -999.00000    -999.00000    -999.00000
     567.53760    -999.00000     111.67825      45.19804    -999.00000    -999.00000    -999.00000    -999.00000    -999.00000    -999.00000
     567.69000    -999.00000     119.90702      45.60216    -999.00000    -999.00000    -999.00000    -999.00000    -999.00000    -999.00000
     567.84240    -999.00000     117.52832      36.88152    -999.00000    -999.00000    -999.00000    -999.00000    -999.00000    -999.00000
     567.99480    -999.00000     115.88236      33.18835    -999.00000    -999.00000    -999.00000    -999.00000    -999.00000    -999.00000
     568.14720    -999.00000     113.89209      30.29207    -999.00000    -999.00000    -999.00000    -999.00000    -999.00000    -999.00000
     568.29960    -999.00000     113.03948      28.24279    -999.00000    -999.00000    -999.00000    -999.00000    -999.00000    -999.00000
     568.45200    -999.00000     115.57906      26.77214    -999.00000    -999.00000    -999.00000    -999.00000    -999.00000    -999.00000
     568.60440    -999.00000     115.73248      27.50153    -999.00000    -999.00000    -999.00000    -999.00000    -999.00000    -999.00000
     568.75680    -999.00000     112.90606      30.77999    -999.00000    -999.00000    -999.00000    -999.00000    -999.00000    -999.00000
     568.90920    -999.00000     114.79143      34.45545    -999.00000    -999.00000    -999.00000    -999.00000    -999.00000    -999.00000
     569.06160    -999.00000     114.78800      33.75917    -999.00000    -999.00000    -999.00000    -999.00000    -999.00000    -999.00000
     569.21400    -999.00000     115.71972      33.91698    -999.00000    -999.00000    -999.00000    -999.00000    -999.00000    -999.00000
     569.36640    -999.00000     116.65152      30.48692    -999.00000    -999.00000    -999.00000    -999.00000    -999.00000    -999.00000
     569.51880    -999.00000     118.66931      33.73639    -999.00000    -999.00000    -999.00000    -999.00000    -999.00000    -999.00000
     569.67120    -999.00000     116.87687      30.85767    -999.00000    -999.00000    -999.00000    -999.00000    -999.00000    -999.00000
     569.82360    -999.00000     115.74030      32.49655    -999.00000    -999.00000    -999.00000    -999.00000    -999.00000    -999.00000
     569.97600    -999.00000     114.93548      26.99922    -999.00000    -999.00000    -999.00000    -999.00000    -999.00000    -999.00000
     570.12840    -999.00000     118.70824      33.92844    -999.00000    -999.00000    -999.00000    -999.00000    -999.00000    -999.00000
     570.28080    -999.00000     121.66362      38.43698    -999.00000    -999.00000    -999.00000    -999.00000    -999.00000    -999.00000
     570.43320    -999.00000     121.31513      42.45602    -999.00000    -999.00000    -999.00000    -999.00000    -999.00000    -999.00000
     570.58560    -999.00000     126.33873      41.52619    -999.00000    -999.00000    -999.00000    -999.00000    -999.00000    -999.00000
     570.73800    -999.00000     122.79864      38.78905    -999.00000    -999.00000    -999.00000    -999.00000    -999.00000    -999.00000
     570.89040    -999.00000     121.30964      34.41931    -999.00000    -999.00000    -999.00000    -999.00000    -999.00000    -999.00000
     571.04280    -999.00000     120.78085      27.84672    -999.00000    -999.00000    -999.00000    -999.00000    -999.00000    -999.00000
     571.19520    -999.00000     120.23215      23.86747    -999.00000    -999.00000    -999.00000    -999.00000    -999.00000    -999.00000
     571.34760    -999.00000     123.72137      23.18726    -999.00000    -999.00000    -999.00000    -999.00000    -999.00000    -999.00000
     571.50000    -999.00000     122.32584      21.19649    -999.00000    -999.00000    -999.00000    -999.00000    -999.00000    -999.00000
     571.65240    -999.00000     122.67647      31.72911    -999.00000    -999.00000    -999.00000    -999.00000    -999.00000    -999.00000
     571.80480    -999.00000     123.84918      50.99099    -999.00000    -999.00000    -999.00000    -999.00000    -999.00000    -999.00000
     571.95720    -999.00000     121.82099      66.64992    -999.00000    -999.00000    -999.00000    -999.00000    -999.00000    -999.00000
     572.10960    -999.00000     121.65832      72.66963    -999.00000    -999.00000    -999.00000    -999.00000    -999.00000    -999.00000
     572.26200    -999.00000     120.33712      71.24414    -999.00000    -999.00000    -999.00000    -999.00000    -999.00000    -999.00000
     572.41440    -999.00000     121.13593      74.88515    -999.00000    -999.00000    -999.00000    -999.00000    -999.00000    -999.00000
     572.56680    -999.00000     119.23118      68.32862    -999.00000    -999.00000    -999.00000    -999.00000    -999.00000    -999.00000
     572.71920    -999.00000     120.78436      56.99897    -999.00000    -999.00000    -999.00000    -999.00000    -999.00000    -999.00000
     572.87160    -999.00000     119.01747      39.53344    -999.00000    -999.00000    -999.00000    -999.00000    -999.00000    -999.00000
     573.02400    -999.00000     116.75201      28.46704    -999.00000    -999.00000    -999.00000    -999.00000    -999.00000    -999.00000
     573.17640    -999.00000     116.02946      18.99889    -999.00000    -999.00000    -999.00000    -999.00000    -999.00000    -999.00000
     573.32880    -999.00000     109.71989      17.94070    -999.00000    -999.00000    -999.00000    -999.00000    -999.00000    -999.00000
     573.48120    -999.00000     110.06177      15.70741    -999.00000    -999.00000    -999.00000    -999.00000    -999.00000    -999.00000
     573.63360    -999.00000     108.78861      16.44333    -999.00000    -999.00000    -999.00000    -999.00000    -999.00000    -999.00000
     573.78600    -999.00000     106.34613      13.16501    -999.00000    -999.00000    -999.00000    -999.00000    -999.00000    -999.00000
     573.93840    -999.00000     105.39029      11.70824    -999.00000    -999.00000    -999.00000    -999.00000    -999.00000    -999.00000
     574.09080    -999.00000     109.92597      10.60780    -999.00000    -999.00000    -999.00000    -999.00000    -999.00000    -999.00000
     574.24320    -999.00000     110.78332      11.01746    -999.00000    -999.00000    -999.00000    -999.00000    -999.00000    -999.00000
     574.39560    -999.00000     117.53076      17.95285    -999.00000    -999.00000    -999.00000    -999.00000    -999.00000    -999.00000
     574.54800    -999.00000     129.95763      33.16337    -999.00000    -999.00000    -999.00000    -999.00000    -999.00000    -999.00000
     574.70040    -999.00000     135.11041      52.33179    -999.00000    -999.00000    -999.00000    -999.00000    -999.00000    -999.00000
     574.85280    -999.00000     136.07800      62.23936    -999.00000    -999.00000    -999.00000    -999.00000    -999.00000    -999.00000
     575.00520    -999.00000     139.29901      66.32881    -999.00000    -999.00000    -999.00000    -999.00000    -999.00000    -999.00000
     575.15760    -999.00000     137.57237      67.13622    -999.00000    -999.00000    -999.00000    -999.00000    -999.00000    -999.00000
     575.31000    -999.00000     134.74178      64.19778    -999.00000    -999.00000    -999.00000    -999.00000    -999.00000    -999.00000
     575.46240    -999.00000     129.97504      62.01281    -999.00000    -999.00000    -999.00000    -999.00000    -999.00000    -999.00000
     575.61480    -999.00000     129.91170      55.15244    -999.00000    -999.00000    -999.00000    -999.00000    -999.00000    -999.00000
     575.76720    -999.00000     129.00259      55.11430    -999.00000    -999.00000    -999.00000    -999.00000    -999.00000    -999.00000
     575.91960    -999.00000     129.98041      50.35415    -999.00000    -999.00000    -999.00000    -999.00000    -999.00000    -999.00000
     576.07200    -999.00000     128.03859      49.15421    -999.00000    -999.00000    -999.00000    -999.00000    -999.00000    -999.00000
     576.22440    -999.00000     128.59425      46.94091    -999.00000    -999.00000    -999.00000    -999.00000    -999.00000    -999.00000
     576.37680    -999.00000     127.22513      48.97741    -999.00000    -999.00000    -999.00000    -999.00000    -999.00000    -999.00000
     576.52920    -999.00000     126.08281      50.10739    -999.00000    -999.00000    -999.00000    -999.00000    -999.00000    -999.00000
     576.68160    -999.00000     125.11029      48.29237    -999.00000    -999.00000    -999.00000    -999.00000    -999.00000    -999.00000
     576.83400    -999.00000     126.69076      53.16224    -999.00000    -999.00000    -999.00000    -999.00000    -999.00000    -999.00000
     576.98640    -999.00000     123.11173      58.63359    -999.00000    -999.00000    -999.00000    -999.00000    -999.00000    -999.00000
     577.13880    -999.00000     117.95558      69.28909    -999.00000    -999.00000    -999.00000    -999.00000    -999.00000    -999.00000
     577.29120    -999.00000     119.38816      64.62494    -999.00000    -999.00000    -999.00000    -999.00000    -999.00000    -999.00000
     577.44360    -999.00000     123.00096      62.00475    -999.00000    -999.00000    -999.00000    -999.00000    -999.00000    -999.00000
     577.59600    -999.00000     124.04241      64.46337    -999.00000    -999.00000    -999.00000    -999.00000    -999.00000    -999.00000
     577.74840    -999.00000     122.46245      68.47562    -999.00000    -999.00000    -999.00000    -999.00000    -999.00000    -999.00000
     577.90080    -999.00000     122.20763      71.43172    -999.00000    -999.00000    -999.00000    -999.00000    -999.00000    -999.00000
     578.05320    -999.00000     123.01163      67.77995    -999.00000    -999.00000    -999.00000    -999.00000    -999.00000    -999.00000
     578.20560    -999.00000     121.87170      69.56313    -999.00000    -999.00000    -999.00000    -999.00000    -999.00000    -999.00000
     578.35800    -999.00000     118.78299      67.92406    -999.00000    -999.00000    -999.00000    -999.00000    -999.00000    -999.00000
     578.51040    -999.00000     117.21825      60.30232    -999.00000    -999.00000    -999.00000    -999.00000    -999.00000    -999.00000
     578.66280    -999.00000     116.49367      59.93744    -999.00000    -999.00000    -999.00000    -999.00000    -999.00000    -999.00000
     578.81520    -999.00000     114.95965      61.16679    -999.00000    -999.00000    -999.00000    -999.00000    -999.00000    -999.00000
     578.96760    -999.00000     114.28076      69.51682    -999.00000    -999.00000    -999.00000    -999.00000    -999.00000    -999.00000
     579.12000    -999.00000     113.38618      61.83223    -999.00000    -999.00000    -999.00000    -999.00000    -999.00000    -999.00000
     579.27240    -999.00000     112.08282      61.46663    -999.00000    -999.00000    -999.00000    -999.00000    -999.00000    -999.00000
     579.42480    -999.00000     110.87461      60.04654    -999.00000    -999.00000    -999.00000    -999.00000    -999.00000    -999.00000
     579.57720    -999.00000     114.26559      71.11116    -999.00000    -999.00000    -999.00000    -999.00000    -999.00000    -999.00000
     579.72960    -999.00000     117.40810      73.00973    -999.00000    -999.00000    -999.00000    -999.00000    -999.00000    -999.00000
     579.88200    -999.00000     120.43442      68.74799    -999.00000    -999.00000    -999.00000    -999.00000    -999.00000    -999.00000
     580.03440    -999.00000     117.95413      59.90633    -999.00000    -999.00000    -999.00000    -999.00000    -999.00000    -999.00000
     580.18680    -999.00000     114.35564      55.91398    -999.00000    -999.00000    -999.00000    -999.00000    -999.00000    -999.00000
     580.33920    -999.00000     116.22182      53.58502    -999.00000    -999.00000    -999.00000    -999.00000    -999.00000    -999.00000
     580.49160    -999.00000     115.88373      48.14421    -999.00000    -999.00000    -999.00000    -999.00000    -999.00000    -999.00000
     580.64400    -999.00000     111.98737      46.09470    -999.00000    -999.00000    -999.00000    -999.00000    -999.00000    -999.00000
     580.79640    -999.00000     106.15775      45.73043    -999.00000    -999.00000    -999.00000    -999.00000    -999.00000    -999.00000
     580.94880    -999.00000     105.02290      53.71975    -999.00000    -999.00000    -999.00000    -999.00000    -999.00000    -999.00000
     581.10120    -999.00000     109.91694      51.26173    -999.00000    -999.00000    -999.00000    -999.00000    -999.00000    -999.00000
     581.25360    -999.00000     108.96159      51.65106    -999.00000    -999.00000    -999.00000    -999.00000    -999.00000    -999.00000
     581.40600    -999.00000     110.77713      48.51789    -999.00000    -999.00000    -999.00000    -999.00000    -999.00000    -999.00000
     581.55840    -999.00000     110.19215      51.12075    -999.00000    -999.00000    -999.00000    -999.00000    -999.00000    -999.00000
     581.71080    -999.00000     111.80904      50.39157    -999.00000    -999.00000    -999.00000    -999.00000    -999.00000    -999.00000
     581.86320    -999.00000     110.79409      49.13142    -999.00000    -999.00000    -999.00000    -999.00000    -999.00000    -999.00000
     582.01560    -999.00000     108.63810      49.55666    -999.00000    -999.00000    -999.00000    -999.00000    -999.00000    -999.00000
     582.16800    -999.00000     106.36861      55.86771    -999.00000    -999.00000    -999.00000    -999.00000    -999.00000    -999.00000
     582.32040    -999.00000     105.82166      57.71273    -999.00000    -999.00000    -999.00000    -999.00000    -999.00000    -999.00000
     582.47280    -999.00000     105.48133      58.07756    -999.00000    -999.00000    -999.00000    -999.00000    -999.00000    -999.00000
     582.62520    -999.00000     105.08723      56.43835    -999.00000    -999.00000    -999.00000    -999.00000    -999.00000    -999.00000
     582.77760    -999.00000     104.92052      53.16111    -999.00000    -999.00000    -999.00000    -999.00000    -999.00000    -999.00000
     582.93000    -999.00000     107.21708      53.45587    -999.00000    -999.00000    -999.00000    -999.00000    -999.00000    -999.00000
     583.08240    -999.00000     108.34999      53.49340    -999.00000    -999.00000    -999.00000    -999.00000    -999.00000    -999.00000
     583.23480    -999.00000     108.76036      60.08338    -999.00000    -999.00000    -999.00000    -999.00000    -999.00000    -999.00000
     583.38720    -999.00000     108.17316      56.80561    -999.00000    -999.00000    -999.00000    -999.00000    -999.00000    -999.00000
     583.53960    -999.00000     107.66185      54.22864    -999.00000    -999.00000    -999.00000    -999.00000    -999.00000    -999.00000
     583.69200    -999.00000     107.71560      46.23306    -999.00000    -999.00000    -999.00000    -999.00000    -999.00000    -999.00000
     583.84440    -999.00000     109.19357      50.30982    -999.00000    -999.00000    -999.00000    -999.00000    -999.00000    -999.00000
     583.99680    -999.00000     107.04550      53.25922    -999.00000    -999.00000    -999.00000    -999.00000    -999.00000    -999.00000
     584.14920    -999.00000     107.37917      58.70169    -999.00000    -999.00000    -999.00000    -999.00000    -999.00000    -999.00000
     584.30160    -999.00000     106.08582      53.39520    -999.00000    -999.00000    -999.00000    -999.00000    -999.00000    -999.00000
     584.45400    -999.00000     105.24609      53.35390    -999.00000    -999.00000    -999.00000    -999.00000    -999.00000    -999.00000
     584.60640    -999.00000     105.06852      49.55086    -999.00000    -999.00000    -999.00000    -999.00000    -999.00000    -999.00000
     584.75880    -999.00000     104.69053      50.45472    -999.00000    -999.00000    -999.00000    -999.00000    -999.00000    -999.00000
     584.91120    -999.00000     105.00287      49.79076    -999.00000    -999.00000    -999.00000    -999.00000    -999.00000    -999.00000
     585.06360    -999.00000     105.63314      49.79070    -999.00000    -999.00000    -999.00000    -999.00000    -999.00000    -999.00000
     585.21600    -999.00000     105.17654      55.98072    -999.00000    -999.00000    -999.00000    -999.00000    -999.00000    -999.00000
     585.36840    -999.00000     104.73904      62.54638    -999.00000    -999.00000    -999.00000    -999.00000    -999.00000    -999.00000
     585.52080    -999.00000     105.18695      69.92361    -999.00000    -999.00000    -999.00000    -999.00000    -999.00000    -999.00000
     585.67320    -999.00000     102.06489      68.83191    -999.00000    -999.00000    -999.00000    -999.00000    -999.00000    -999.00000
     585.82560    -999.00000     102.66095      57.64405    -999.00000    -999.00000    -999.00000    -999.00000    -999.00000    -999.00000
     585.97800    -999.00000     102.64000      47.09970    -999.00000    -999.00000    -999.00000    -999.00000    -999.00000    -999.00000
     586.13040    -999.00000     101.80768      37.83997    -999.00000    -999.00000    -999.00000    -999.00000    -999.00000    -999.00000
     586.28280    -999.00000     102.00628      34.43762    -999.00000    -999.00000    -999.00000    -999.00000    -999.00000    -999.00000
     586.43520    -999.00000     102.88022      27.90312    -999.00000    -999.00000    -999.00000    -999.00000    -999.00000    -999.00000
     586.58760    -999.00000     106.52366      27.33006    -999.00000    -999.00000    -999.00000    -999.00000    -999.00000    -999.00000
     586.74000    -999.00000     108.43633      24.99412    -999.00000    -999.00000    -999.00000    -999.00000    -999.00000    -999.00000
     586.89240    -999.00000     110.65269      30.47388    -999.00000    -999.00000    -999.00000    -999.00000    -999.00000    -999.00000
     587.04480    -999.00000     108.33422      29.38610    -999.00000    -999.00000    -999.00000    -999.00000    -999.00000    -999.00000
     587.19720    -999.00000     110.02544      27.32339    -999.00000    -999.00000    -999.00000    -999.00000    -999.00000    -999.00000
     587.34960    -999.00000     109.95750      25.13481    -999.00000    -999.00000    -999.00000    -999.00000    -999.00000    -999.00000
     587.50200    -999.00000     110.33797      23.49535    -999.00000    -999.00000    -999.00000    -999.00000    -999.00000    -999.00000
     587.65440    -999.00000     110.47559      24.96256    -999.00000    -999.00000    -999.00000    -999.00000    -999.00000    -999.00000
     587.80680    -999.00000     109.99114      25.63484    -999.00000    -999.00000    -999.00000    -999.00000    -999.00000    -999.00000
     587.95920    -999.00000     109.09808      28.36234    -999.00000    -999.00000    -999.00000    -999.00000    -999.00000    -999.00000
     588.11160    -999.00000     108.62885      30.18733    -999.00000    -999.00000    -999.00000    -999.00000    -999.00000    -999.00000
     588.26400    -999.00000     108.26093      29.15070    -999.00000    -999.00000    -999.00000    -999.00000    -999.00000    -999.00000
     588.41640    -999.00000     108.37359      29.70155    -999.00000    -999.00000    -999.00000    -999.00000    -999.00000    -999.00000
     588.56880    -999.00000     107.80525      27.14864    -999.00000    -999.00000    -999.00000    -999.00000    -999.00000    -999.00000
     588.72120    -999.00000     108.01748      31.11923    -999.00000    -999.00000    -999.00000    -999.00000    -999.00000    -999.00000
     588.87360    -999.00000     109.21828      26.62482    -999.00000    -999.00000    -999.00000    -999.00000    -999.00000    -999.00000
     589.02600    -999.00000     110.97693      25.90707    -999.00000    -999.00000    -999.00000    -999.00000    -999.00000    -999.00000
     589.17840    -999.00000     112.80733      18.27312    -999.00000    -999.00000    -999.00000    -999.00000    -999.00000    -999.00000
     589.33080    -999.00000     113.02098      17.43978    -999.00000    -999.00000    -999.00000    -999.00000    -999.00000    -999.00000
     589.48320    -999.00000     110.49254      18.89856    -999.00000    -999.00000    -999.00000    -999.00000    -999.00000    -999.00000
     589.63560    -999.00000     110.06004      19.91031    -999.00000    -999.00000    -999.00000    -999.00000    -999.00000    -999.00000
     589.78800    -999.00000     105.94089      18.86100    -999.00000    -999.00000    -999.00000    -999.00000    -999.00000    -999.00000
     589.94040    -999.00000     103.43494      18.11927    -999.00000    -999.00000    -999.00000    -999.00000    -999.00000    -999.00000
     590.09280    -999.00000     102.33810      22.21731    -999.00000    -999.00000    -999.00000    -999.00000    -999.00000    -999.00000
     590.24520    -999.00000     105.49990      22.95563    -999.00000    -999.00000    -999.00000    -999.00000    -999.00000    -999.00000
     590.39760    -999.00000     105.31932      21.39985    -999.00000    -999.00000    -999.00000    -999.00000    -999.00000    -999.00000
     590.55000    -999.00000     108.56680      19.22360    -999.00000    -999.00000    -999.00000    -999.00000    -999.00000    -999.00000
     590.70240    -999.00000     111.73790      23.22312    -999.00000    -999.00000    -999.00000    -999.00000    -999.00000    -999.00000
     590.85480    -999.00000     110.20895      30.60531    -999.00000    -999.00000    -999.00000    -999.00000    -999.00000    -999.00000
     591.00720    -999.00000     112.72876      38.26528    -999.00000    -999.00000    -999.00000    -999.00000    -999.00000    -999.00000
     591.15960    -999.00000     114.33135      48.10137    -999.00000    -999.00000    -999.00000    -999.00000    -999.00000    -999.00000
     591.31200    -999.00000     113.81015      63.71173    -999.00000    -999.00000    -999.00000    -999.00000    -999.00000    -999.00000
     591.46440    -999.00000     119.82834      71.79734    -999.00000    -999.00000    -999.00000    -999.00000    -999.00000    -999.00000
     591.61680    -999.00000     123.04109      79.80064    -999.00000    -999.00000    -999.00000    -999.00000    -999.00000    -999.00000
     591.76920    -999.00000     120.96940      80.94360    -999.00000    -999.00000    -999.00000    -999.00000    -999.00000    -999.00000
     591.92160    -999.00000     120.48885      85.30649    -999.00000    -999.00000    -999.00000    -999.00000    -999.00000    -999.00000
     592.07400    -999.00000     118.45039      86.71497    -999.00000    -999.00000    -999.00000    -999.00000    -999.00000    -999.00000
     592.22640    -999.00000     117.67448      90.04948    -999.00000    -999.00000    -999.00000    -999.00000    -999.00000    -999.00000
     592.37880    -999.00000     117.42052      90.73294    -999.00000    -999.00000    -999.00000    -999.00000    -999.00000    -999.00000
     592.53120    -999.00000     116.85625      96.48526    -999.00000    -999.00000    -999.00000    -999.00000    -999.00000    -999.00000
     592.68360    -999.00000     113.93137      96.42651    -999.00000    -999.00000    -999.00000    -999.00000    -999.00000    -999.00000
     592.83600    -999.00000     116.70524      94.55858    -999.00000    -999.00000    -999.00000    -999.00000    -999.00000    -999.00000
     592.98840    -999.00000     116.62941      87.18189    -999.00000    -999.00000    -999.00000    -999.00000    -999.00000    -999.00000
     593.14080    -999.00000     115.17084      78.48292    -999.00000    -999.00000    -999.00000    -999.00000    -999.00000    -999.00000
     593.29320    -999.00000     114.79483      80.17794    -999.00000    -999.00000    -999.00000    -999.00000    -999.00000    -999.00000
     593.44560    -999.00000     117.50135      84.03553    -999.00000    -999.00000    -999.00000    -999.00000    -999.00000    -999.00000
     593.59800    -999.00000     120.00687      85.81583    -999.00000    -999.00000    -999.00000    -999.00000    -999.00000    -999.00000
     593.75040    -999.00000     123.52097      91.55326    -999.00000    -999.00000    -999.00000    -999.00000    -999.00000    -999.00000
     593.90280    -999.00000     124.08955      89.78237    -999.00000    -999.00000    -999.00000    -999.00000    -999.00000    -999.00000
     594.05520    -999.00000     121.56714      87.74409    -999.00000    -999.00000    -999.00000    -999.00000    -999.00000    -999.00000
     594.20760    -999.00000     120.32601      77.35847    -999.00000    -999.00000    -999.00000    -999.00000    -999.00000    -999.00000
     594.36000    -999.00000     117.91083      68.30485    -999.00000    -999.00000    -999.00000    -999.00000    -999.00000    -999.00000
     594.51240    -999.00000     114.39063      63.82072    -999.00000    -999.00000    -999.00000    -999.00000    -999.00000    -999.00000
     594.66480    -999.00000     113.93884      66.41936    -999.00000    -999.00000    -999.00000    -999.00000    -999.00000    -999.00000
     594.81720    -999.00000     115.21857      69.63660    -999.00000    -999.00000    -999.00000    -999.00000    -999.00000    -999.00000
     594.96960    -999.00000     115.70316      76.84182    -999.00000    -999.00000    -999.00000    -999.00000    -999.00000    -999.00000
     595.12200    -999.00000     114.04516      76.87530    -999.00000    -999.00000    -999.00000    -999.00000    -999.00000    -999.00000
     595.27440    -999.00000     114.77033      78.57594    -999.00000    -999.00000    -999.00000    -999.00000    -999.00000    -999.00000
     595.42680    -999.00000     115.21915      75.70788    -999.00000    -999.00000    -999.00000    -999.00000    -999.00000    -999.00000
     595.57920    -999.00000     115.54407      71.16703    -999.00000    -999.00000    -999.00000    -999.00000    -999.00000    -999.00000
     595.73160    -999.00000     116.85158      67.24167    -999.00000    -999.00000    -999.00000    -999.00000    -999.00000    -999.00000
     595.88400    -999.00000     117.32295      67.79774    -999.00000    -999.00000    -999.00000    -999.00000    -999.00000    -999.00000
     596.03640    -999.00000     111.05138      70.51485    -999.00000    -999.00000    -999.00000    -999.00000    -999.00000    -999.00000
     596.18880    -999.00000     110.25068      72.80068    -999.00000    -999.00000    -999.00000    -999.00000    -999.00000    -999.00000
     596.34120    -999.00000     110.86614      73.33685    -999.00000    -999.00000    -999.00000    -999.00000    -999.00000    -999.00000
     596.49360    -999.00000     107.34033      75.48100    -999.00000    -999.00000    -999.00000    -999.00000    -999.00000    -999.00000
     596.64600    -999.00000     105.30009      79.98907    -999.00000    -999.00000    -999.00000    -999.00000    -999.00000    -999.00000
     596.79840    -999.00000     107.50130      79.66663    -999.00000    -999.00000    -999.00000    -999.00000    -999.00000    -999.00000
     596.95080    -999.00000     108.14704      77.67419    -999.00000    -999.00000    -999.00000    -999.00000    -999.00000    -999.00000
     597.10320    -999.00000     107.81263      74.84347    -999.00000    -999.00000    -999.00000    -999.00000    -999.00000    -999.00000
     597.25560    -999.00000     112.70964      76.66683    -999.00000    -999.00000    -999.00000    -999.00000    -999.00000    -999.00000
     597.40800    -999.00000     119.76404      80.76501    -999.00000    -999.00000    -999.00000    -999.00000    -999.00000    -999.00000
     597.56040    -999.00000     125.51546      76.47350    -999.00000    -999.00000    -999.00000    -999.00000    -999.00000    -999.00000
     597.71280    -999.00000     135.15379      77.30502    -999.00000    -999.00000    -999.00000    -999.00000    -999.00000    -999.00000
     597.86520    -999.00000     135.62656      71.88371    -999.00000    -999.00000    -999.00000    -999.00000    -999.00000    -999.00000
     598.01760    -999.00000     131.17181      74.80103    -999.00000    -999.00000    -999.00000    -999.00000    -999.00000    -999.00000
     598.17000    -999.00000     131.24600      74.39144    -999.00000    -999.00000    -999.00000    -999.00000    -999.00000    -999.00000
     598.32240    -999.00000     128.56656      77.29952    -999.00000    -999.00000    -999.00000    -999.00000    -999.00000    -999.00000
     598.47480    -999.00000     124.69456      79.91515    -999.00000    -999.00000    -999.00000    -999.00000    -999.00000    -999.00000
     598.62720    -999.00000     120.76897      75.80779    -999.00000    -999.00000    -999.00000    -999.00000    -999.00000    -999.00000
     598.77960    -999.00000     120.48773      68.48540    -999.00000    -999.00000    -999.00000    -999.00000    -999.00000    -999.00000
     598.93200    -999.00000     120.73488      61.85733    -999.00000    -999.00000    -999.00000    -999.00000    -999.00000    -999.00000
     599.08440    -999.00000     119.19534      63.67733    -999.00000    -999.00000    -999.00000    -999.00000    -999.00000    -999.00000
     599.23680    -999.00000     116.76543      71.05401    -999.00000    -999.00000    -999.00000    -999.00000    -999.00000    -999.00000
     599.38920    -999.00000     116.13476      77.57549    -999.00000    -999.00000    -999.00000    -999.00000    -999.00000    -999.00000
     599.54160    -999.00000     117.09791      80.48903    -999.00000    -999.00000    -999.00000    -999.00000    -999.00000    -999.00000
     599.69400    -999.00000     110.08196      78.07513    -999.00000    -999.00000    -999.00000    -999.00000    -999.00000    -999.00000
     599.84640    -999.00000     109.65623      76.49225    -999.00000    -999.00000    -999.00000    -999.00000    -999.00000    -999.00000
     599.99880    -999.00000     103.39449      73.53798    -999.00000    -999.00000    -999.00000    -999.00000    -999.00000    -999.00000
     600.15120    -999.00000     114.54695      77.07887    -999.00000    -999.00000    -999.00000    -999.00000    -999.00000    -999.00000
     600.30360    -999.00000     119.34665      75.44006    -999.00000    -999.00000    -999.00000    -999.00000    -999.00000    -999.00000
     600.45600    -999.00000     118.23011      73.69867    -999.00000    -999.00000    -999.00000    -999.00000    -999.00000    -999.00000
     600.60840    -999.00000     121.18162      72.16174    -999.00000    -999.00000    -999.00000    -999.00000    -999.00000    -999.00000
     600.76080    -999.00000     114.79990      72.06760    -999.00000    -999.00000    -999.00000    -999.00000    -999.00000    -999.00000
     600.91320    -999.00000     118.82132      75.35019    -999.00000    -999.00000    -999.00000    -999.00000    -999.00000    -999.00000
     601.06560    -999.00000     114.41282      70.84263    -999.00000    -999.00000    -999.00000    -999.00000    -999.00000    -999.00000
     601.21800    -999.00000     112.52708      74.47736    -999.00000    -999.00000    -999.00000    -999.00000    -999.00000    -999.00000
     601.37040    -999.00000     113.04055      75.20713    -999.00000    -999.00000    -999.00000    -999.00000    -999.00000    -999.00000
     601.52280    -999.00000     113.46276      80.94446    -999.00000    -999.00000    -999.00000    -999.00000    -999.00000    -999.00000
     601.67520    -999.00000     110.77686      81.03469    -999.00000    -999.00000    -999.00000    -999.00000    -999.00000    -999.00000
     601.82760    -999.00000     111.42684      78.22346    -999.00000    -999.00000    -999.00000    -999.00000    -999.00000    -999.00000
     601.98000    -999.00000     114.27923      77.75674    -999.00000    -999.00000    -999.00000    -999.00000    -999.00000    -999.00000
     602.13240    -999.00000     115.81335      79.86310    -999.00000    -999.00000    -999.00000    -999.00000    -999.00000    -999.00000
     602.28480    -999.00000     115.12266      84.45027    -999.00000    -999.00000    -999.00000    -999.00000    -999.00000    -999.00000
     602.43720    -999.00000     115.33178      79.38877    -999.00000    -999.00000    -999.00000    -999.00000    -999.00000    -999.00000
     602.58960    -999.00000     111.27438      73.19839    -999.00000    -999.00000    -999.00000    -999.00000    -999.00000    -999.00000
     602.74200    -999.00000     107.53236      65.58642    -999.00000    -999.00000    -999.00000    -999.00000    -999.00000    -999.00000
     602.89440    -999.00000     104.45059      70.70422    -999.00000    -999.00000    -999.00000    -999.00000    -999.00000    -999.00000
     603.04680    -999.00000     105.67599      76.19989    -999.00000    -999.00000    -999.00000    -999.00000    -999.00000    -999.00000
     603.19920    -999.00000     103.30422      78.81496    -999.00000    -999.00000    -999.00000    -999.00000    -999.00000    -999.00000
     603.35160    -999.00000     111.86569      72.23782    -999.00000    -999.00000    -999.00000    -999.00000    -999.00000    -999.00000
     603.50400    -999.00000     122.05274      63.82909    -999.00000    -999.00000    -999.00000    -999.00000    -999.00000    -999.00000
     603.65640    -999.00000     127.70907      65.46754    -999.00000    -999.00000    -999.00000    -999.00000    -999.00000    -999.00000
     603.80880    -999.00000     138.05713      74.58594    -999.00000    -999.00000    -999.00000    -999.00000    -999.00000    -999.00000
     603.96120    -999.00000     138.90393      79.54483    -999.00000    -999.00000    -999.00000    -999.00000    -999.00000    -999.00000
     604.11360    -999.00000     137.08707      79.30352    -999.00000    -999.00000    -999.00000    -999.00000    -999.00000    -999.00000
     604.26600    -999.00000     138.27530      70.15196    -999.00000    -999.00000    -999.00000    -999.00000    -999.00000    -999.00000
     604.41840    -999.00000     137.95583      64.05067    -999.00000    -999.00000    -999.00000    -999.00000    -999.00000    -999.00000
     604.57080    -999.00000     138.86871      66.96793    -999.00000    -999.00000    -999.00000    -999.00000    -999.00000    -999.00000
     604.72320    -999.00000     139.32635      65.79262    -999.00000    -999.00000    -999.00000    -999.00000    -999.00000    -999.00000
     604.87560    -999.00000     136.41158      71.33757    -999.00000    -999.00000    -999.00000    -999.00000    -999.00000    -999.00000
     605.02800    -999.00000     136.62509      62.55243    -999.00000    -999.00000    -999.00000    -999.00000    -999.00000    -999.00000
     605.18040    -999.00000     136.09984      62.96146    -999.00000    -999.00000    -999.00000    -999.00000    -999.00000    -999.00000
     605.33280    -999.00000     133.53455      59.35484    -999.00000    -999.00000    -999.00000    -999.00000    -999.00000    -999.00000
     605.48520    -999.00000     130.57327      63.82488    -999.00000    -999.00000    -999.00000    -999.00000    -999.00000    -999.00000
     605.63760    -999.00000     129.36031      68.19299    -999.00000    -999.00000    -999.00000    -999.00000    -999.00000    -999.00000
     605.79000    -999.00000     131.95395      67.82863    -999.00000    -999.00000    -999.00000    -999.00000    -999.00000    -999.00000
     605.94240    -999.00000     132.49225      62.50110    -999.00000    -999.00000    -999.00000    -999.00000    -999.00000    -999.00000
     606.09480    -999.00000     128.16740      59.66157    -999.00000    -999.00000    -999.00000    -999.00000    -999.00000    -999.00000
     606.24720    -999.00000     125.36246      54.80916    -999.00000    -999.00000    -999.00000    -999.00000    -999.00000    -999.00000
     606.39960    -999.00000     122.78465      59.26888    -999.00000    -999.00000    -999.00000    -999.00000    -999.00000    -999.00000
     606.55200    -999.00000     112.96532      53.64273    -999.00000    -999.00000    -999.00000    -999.00000    -999.00000    -999.00000
     606.70440    -999.00000     107.85478      59.91681    -999.00000    -999.00000    -999.00000    -999.00000    -999.00000    -999.00000
     606.85680    -999.00000     108.40125      55.25224    -999.00000    -999.00000    -999.00000    -999.00000    -999.00000    -999.00000
     607.00920    -999.00000     100.62534      63.85779    -999.00000    -999.00000    -999.00000    -999.00000    -999.00000    -999.00000
     607.16160    -999.00000     101.86858      60.94558    -999.00000    -999.00000    -999.00000    -999.00000    -999.00000    -999.00000
     607.31400    -999.00000     102.14458      57.87179    -999.00000    -999.00000    -999.00000    -999.00000    -999.00000    -999.00000
     607.46640    -999.00000      98.88030      49.42130    -999.00000    -999.00000    -999.00000    -999.00000    -999.00000    -999.00000
     607.61880    -999.00000      98.29505      50.87696    -999.00000    -999.00000    -999.00000    -999.00000    -999.00000    -999.00000
     607.77120    -999.00000     101.08594      48.41823    -999.00000    -999.00000    -999.00000    -999.00000    -999.00000    -999.00000
     607.92360    -999.00000     100.87722      52.76199    -999.00000    -999.00000    -999.00000    -999.00000    -999.00000    -999.00000
     608.07600    -999.00000     100.22636      49.58350    -999.00000    -999.00000    -999.00000    -999.00000    -999.00000    -999.00000
     608.22840    -999.00000     102.50488      58.03340    -999.00000    -999.00000    -999.00000    -999.00000    -999.00000    -999.00000
     608.38080    -999.00000     102.42311      51.89528    -999.00000    -999.00000    -999.00000    -999.00000    -999.00000    -999.00000
     608.53320    -999.00000     103.40921      56.16600    -999.00000    -999.00000    -999.00000    -999.00000    -999.00000    -999.00000
     608.68560    -999.00000     102.91624      50.66932    -999.00000    -999.00000    -999.00000    -999.00000    -999.00000    -999.00000
     608.83800    -999.00000     102.52264      55.17668    -999.00000    -999.00000    -999.00000    -999.00000    -999.00000    -999.00000
     608.99040    -999.00000     102.06294      47.18896    -999.00000    -999.00000    -999.00000    -999.00000    -999.00000    -999.00000
     609.14280    -999.00000     101.52185      48.74286    -999.00000    -999.00000    -999.00000    -999.00000    -999.00000    -999.00000
     609.29520    -999.00000     103.12785      50.34135    -999.00000    -999.00000    -999.00000    -999.00000    -999.00000    -999.00000
     609.44760    -999.00000     106.80025      51.80046    -999.00000    -999.00000    -999.00000    -999.00000    -999.00000    -999.00000
     609.60000    -999.00000     110.18919      53.02999    -999.00000    -999.00000    -999.00000    -999.00000    -999.00000    -999.00000
     609.75240    -999.00000     109.94422      51.60634    -999.00000    -999.00000    -999.00000    -999.00000    -999.00000    -999.00000
     609.90480    -999.00000     107.44893      56.32306    -999.00000    -999.00000    -999.00000    -999.00000    -999.00000    -999.00000
     610.05720    -999.00000     106.22842      55.72416    -999.00000    -999.00000    -999.00000    -999.00000    -999.00000    -999.00000
     610.20960    -999.00000     106.05542      52.68089    -999.00000    -999.00000    -999.00000    -999.00000    -999.00000    -999.00000
     610.36200    -999.00000     101.91459      49.42261    -999.00000    -999.00000    -999.00000    -999.00000    -999.00000    -999.00000
     610.51440    -999.00000      99.81219      51.57380    -999.00000    -999.00000    -999.00000    -999.00000    -999.00000    -999.00000
     610.66680    -999.00000     101.93880      53.65530    -999.00000    -999.00000    -999.00000    -999.00000    -999.00000    -999.00000
     610.81920    -999.00000     104.79173      58.72582    -999.00000    -999.00000    -999.00000    -999.00000    -999.00000    -999.00000
     610.97160    -999.00000     105.53793      49.38798    -999.00000    -999.00000    -999.00000    -999.00000    -999.00000    -999.00000
     611.12400    -999.00000     104.24332      49.64977    -999.00000    -999.00000    -999.00000    -999.00000    -999.00000    -999.00000
     611.27640    -999.00000     104.64926      47.42761    -999.00000    -999.00000    -999.00000    -999.00000    -999.00000    -999.00000
     611.42880    -999.00000     104.13185      50.24493    -999.00000    -999.00000    -999.00000    -999.00000    -999.00000    -999.00000
     611.58120    -999.00000      98.99718      48.39547    -999.00000    -999.00000    -999.00000    -999.00000    -999.00000    -999.00000
     611.73360    -999.00000     103.65336      47.98544    -999.00000    -999.00000    -999.00000    -999.00000    -999.00000    -999.00000
     611.88600    -999.00000     104.21875      57.85547    -999.00000    -999.00000    -999.00000    -999.00000    -999.00000    -999.00000
     612.03840    -999.00000     103.79454      61.10210    -999.00000    -999.00000    -999.00000    -999.00000    -999.00000    -999.00000
     612.19080    -999.00000     101.18224      64.38090    -999.00000    -999.00000    -999.00000    -999.00000    -999.00000    -999.00000
     612.34320    -999.00000     102.36179      63.28700    -999.00000    -999.00000    -999.00000    -999.00000    -999.00000    -999.00000
     612.49560    -999.00000     103.68938      68.56261    -999.00000    -999.00000    -999.00000    -999.00000    -999.00000    -999.00000
     612.64800    -999.00000     104.68931      69.73728    -999.00000    -999.00000    -999.00000    -999.00000    -999.00000    -999.00000
     612.80040    -999.00000     105.38134      67.51561    -999.00000    -999.00000    -999.00000    -999.00000    -999.00000    -999.00000
     612.95280    -999.00000     107.47820      66.28601    -999.00000    -999.00000    -999.00000    -999.00000    -999.00000    -999.00000
     613.10520    -999.00000     106.10113      58.66552    -999.00000    -999.00000    -999.00000    -999.00000    -999.00000    -999.00000
     613.25760    -999.00000     104.33887      54.62058    -999.00000    -999.00000    -999.00000    -999.00000    -999.00000    -999.00000
     613.41000    -999.00000      99.21418      50.57388    -999.00000    -999.00000    -999.00000    -999.00000    -999.00000    -999.00000
     613.56240    -999.00000      98.24579      55.00838    -999.00000    -999.00000    -999.00000    -999.00000    -999.00000    -999.00000
     613.71480    -999.00000      98.62677      55.77593    -999.00000    -999.00000    -999.00000    -999.00000    -999.00000    -999.00000
     613.86720    -999.00000     100.78430      57.66262    -999.00000    -999.00000    -999.00000    -999.00000    -999.00000    -999.00000
     614.01960    -999.00000     105.01080      61.72322    -999.00000    -999.00000    -999.00000    -999.00000    -999.00000    -999.00000
     614.17200    -999.00000     121.98740      66.78493    -999.00000    -999.00000    -999.00000    -999.00000    -999.00000    -999.00000
     614.32440    -999.00000     132.80458      70.21987    -999.00000    -999.00000    -999.00000    -999.00000    -999.00000    -999.00000
     614.47680    -999.00000     133.01979      77.72020    -999.00000    -999.00000    -999.00000    -999.00000    -999.00000    -999.00000
     614.62920    -999.00000     136.03651      83.58305    -999.00000    -999.00000    -999.00000    -999.00000    -999.00000    -999.00000
     614.78160    -999.00000     133.51033      88.04618    -999.00000    -999.00000    -999.00000    -999.00000    -999.00000    -999.00000
     614.93400    -999.00000     134.36853      78.21532    -999.00000    -999.00000    -999.00000    -999.00000    -999.00000    -999.00000
     615.08640    -999.00000     135.01654      76.43687    -999.00000    -999.00000    -999.00000    -999.00000    -999.00000    -999.00000
     615.23880    -999.00000     133.21587      79.71519    -999.00000    -999.00000    -999.00000    -999.00000    -999.00000    -999.00000
     615.39120    -999.00000     132.21121      92.82387    -999.00000    -999.00000    -999.00000    -999.00000    -999.00000    -999.00000
     615.54360    -999.00000     127.23647      93.97659    -999.00000    -999.00000    -999.00000    -999.00000    -999.00000    -999.00000
     615.69600    -999.00000     121.08388      90.77740    -999.00000    -999.00000    -999.00000    -999.00000    -999.00000    -999.00000
     615.84840    -999.00000     120.19548      82.86864    -999.00000    -999.00000    -999.00000    -999.00000    -999.00000    -999.00000
     616.00080    -999.00000     119.73115      80.98698    -999.00000    -999.00000    -999.00000    -999.00000    -999.00000    -999.00000
     616.15320    -999.00000     110.69904      77.21936    -999.00000    -999.00000    -999.00000    -999.00000    -999.00000    -999.00000
     616.30560    -999.00000     107.70368      73.07329    -999.00000    -999.00000    -999.00000    -999.00000    -999.00000    -999.00000
     616.45800    -999.00000     107.28444      77.00294    -999.00000    -999.00000    -999.00000    -999.00000    -999.00000    -999.00000
     616.61040    -999.00000     105.99582      78.99501    -999.00000    -999.00000    -999.00000    -999.00000    -999.00000    -999.00000
     616.76280    -999.00000     106.41966      83.08351    -999.00000    -999.00000    -999.00000    -999.00000    -999.00000    -999.00000
     616.91520    -999.00000     113.16306      81.85452    -999.00000    -999.00000    -999.00000    -999.00000    -999.00000    -999.00000
     617.06760    -999.00000     116.02692      78.85658    -999.00000    -999.00000    -999.00000    -999.00000    -999.00000    -999.00000
     617.22000    -999.00000     117.53635      78.49163    -999.00000    -999.00000    -999.00000    -999.00000    -999.00000    -999.00000
     617.37240    -999.00000     116.86966      75.21310    -999.00000    -999.00000    -999.00000    -999.00000    -999.00000    -999.00000
     617.52480    -999.00000     117.32545      77.39389    -999.00000    -999.00000    -999.00000    -999.00000    -999.00000    -999.00000
     617.67720    -999.00000     116.31469      72.94002    -999.00000    -999.00000    -999.00000    -999.00000    -999.00000    -999.00000
     617.82960    -999.00000     116.53168      73.83971    -999.00000    -999.00000    -999.00000    -999.00000    -999.00000    -999.00000
     617.98200    -999.00000     118.51501      71.00917    -999.00000    -999.00000    -999.00000    -999.00000    -999.00000    -999.00000
     618.13440    -999.00000     119.09644      78.34390    -999.00000    -999.00000    -999.00000    -999.00000    -999.00000    -999.00000
     618.28680    -999.00000     118.48236      80.16523    -999.00000    -999.00000    -999.00000    -999.00000    -999.00000    -999.00000
     618.43920    -999.00000     122.93688      83.05042    -999.00000    -999.00000    -999.00000    -999.00000    -999.00000    -999.00000
     618.59160    -999.00000     127.11190      85.22319    -999.00000    -999.00000    -999.00000    -999.00000    -999.00000    -999.00000
     618.74400    -999.00000     126.05061      89.64558    -999.00000    -999.00000    -999.00000    -999.00000    -999.00000    -999.00000
     618.89640    -999.00000     125.30228      96.20288    -999.00000    -999.00000    -999.00000    -999.00000    -999.00000    -999.00000
     619.04880    -999.00000     125.89764      91.78872    -999.00000    -999.00000    -999.00000    -999.00000    -999.00000    -999.00000
     619.20120    -999.00000     120.61860      87.92387    -999.00000    -999.00000    -999.00000    -999.00000    -999.00000    -999.00000
     619.35360    -999.00000     127.43066      83.22295    -999.00000    -999.00000    -999.00000    -999.00000    -999.00000    -999.00000
     619.50600    -999.00000     131.98447      79.99081    -999.00000    -999.00000    -999.00000    -999.00000    -999.00000    -999.00000
     619.65840    -999.00000     138.57507      80.81013    -999.00000    -999.00000    -999.00000    -999.00000    -999.00000    -999.00000
     619.81080    -999.00000     138.36472      79.77339    -999.00000    -999.00000    -999.00000    -999.00000    -999.00000    -999.00000
     619.96320    -999.00000     134.67206      80.50153    -999.00000    -999.00000    -999.00000    -999.00000    -999.00000    -999.00000
     620.11560    -999.00000     134.97768      72.93421    -999.00000    -999.00000    -999.00000    -999.00000    -999.00000    -999.00000
     620.26800    -999.00000     130.69339      69.65501    -999.00000    -999.00000    -999.00000    -999.00000    -999.00000    -999.00000
     620.42040    -999.00000     126.81767      73.34325    -999.00000    -999.00000    -999.00000    -999.00000    -999.00000    -999.00000
     620.57280    -999.00000     126.43923      69.02661    -999.00000    -999.00000    -999.00000    -999.00000    -999.00000    -999.00000
     620.72520    -999.00000     125.84595      69.65354    -999.00000    -999.00000    -999.00000    -999.00000    -999.00000    -999.00000
     620.87760    -999.00000     125.25595      61.26489    -999.00000    -999.00000    -999.00000    -999.00000    -999.00000    -999.00000
     621.03000    -999.00000     125.85854      64.95235    -999.00000    -999.00000    -999.00000    -999.00000    -999.00000    -999.00000
     621.18240    -999.00000     123.72590      62.73111    -999.00000    -999.00000    -999.00000    -999.00000    -999.00000    -999.00000
     621.33480    -999.00000     124.05227      63.57102    -999.00000    -999.00000    -999.00000    -999.00000    -999.00000    -999.00000
     621.48720    -999.00000     116.98017      71.16478    -999.00000    -999.00000    -999.00000    -999.00000    -999.00000    -999.00000
     621.63960    -999.00000     111.79369      67.19707    -999.00000    -999.00000    -999.00000    -999.00000    -999.00000    -999.00000
     621.79200    -999.00000     108.71259      72.52419    -999.00000    -999.00000    -999.00000    -999.00000    -999.00000    -999.00000
     621.94440    -999.00000     106.67379      61.91840    -999.00000    -999.00000    -999.00000    -999.00000    -999.00000    -999.00000
     622.09680    -999.00000     106.60131      65.84093    -999.00000    -999.00000    -999.00000    -999.00000    -999.00000    -999.00000
     622.24920    -999.00000     105.98276      64.77991    -999.00000    -999.00000    -999.00000    -999.00000    -999.00000    -999.00000
     622.40160    -999.00000     107.04949      72.42638    -999.00000    -999.00000    -999.00000    -999.00000    -999.00000    -999.00000
     622.55400    -999.00000     105.00399      73.24673    -999.00000    -999.00000    -999.00000    -999.00000    -999.00000    -999.00000
     622.70640    -999.00000     104.33666      71.74844    -999.00000    -999.00000    -999.00000    -999.00000    -999.00000    -999.00000
     622.85880    -999.00000     108.24413      73.20477    -999.00000    -999.00000    -999.00000    -999.00000    -999.00000    -999.00000
     623.01120    -999.00000     106.91962      67.08928    -999.00000    -999.00000    -999.00000    -999.00000    -999.00000    -999.00000
     623.16360    -999.00000     104.93879      67.45287    -999.00000    -999.00000    -999.00000    -999.00000    -999.00000    -999.00000
     623.31600    -999.00000     104.99090      63.44758    -999.00000    -999.00000    -999.00000    -999.00000    -999.00000    -999.00000
     623.46840    -999.00000     104.46896      70.79221    -999.00000    -999.00000    -999.00000    -999.00000    -999.00000    -999.00000
     623.62080    -999.00000     104.53739      68.89047    -999.00000    -999.00000    -999.00000    -999.00000    -999.00000    -999.00000
     623.77320    -999.00000     104.53920      67.43374    -999.00000    -999.00000    -999.00000    -999.00000    -999.00000    -999.00000
     623.92560    -999.00000     103.83966      58.00808    -999.00000    -999.00000    -999.00000    -999.00000    -999.00000    -999.00000
     624.07800    -999.00000     104.65192      57.39656    -999.00000    -999.00000    -999.00000    -999.00000    -999.00000    -999.00000
     624.23040    -999.00000     105.04856      58.48890    -999.00000    -999.00000    -999.00000    -999.00000    -999.00000    -999.00000
     624.38280    -999.00000     103.55363      62.58711    -999.00000    -999.00000    -999.00000    -999.00000    -999.00000    -999.00000
     624.53520    -999.00000     103.83417      60.03434    -999.00000    -999.00000    -999.00000    -999.00000    -999.00000    -999.00000
     624.68760    -999.00000     104.71542      45.60906    -999.00000    -999.00000    -999.00000    -999.00000    -999.00000    -999.00000
     624.84000    -999.00000     105.95419      36.57155    -999.00000    -999.00000    -999.00000    -999.00000    -999.00000    -999.00000
     624.99240    -999.00000     109.61366      28.25988    -999.00000    -999.00000    -999.00000    -999.00000    -999.00000    -999.00000
     625.14480    -999.00000     111.33404      30.32041    -999.00000    -999.00000    -999.00000    -999.00000    -999.00000    -999.00000
     625.29720    -999.00000     113.57838      29.24450    -999.00000    -999.00000    -999.00000    -999.00000    -999.00000    -999.00000
     625.44960    -999.00000     114.62540      28.83464    -999.00000    -999.00000    -999.00000    -999.00000    -999.00000    -999.00000
     625.60200    -999.00000     118.25956      31.36706    -999.00000    -999.00000    -999.00000    -999.00000    -999.00000    -999.00000
     625.75440    -999.00000     119.46609      32.11133    -999.00000    -999.00000    -999.00000    -999.00000    -999.00000    -999.00000
     625.90680    -999.00000     118.00513      30.06240    -999.00000    -999.00000    -999.00000    -999.00000    -999.00000    -999.00000
     626.05920    -999.00000     116.73811      25.67941    -999.00000    -999.00000    -999.00000    -999.00000    -999.00000    -999.00000
     626.21160    -999.00000     114.09865      26.44123    -999.00000    -999.00000    -999.00000    -999.00000    -999.00000    -999.00000
     626.36400    -999.00000     112.68964      27.36341    -999.00000    -999.00000    -999.00000    -999.00000    -999.00000    -999.00000
     626.51640    -999.00000     110.65979      27.37680    -999.00000    -999.00000    -999.00000    -999.00000    -999.00000    -999.00000
     626.66880    -999.00000     108.35892      26.14732    -999.00000    -999.00000    -999.00000    -999.00000    -999.00000    -999.00000
     626.82120    -999.00000     105.91423      28.31680    -999.00000    -999.00000    -999.00000    -999.00000    -999.00000    -999.00000
     626.97360    -999.00000     106.03459      31.24813    -999.00000    -999.00000    -999.00000    -999.00000    -999.00000    -999.00000
     627.12600    -999.00000     105.92781      32.88765    -999.00000    -999.00000    -999.00000    -999.00000    -999.00000    -999.00000
     627.27840    -999.00000     104.73701      28.56681    -999.00000    -999.00000    -999.00000    -999.00000    -999.00000    -999.00000
     627.43080    -999.00000     108.49234      25.63517    -999.00000    -999.00000    -999.00000    -999.00000    -999.00000    -999.00000
     627.58320    -999.00000     109.93147      25.90357    -999.00000    -999.00000    -999.00000    -999.00000    -999.00000    -999.00000
     627.73560    -999.00000     109.77672      27.13298    -999.00000    -999.00000    -999.00000    -999.00000    -999.00000    -999.00000
     627.88800    -999.00000     108.68221      28.24070    -999.00000    -999.00000    -999.00000    -999.00000    -999.00000    -999.00000
     628.04040    -999.00000     108.09005      28.60487    -999.00000    -999.00000    -999.00000    -999.00000    -999.00000    -999.00000
     628.19280    -999.00000     107.31218      28.60490    -999.00000    -999.00000    -999.00000    -999.00000    -999.00000    -999.00000
     628.34520    -999.00000     106.17511      29.31803    -999.00000    -999.00000    -999.00000    -999.00000    -999.00000    -999.00000
     628.49760    -999.00000     106.51137      30.32450    -999.00000    -999.00000    -999.00000    -999.00000    -999.00000    -999.00000
     628.65000    -999.00000     105.93456      29.39879    -999.00000    -999.00000    -999.00000    -999.00000    -999.00000    -999.00000
     628.80240    -999.00000     105.63893      29.43150    -999.00000    -999.00000    -999.00000    -999.00000    -999.00000    -999.00000
     628.95480    -999.00000     105.74490      29.02174    -999.00000    -999.00000    -999.00000    -999.00000    -999.00000    -999.00000
     629.10720    -999.00000     106.14556      34.13152    -999.00000    -999.00000    -999.00000    -999.00000    -999.00000    -999.00000
     629.25960    -999.00000     107.96273      35.74245    -999.00000    -999.00000    -999.00000    -999.00000    -999.00000    -999.00000
     629.41200    -999.00000     109.17468      31.50480    -999.00000    -999.00000    -999.00000    -999.00000    -999.00000    -999.00000
     629.56440    -999.00000     110.47778      25.31428    -999.00000    -999.00000    -999.00000    -999.00000    -999.00000    -999.00000
     629.71680    -999.00000     111.54779      22.44507    -999.00000    -999.00000    -999.00000    -999.00000    -999.00000    -999.00000
     629.86920    -999.00000     111.05685      25.01066    -999.00000    -999.00000    -999.00000    -999.00000    -999.00000    -999.00000
     630.02160    -999.00000     110.35356      33.16403    -999.00000    -999.00000    -999.00000    -999.00000    -999.00000    -999.00000
     630.17400    -999.00000     109.65656      38.03134    -999.00000    -999.00000    -999.00000    -999.00000    -999.00000    -999.00000
     630.32640    -999.00000     108.65839      39.47136    -999.00000    -999.00000    -999.00000    -999.00000    -999.00000    -999.00000
     630.47880    -999.00000     108.28463      39.06164    -999.00000    -999.00000    -999.00000    -999.00000    -999.00000    -999.00000
     630.63120    -999.00000     107.02291      35.43674    -999.00000    -999.00000    -999.00000    -999.00000    -999.00000    -999.00000
     630.78360    -999.00000     106.17258      30.70285    -999.00000    -999.00000    -999.00000    -999.00000    -999.00000    -999.00000
     630.93600    -999.00000     106.24459      27.83377    -999.00000    -999.00000    -999.00000    -999.00000    -999.00000    -999.00000
     631.08840    -999.00000     105.10261      26.72481    -999.00000    -999.00000    -999.00000    -999.00000    -999.00000    -999.00000
     631.24080    -999.00000     105.17569      25.13385    -999.00000    -999.00000    -999.00000    -999.00000    -999.00000    -999.00000
     631.39320    -999.00000     104.80433      20.25896    -999.00000    -999.00000    -999.00000    -999.00000    -999.00000    -999.00000
     631.54560    -999.00000     105.38345      18.07650    -999.00000    -999.00000    -999.00000    -999.00000    -999.00000    -999.00000
     631.69800    -999.00000     106.11773      18.57475    -999.00000    -999.00000    -999.00000    -999.00000    -999.00000    -999.00000
     631.85040    -999.00000     106.41257      18.95396    -999.00000    -999.00000    -999.00000    -999.00000    -999.00000    -999.00000
     632.00280    -999.00000     106.02623      20.40776    -999.00000    -999.00000    -999.00000    -999.00000    -999.00000    -999.00000
     632.15520    -999.00000     104.90941      21.54869    -999.00000    -999.00000    -999.00000    -999.00000    -999.00000    -999.00000
     632.30760    -999.00000     104.15268      21.89787    -999.00000    -999.00000    -999.00000    -999.00000    -999.00000    -999.00000
     632.46000    -999.00000     103.09331      21.53374    -999.00000    -999.00000    -999.00000    -999.00000    -999.00000    -999.00000
     632.61240    -999.00000     100.82321      21.53370    -999.00000    -999.00000    -999.00000    -999.00000    -999.00000    -999.00000
     632.76480    -999.00000     100.99007      22.63950    -999.00000    -999.00000    -999.00000    -999.00000    -999.00000    -999.00000
     632.91720    -999.00000     101.12259      23.18915    -999.00000    -999.00000    -999.00000    -999.00000    -999.00000    -999.00000
     633.06960    -999.00000     100.95992      26.05373    -999.00000    -999.00000    -999.00000    -999.00000    -999.00000    -999.00000
     633.22200    -999.00000     100.33286      30.04602    -999.00000    -999.00000    -999.00000    -999.00000    -999.00000    -999.00000
     633.37440    -999.00000     100.09902      32.09541    -999.00000    -999.00000    -999.00000    -999.00000    -999.00000    -999.00000
     633.52680    -999.00000      99.97911      37.92155    -999.00000    -999.00000    -999.00000    -999.00000    -999.00000    -999.00000
     633.67920    -999.00000      98.39424      38.61013    -999.00000    -999.00000    -999.00000    -999.00000    -999.00000    -999.00000
     633.83160    -999.00000      98.28960      38.21264    -999.00000    -999.00000    -999.00000    -999.00000    -999.00000    -999.00000
     633.98400    -999.00000     101.30782      32.02258    -999.00000    -999.00000    -999.00000    -999.00000    -999.00000    -999.00000
     634.13640    -999.00000     101.34360      27.92389    -999.00000    -999.00000    -999.00000    -999.00000    -999.00000    -999.00000
     634.28880    -999.00000     102.39660      25.37044    -999.00000    -999.00000    -999.00000    -999.00000    -999.00000    -999.00000
     634.44120    -999.00000     104.11274      22.08281    -999.00000    -999.00000    -999.00000    -999.00000    -999.00000    -999.00000
     634.59360    -999.00000     105.74225      19.62363    -999.00000    -999.00000    -999.00000    -999.00000    -999.00000    -999.00000
     634.74600    -999.00000     107.14326      15.61148    -999.00000    -999.00000    -999.00000    -999.00000    -999.00000    -999.00000
     634.89840    -999.00000     108.79124      15.16854    -999.00000    -999.00000    -999.00000    -999.00000    -999.00000    -999.00000
     635.05080    -999.00000     110.10218      12.66264    -999.00000    -999.00000    -999.00000    -999.00000    -999.00000    -999.00000
     635.20320    -999.00000     109.88372      16.75641    -999.00000    -999.00000    -999.00000    -999.00000    -999.00000    -999.00000
     635.35560    -999.00000     109.88280      18.66602    -999.00000    -999.00000    -999.00000    -999.00000    -999.00000    -999.00000
     635.50800    -999.00000     107.00208      19.76640    -999.00000    -999.00000    -999.00000    -999.00000    -999.00000    -999.00000
     635.66040    -999.00000     103.57153      20.17636    -999.00000    -999.00000    -999.00000    -999.00000    -999.00000    -999.00000
     635.81280    -999.00000     100.92975      19.08400    -999.00000    -999.00000    -999.00000    -999.00000    -999.00000    -999.00000
     635.96520    -999.00000     100.29426      22.53858    -999.00000    -999.00000    -999.00000    -999.00000    -999.00000    -999.00000
     636.11760    -999.00000     101.36759      23.49151    -999.00000    -999.00000    -999.00000    -999.00000    -999.00000    -999.00000
     636.27000    -999.00000     100.21780      25.32613    -999.00000    -999.00000    -999.00000    -999.00000    -999.00000    -999.00000
     636.42240    -999.00000     101.95633      26.55578    -999.00000    -999.00000    -999.00000    -999.00000    -999.00000    -999.00000
     636.57480    -999.00000     100.72601      25.46350    -999.00000    -999.00000    -999.00000    -999.00000    -999.00000    -999.00000
     636.72720    -999.00000      98.67629      22.53647    -999.00000    -999.00000    -999.00000    -999.00000    -999.00000    -999.00000
     636.87960    -999.00000      98.38493      20.07733    -999.00000    -999.00000    -999.00000    -999.00000    -999.00000    -999.00000
     637.03200    -999.00000      98.23382      21.88203    -999.00000    -999.00000    -999.00000    -999.00000    -999.00000    -999.00000
     637.18440    -999.00000      99.02262      23.38706    -999.00000    -999.00000    -999.00000    -999.00000    -999.00000    -999.00000
     637.33680    -999.00000     101.86883      26.99756    -999.00000    -999.00000    -999.00000    -999.00000    -999.00000    -999.00000
     637.48920    -999.00000     102.43055      27.40036    -999.00000    -999.00000    -999.00000    -999.00000    -999.00000    -999.00000
     637.64160    -999.00000     104.55990      28.08024    -999.00000    -999.00000    -999.00000    -999.00000    -999.00000    -999.00000
     637.79400    -999.00000     105.06715      24.87970    -999.00000    -999.00000    -999.00000    -999.00000    -999.00000    -999.00000
     637.94640    -999.00000     103.18407      20.13175    -999.00000    -999.00000    -999.00000    -999.00000    -999.00000    -999.00000
     638.09880    -999.00000     101.87622      21.57266    -999.00000    -999.00000    -999.00000    -999.00000    -999.00000    -999.00000
     638.25120    -999.00000     104.58515      19.52379    -999.00000    -999.00000    -999.00000    -999.00000    -999.00000    -999.00000
     638.40360    -999.00000     106.14796      21.71199    -999.00000    -999.00000    -999.00000    -999.00000    -999.00000    -999.00000
     638.55600    -999.00000     106.54576      17.35781    -999.00000    -999.00000    -999.00000    -999.00000    -999.00000    -999.00000
     638.70840    -999.00000     106.87447      20.65199    -999.00000    -999.00000    -999.00000    -999.00000    -999.00000    -999.00000
     638.86080    -999.00000     103.57481      19.90107    -999.00000    -999.00000    -999.00000    -999.00000    -999.00000    -999.00000
     639.01320    -999.00000     101.43390      23.36357    -999.00000    -999.00000    -999.00000    -999.00000    -999.00000    -999.00000
     639.16560    -999.00000     100.50359      27.10135    -999.00000    -999.00000    -999.00000    -999.00000    -999.00000    -999.00000
     639.31800    -999.00000      97.12582      27.49976    -999.00000    -999.00000    -999.00000    -999.00000    -999.00000    -999.00000
     639.47040    -999.00000      96.48476      30.77829    -999.00000    -999.00000    -999.00000    -999.00000    -999.00000    -999.00000
     639.62280    -999.00000      96.40271      25.70148    -999.00000    -999.00000    -999.00000    -999.00000    -999.00000    -999.00000
     639.77520    -999.00000     104.53824      28.60723    -999.00000    -999.00000    -999.00000    -999.00000    -999.00000    -999.00000
     639.92760    -999.00000     103.72678      25.32911    -999.00000    -999.00000    -999.00000    -999.00000    -999.00000    -999.00000
     640.08000    -999.00000     102.68729      26.24241    -999.00000    -999.00000    -999.00000    -999.00000    -999.00000    -999.00000
     640.23240    -999.00000     105.70182      24.75574    -999.00000    -999.00000    -999.00000    -999.00000    -999.00000    -999.00000
     640.38480    -999.00000     107.26675      24.75560    -999.00000    -999.00000    -999.00000    -999.00000    -999.00000    -999.00000
     640.53720    -999.00000     111.03465      28.59554    -999.00000    -999.00000    -999.00000    -999.00000    -999.00000    -999.00000
     640.68960    -999.00000     115.05462      36.62045    -999.00000    -999.00000    -999.00000    -999.00000    -999.00000    -999.00000
     640.84200    -999.00000     120.49469      55.88209    -999.00000    -999.00000    -999.00000    -999.00000    -999.00000    -999.00000
     640.99440    -999.00000     124.54671      64.96693    -999.00000    -999.00000    -999.00000    -999.00000    -999.00000    -999.00000
     641.14680    -999.00000     127.60951      83.96091    -999.00000    -999.00000    -999.00000    -999.00000    -999.00000    -999.00000
     641.29920    -999.00000     131.44035      83.55284    -999.00000    -999.00000    -999.00000    -999.00000    -999.00000    -999.00000
     641.45160    -999.00000     130.93065      89.37875    -999.00000    -999.00000    -999.00000    -999.00000    -999.00000    -999.00000
     641.60400    -999.00000     127.30584      83.50686    -999.00000    -999.00000    -999.00000    -999.00000    -999.00000    -999.00000
     641.75640    -999.00000     123.44537      82.67577    -999.00000    -999.00000    -999.00000    -999.00000    -999.00000    -999.00000
     641.90880    -999.00000     115.99160      89.22978    -999.00000    -999.00000    -999.00000    -999.00000    -999.00000    -999.00000
     642.06120    -999.00000     111.31034      80.62451    -999.00000    -999.00000    -999.00000    -999.00000    -999.00000    -999.00000
     642.21360    -999.00000     106.15578      77.74957    -999.00000    -999.00000    -999.00000    -999.00000    -999.00000    -999.00000
     642.36600    -999.00000     106.26229      68.64626    -999.00000    -999.00000    -999.00000    -999.00000    -999.00000    -999.00000
     642.51840    -999.00000      90.46699      71.10427    -999.00000    -999.00000    -999.00000    -999.00000    -999.00000    -999.00000
     642.67080    -999.00000     109.02555      71.06570    -999.00000    -999.00000    -999.00000    -999.00000    -999.00000    -999.00000
     642.82320    -999.00000     111.03911      72.07751    -999.00000    -999.00000    -999.00000    -999.00000    -999.00000    -999.00000
     642.97560    -999.00000     122.81769      73.11481    -999.00000    -999.00000    -999.00000    -999.00000    -999.00000    -999.00000
     643.12800    -999.00000     125.53575      75.21910    -999.00000    -999.00000    -999.00000    -999.00000    -999.00000    -999.00000
     643.28040    -999.00000     123.58149      81.54260    -999.00000    -999.00000    -999.00000    -999.00000    -999.00000    -999.00000
     643.43280    -999.00000     125.80969      85.54863    -999.00000    -999.00000    -999.00000    -999.00000    -999.00000    -999.00000
     643.58520    -999.00000     126.52724      86.36852    -999.00000    -999.00000    -999.00000    -999.00000    -999.00000    -999.00000
     643.73760    -999.00000     125.10734      79.39755    -999.00000    -999.00000    -999.00000    -999.00000    -999.00000    -999.00000
     643.89000    -999.00000     123.32847      78.04273    -999.00000    -999.00000    -999.00000    -999.00000    -999.00000    -999.00000
     644.04240    -999.00000     122.50558      72.96918    -999.00000    -999.00000    -999.00000    -999.00000    -999.00000    -999.00000
     644.19480    -999.00000     119.99794      74.42516    -999.00000    -999.00000    -999.00000    -999.00000    -999.00000    -999.00000
     644.34720    -999.00000     117.74961      67.04880    -999.00000    -999.00000    -999.00000    -999.00000    -999.00000    -999.00000
     644.49960    -999.00000     115.58829      66.64874    -999.00000    -999.00000    -999.00000    -999.00000    -999.00000    -999.00000
     644.65200    -999.00000     110.63467      61.95094    -999.00000    -999.00000    -999.00000    -999.00000    -999.00000    -999.00000
     644.80440    -999.00000     108.67739      64.81912    -999.00000    -999.00000    -999.00000    -999.00000    -999.00000    -999.00000
     644.95680    -999.00000     104.58319      70.64535    -999.00000    -999.00000    -999.00000    -999.00000    -999.00000    -999.00000
     645.10920    -999.00000     101.28211      72.03327    -999.00000    -999.00000    -999.00000    -999.00000    -999.00000    -999.00000
     645.26160    -999.00000     101.45208      71.74243    -999.00000    -999.00000    -999.00000    -999.00000    -999.00000    -999.00000
     645.41400    -999.00000     102.28472      70.32784    -999.00000    -999.00000    -999.00000    -999.00000    -999.00000    -999.00000
     645.56640    -999.00000     105.47780      73.64899    -999.00000    -999.00000    -999.00000    -999.00000    -999.00000    -999.00000
     645.71880    -999.00000     105.25253      79.39165    -999.00000    -999.00000    -999.00000    -999.00000    -999.00000    -999.00000
     645.87120    -999.00000     106.08952      76.35548    -999.00000    -999.00000    -999.00000    -999.00000    -999.00000    -999.00000
     646.02360    -999.00000     107.31258      70.55235    -999.00000    -999.00000    -999.00000    -999.00000    -999.00000    -999.00000
     646.17600    -999.00000     108.87415      64.28088    -999.00000    -999.00000    -999.00000    -999.00000    -999.00000    -999.00000
     646.32840    -999.00000     110.79983      66.50629    -999.00000    -999.00000    -999.00000    -999.00000    -999.00000    -999.00000
     646.48080    -999.00000     111.23266      69.42432    -999.00000    -999.00000    -999.00000    -999.00000    -999.00000    -999.00000
     646.63320    -999.00000     111.01062      70.24422    -999.00000    -999.00000    -999.00000    -999.00000    -999.00000    -999.00000
     646.78560    -999.00000     110.49355      72.14912    -999.00000    -999.00000    -999.00000    -999.00000    -999.00000    -999.00000
     646.93800    -999.00000     109.50519      73.93103    -999.00000    -999.00000    -999.00000    -999.00000    -999.00000    -999.00000
     647.09040    -999.00000     109.33302      80.89794    -999.00000    -999.00000    -999.00000    -999.00000    -999.00000    -999.00000
     647.24280    -999.00000     111.40331      81.94720    -999.00000    -999.00000    -999.00000    -999.00000    -999.00000    -999.00000
     647.39520    -999.00000     111.77847      87.96824    -999.00000    -999.00000    -999.00000    -999.00000    -999.00000    -999.00000
     647.54760    -999.00000     111.45023      85.81740    -999.00000    -999.00000    -999.00000    -999.00000    -999.00000    -999.00000
     647.70000    -999.00000     113.04606      85.40824    -999.00000    -999.00000    -999.00000    -999.00000    -999.00000    -999.00000
     647.85240    -999.00000     113.71824      81.36088    -999.00000    -999.00000    -999.00000    -999.00000    -999.00000    -999.00000
     648.00480    -999.00000     111.07355      84.54130    -999.00000    -999.00000    -999.00000    -999.00000    -999.00000    -999.00000
     648.15720    -999.00000     109.05149      81.81995    -999.00000    -999.00000    -999.00000    -999.00000    -999.00000    -999.00000
     648.30960    -999.00000     107.03629      74.05233    -999.00000    -999.00000    -999.00000    -999.00000    -999.00000    -999.00000
     648.46200    -999.00000     105.66503      64.86617    -999.00000    -999.00000    -999.00000    -999.00000    -999.00000    -999.00000
     648.61440    -999.00000     105.05056      65.40585    -999.00000    -999.00000    -999.00000    -999.00000    -999.00000    -999.00000
     648.76680    -999.00000     106.10560      67.59429    -999.00000    -999.00000    -999.00000    -999.00000    -999.00000    -999.00000
     648.91920    -999.00000     107.20339      72.47215    -999.00000    -999.00000    -999.00000    -999.00000    -999.00000    -999.00000
     649.07160    -999.00000     107.88734      62.68252    -999.00000    -999.00000    -999.00000    -999.00000    -999.00000    -999.00000
     649.22400    -999.00000     108.30996      59.60389    -999.00000    -999.00000    -999.00000    -999.00000    -999.00000    -999.00000
     649.37640    -999.00000     108.09792      46.48434    -999.00000    -999.00000    -999.00000    -999.00000    -999.00000    -999.00000
     649.52880    -999.00000     101.44993      44.31961    -999.00000    -999.00000    -999.00000    -999.00000    -999.00000    -999.00000
     649.68120    -999.00000      97.99693      36.53313    -999.00000    -999.00000    -999.00000    -999.00000    -999.00000    -999.00000
     649.83360    -999.00000      98.63394      30.69435    -999.00000    -999.00000    -999.00000    -999.00000    -999.00000    -999.00000
     649.98600    -999.00000      83.93608      29.23494    -999.00000    -999.00000    -999.00000    -999.00000    -999.00000    -999.00000
     650.13840    -999.00000      82.24636      25.54645    -999.00000    -999.00000    -999.00000    -999.00000    -999.00000    -999.00000
     650.29080    -999.00000      83.97153      24.47620    -999.00000    -999.00000    -999.00000    -999.00000    -999.00000    -999.00000
     650.44320    -999.00000      79.39413      25.46371    -999.00000    -999.00000    -999.00000    -999.00000    -999.00000    -999.00000
     650.59560    -999.00000      97.26772      33.76482    -999.00000    -999.00000    -999.00000    -999.00000    -999.00000    -999.00000
     650.74800    -999.00000     101.71868      39.23648    -999.00000    -999.00000    -999.00000    -999.00000    -999.00000    -999.00000
     650.90040    -999.00000     106.57185      38.41738    -999.00000    -999.00000    -999.00000    -999.00000    -999.00000    -999.00000
     651.05280    -999.00000     109.24565      35.91514    -999.00000    -999.00000    -999.00000    -999.00000    -999.00000    -999.00000
     651.20520    -999.00000     107.15740      37.76723    -999.00000    -999.00000    -999.00000    -999.00000    -999.00000    -999.00000
     651.35760    -999.00000     105.76244      38.30875    -999.00000    -999.00000    -999.00000    -999.00000    -999.00000    -999.00000
     651.51000    -999.00000     106.45074      43.95017    -999.00000    -999.00000    -999.00000    -999.00000    -999.00000    -999.00000
     651.66240    -999.00000     107.99445      43.92200    -999.00000    -999.00000    -999.00000    -999.00000    -999.00000    -999.00000
     651.81480    -999.00000     107.43765      47.04050    -999.00000    -999.00000    -999.00000    -999.00000    -999.00000    -999.00000
     651.96720    -999.00000     107.21292      44.70882    -999.00000    -999.00000    -999.00000    -999.00000    -999.00000    -999.00000
     652.11960    -999.00000     108.31349      46.48133    -999.00000    -999.00000    -999.00000    -999.00000    -999.00000    -999.00000
     652.27200    -999.00000     110.94215      50.19805    -999.00000    -999.00000    -999.00000    -999.00000    -999.00000    -999.00000
     652.42440    -999.00000     113.20258      53.08943    -999.00000    -999.00000    -999.00000    -999.00000    -999.00000    -999.00000
     652.57680    -999.00000     113.96662      59.13203    -999.00000    -999.00000    -999.00000    -999.00000    -999.00000    -999.00000
     652.72920    -999.00000     116.69974      69.04707    -999.00000    -999.00000    -999.00000    -999.00000    -999.00000    -999.00000
     652.88160    -999.00000     116.63201      79.58821    -999.00000    -999.00000    -999.00000    -999.00000    -999.00000    -999.00000
     653.03400    -999.00000     114.46740      80.12645    -999.00000    -999.00000    -999.00000    -999.00000    -999.00000    -999.00000
     653.18640    -999.00000     111.51208      73.60942    -999.00000    -999.00000    -999.00000    -999.00000    -999.00000    -999.00000
     653.33880    -999.00000     108.40819      71.36642    -999.00000    -999.00000    -999.00000    -999.00000    -999.00000    -999.00000
     653.49120    -999.00000     108.28981      72.87795    -999.00000    -999.00000    -999.00000    -999.00000    -999.00000    -999.00000
     653.64360    -999.00000     106.25399      79.44318    -999.00000    -999.00000    -999.00000    -999.00000    -999.00000    -999.00000
     653.79600    -999.00000     105.26539      77.17822    -999.00000    -999.00000    -999.00000    -999.00000    -999.00000    -999.00000
     653.94840    -999.00000     108.46059      75.33797    -999.00000    -999.00000    -999.00000    -999.00000    -999.00000    -999.00000
     654.10080    -999.00000     108.45870      76.69617    -999.00000    -999.00000    -999.00000    -999.00000    -999.00000    -999.00000
     654.25320    -999.00000     109.33852      82.84342    -999.00000    -999.00000    -999.00000    -999.00000    -999.00000    -999.00000
     654.40560    -999.00000     109.65607      87.14290    -999.00000    -999.00000    -999.00000    -999.00000    -999.00000    -999.00000
     654.55800    -999.00000     109.55291      82.13767    -999.00000    -999.00000    -999.00000    -999.00000    -999.00000    -999.00000
     654.71040    -999.00000     109.89737      74.29563    -999.00000    -999.00000    -999.00000    -999.00000    -999.00000    -999.00000
     654.86280    -999.00000     109.44015      77.98315    -999.00000    -999.00000    -999.00000    -999.00000    -999.00000    -999.00000
     655.01520    -999.00000     109.34280      75.39275    -999.00000    -999.00000    -999.00000    -999.00000    -999.00000    -999.00000
     655.16760    -999.00000     108.04453      74.21832    -999.00000    -999.00000    -999.00000    -999.00000    -999.00000    -999.00000
     655.32000    -999.00000     108.81192      68.74411    -999.00000    -999.00000    -999.00000    -999.00000    -999.00000    -999.00000
     655.47240    -999.00000     109.62473      69.51073    -999.00000    -999.00000    -999.00000    -999.00000    -999.00000    -999.00000
     655.62480    -999.00000     107.28182      76.47745    -999.00000    -999.00000    -999.00000    -999.00000    -999.00000    -999.00000
     655.77720    -999.00000     105.96053      78.29873    -999.00000    -999.00000    -999.00000    -999.00000    -999.00000    -999.00000
     655.92960    -999.00000     105.49695      83.76989    -999.00000    -999.00000    -999.00000    -999.00000    -999.00000    -999.00000
     656.08200    -999.00000     104.64668      85.35216    -999.00000    -999.00000    -999.00000    -999.00000    -999.00000    -999.00000
     656.23440    -999.00000     102.69799      81.38338    -999.00000    -999.00000    -999.00000    -999.00000    -999.00000    -999.00000
     656.38680    -999.00000     102.65780      75.10889    -999.00000    -999.00000    -999.00000    -999.00000    -999.00000    -999.00000
     656.53920    -999.00000     103.55672      66.64159    -999.00000    -999.00000    -999.00000    -999.00000    -999.00000    -999.00000
     656.69160    -999.00000     103.55140      65.14793    -999.00000    -999.00000    -999.00000    -999.00000    -999.00000    -999.00000
     656.84400    -999.00000     103.92017      52.87276    -999.00000    -999.00000    -999.00000    -999.00000    -999.00000    -999.00000
     656.99640    -999.00000     103.82571      47.01845    -999.00000    -999.00000    -999.00000    -999.00000    -999.00000    -999.00000
     657.14880    -999.00000     103.94809      43.01948    -999.00000    -999.00000    -999.00000    -999.00000    -999.00000    -999.00000
     657.30120    -999.00000     103.93370      53.90887    -999.00000    -999.00000    -999.00000    -999.00000    -999.00000    -999.00000
     657.45360    -999.00000     102.98079      52.11647    -999.00000    -999.00000    -999.00000    -999.00000    -999.00000    -999.00000
     657.60600    -999.00000     101.27256      56.62418    -999.00000    -999.00000    -999.00000    -999.00000    -999.00000    -999.00000
     657.75840    -999.00000     100.06081      50.39939    -999.00000    -999.00000    -999.00000    -999.00000    -999.00000    -999.00000
     657.91080    -999.00000      99.73573      52.22623    -999.00000    -999.00000    -999.00000    -999.00000    -999.00000    -999.00000
     658.06320    -999.00000      98.80438      51.02161    -999.00000    -999.00000    -999.00000    -999.00000    -999.00000    -999.00000
     658.21560    -999.00000      99.28725      52.84203    -999.00000    -999.00000    -999.00000    -999.00000    -999.00000    -999.00000
     658.36800    -999.00000      99.96484      55.30107    -999.00000    -999.00000    -999.00000    -999.00000    -999.00000    -999.00000
     658.52040    -999.00000      99.98810      52.71964    -999.00000    -999.00000    -999.00000    -999.00000    -999.00000    -999.00000
     658.67280    -999.00000     101.23669      54.00138    -999.00000    -999.00000    -999.00000    -999.00000    -999.00000    -999.00000
     658.82520    -999.00000     100.78275      55.21038    -999.00000    -999.00000    -999.00000    -999.00000    -999.00000    -999.00000
     658.97760    -999.00000     100.59272      59.21582    -999.00000    -999.00000    -999.00000    -999.00000    -999.00000    -999.00000
     659.13000    -999.00000     102.03316      61.26530    -999.00000    -999.00000    -999.00000    -999.00000    -999.00000    -999.00000
     659.28240    -999.00000     102.81532      61.59617    -999.00000    -999.00000    -999.00000    -999.00000    -999.00000    -999.00000
     659.43480    -999.00000     102.72631      61.23214    -999.00000    -999.00000    -999.00000    -999.00000    -999.00000    -999.00000
     659.58720    -999.00000     103.00078      65.78607    -999.00000    -999.00000    -999.00000    -999.00000    -999.00000    -999.00000
     659.73960    -999.00000     103.65994      60.66338    -999.00000    -999.00000    -999.00000    -999.00000    -999.00000    -999.00000
     659.89200    -999.00000     102.97796      59.16894    -999.00000    -999.00000    -999.00000    -999.00000    -999.00000    -999.00000
     660.04440    -999.00000     103.12059      51.31174    -999.00000    -999.00000    -999.00000    -999.00000    -999.00000    -999.00000
     660.19680    -999.00000     102.12529      58.99247    -999.00000    -999.00000    -999.00000    -999.00000    -999.00000    -999.00000
     660.34920    -999.00000     102.06541      62.27029    -999.00000    -999.00000    -999.00000    -999.00000    -999.00000    -999.00000
     660.50160    -999.00000     100.58864      61.47557    -999.00000    -999.00000    -999.00000    -999.00000    -999.00000    -999.00000
     660.65400    -999.00000     100.41512      54.20969    -999.00000    -999.00000    -999.00000    -999.00000    -999.00000    -999.00000
     660.80640    -999.00000     101.48080      47.71901    -999.00000    -999.00000    -999.00000    -999.00000    -999.00000    -999.00000
     660.95880    -999.00000     102.68349      53.45566    -999.00000    -999.00000    -999.00000    -999.00000    -999.00000    -999.00000
     661.11120    -999.00000     102.91988      58.12986    -999.00000    -999.00000    -999.00000    -999.00000    -999.00000    -999.00000
     661.26360    -999.00000     102.46555      63.80197    -999.00000    -999.00000    -999.00000    -999.00000    -999.00000    -999.00000
     661.41600    -999.00000     102.64487      63.60172    -999.00000    -999.00000    -999.00000    -999.00000    -999.00000    -999.00000
     661.56840    -999.00000     100.14483      62.94006    -999.00000    -999.00000    -999.00000    -999.00000    -999.00000    -999.00000
     661.72080    -999.00000      97.56014      55.15373    -999.00000    -999.00000    -999.00000    -999.00000    -999.00000    -999.00000
     661.87320    -999.00000      97.65789      49.29125    -999.00000    -999.00000    -999.00000    -999.00000    -999.00000    -999.00000
     662.02560    -999.00000     100.68951      47.07321    -999.00000    -999.00000    -999.00000    -999.00000    -999.00000    -999.00000
     662.17800    -999.00000     103.78941      53.22012    -999.00000    -999.00000    -999.00000    -999.00000    -999.00000    -999.00000
     662.33040    -999.00000     114.02024      60.17654    -999.00000    -999.00000    -999.00000    -999.00000    -999.00000    -999.00000
     662.48280    -999.00000     112.95840      64.00934    -999.00000    -999.00000    -999.00000    -999.00000    -999.00000    -999.00000
     662.63520    -999.00000     115.17960      68.68946    -999.00000    -999.00000    -999.00000    -999.00000    -999.00000    -999.00000
     662.78760    -999.00000     118.84006      71.07498    -999.00000    -999.00000    -999.00000    -999.00000    -999.00000    -999.00000
     662.94000    -999.00000     120.89920      70.52016    -999.00000    -999.00000    -999.00000    -999.00000    -999.00000    -999.00000
     663.09240    -999.00000     120.21606      69.46720    -999.00000    -999.00000    -999.00000    -999.00000    -999.00000    -999.00000
     663.24480    -999.00000     121.70576      73.97498    -999.00000    -999.00000    -999.00000    -999.00000    -999.00000    -999.00000
     663.39720    -999.00000     120.70329      83.75578    -999.00000    -999.00000    -999.00000    -999.00000    -999.00000    -999.00000
     663.54960    -999.00000     120.67700      88.32607    -999.00000    -999.00000    -999.00000    -999.00000    -999.00000    -999.00000
     663.70200    -999.00000     118.24083      82.12418    -999.00000    -999.00000    -999.00000    -999.00000    -999.00000    -999.00000
     663.85440    -999.00000     115.07770      80.76643    -999.00000    -999.00000    -999.00000    -999.00000    -999.00000    -999.00000
     664.00680    -999.00000     112.28566      84.86441    -999.00000    -999.00000    -999.00000    -999.00000    -999.00000    -999.00000
     664.15920    -999.00000     105.43055      94.69608    -999.00000    -999.00000    -999.00000    -999.00000    -999.00000    -999.00000
     664.31160    -999.00000     101.58677      92.15614    -999.00000    -999.00000    -999.00000    -999.00000    -999.00000    -999.00000
     664.46400    -999.00000     100.39571      80.93546    -999.00000    -999.00000    -999.00000    -999.00000    -999.00000    -999.00000
     664.61640    -999.00000      99.51369      79.47794    -999.00000    -999.00000    -999.00000    -999.00000    -999.00000    -999.00000
     664.76880    -999.00000      99.59669      72.92081    -999.00000    -999.00000    -999.00000    -999.00000    -999.00000    -999.00000
     664.92120    -999.00000      99.49081      76.16209    -999.00000    -999.00000    -999.00000    -999.00000    -999.00000    -999.00000
     665.07360    -999.00000     100.30103      63.74487    -999.00000    -999.00000    -999.00000    -999.00000    -999.00000    -999.00000
     665.22600    -999.00000     101.79126      69.19409    -999.00000    -999.00000    -999.00000    -999.00000    -999.00000    -999.00000
     665.37840    -999.00000     104.09868      68.06351    -999.00000    -999.00000    -999.00000    -999.00000    -999.00000    -999.00000
     665.53080    -999.00000     104.19879      70.97363    -999.00000    -999.00000    -999.00000    -999.00000    -999.00000    -999.00000
     665.68320    -999.00000     104.18470      75.30079    -999.00000    -999.00000    -999.00000    -999.00000    -999.00000    -999.00000
     665.83560    -999.00000     105.50038      78.26382    -999.00000    -999.00000    -999.00000    -999.00000    -999.00000    -999.00000
     665.98800    -999.00000     106.78118      79.43559    -999.00000    -999.00000    -999.00000    -999.00000    -999.00000    -999.00000
     666.14040    -999.00000     107.95548      74.98582    -999.00000    -999.00000    -999.00000    -999.00000    -999.00000    -999.00000
     666.29280    -999.00000     107.16518      74.93090    -999.00000    -999.00000    -999.00000    -999.00000    -999.00000    -999.00000
     666.44520    -999.00000     106.26369      78.57825    -999.00000    -999.00000    -999.00000    -999.00000    -999.00000    -999.00000
     666.59760    -999.00000     105.93623      73.66087    -999.00000    -999.00000    -999.00000    -999.00000    -999.00000    -999.00000
     666.75000    -999.00000     105.04659      70.82986    -999.00000    -999.00000    -999.00000    -999.00000    -999.00000    -999.00000
     666.90240    -999.00000     104.78603      63.92025    -999.00000    -999.00000    -999.00000    -999.00000    -999.00000    -999.00000
     667.05480    -999.00000     105.70651      64.14967    -999.00000    -999.00000    -999.00000    -999.00000    -999.00000    -999.00000
     667.20720    -999.00000     105.41503      67.85435    -999.00000    -999.00000    -999.00000    -999.00000    -999.00000    -999.00000
     667.35960    -999.00000     107.90037      73.30509    -999.00000    -999.00000    -999.00000    -999.00000    -999.00000    -999.00000
     667.51200    -999.00000     106.61502      77.34542    -999.00000    -999.00000    -999.00000    -999.00000    -999.00000    -999.00000
     667.66440    -999.00000     107.33973      76.11642    -999.00000    -999.00000    -999.00000    -999.00000    -999.00000    -999.00000
     667.81680    -999.00000     106.98373      74.61734    -999.00000    -999.00000    -999.00000    -999.00000    -999.00000    -999.00000
     667.96920    -999.00000     106.93000      74.65840    -999.00000    -999.00000    -999.00000    -999.00000    -999.00000    -999.00000
     668.12160    -999.00000     106.39575      72.60939    -999.00000    -999.00000    -999.00000    -999.00000    -999.00000    -999.00000
     668.27400    -999.00000     105.92944      69.33211    -999.00000    -999.00000    -999.00000    -999.00000    -999.00000    -999.00000
     668.42640    -999.00000     105.52584      67.47948    -999.00000    -999.00000    -999.00000    -999.00000    -999.00000    -999.00000
     668.57880    -999.00000     105.62840      71.38374    -999.00000    -999.00000    -999.00000    -999.00000    -999.00000    -999.00000
     668.73120    -999.00000     106.00017      73.16853    -999.00000    -999.00000    -999.00000    -999.00000    -999.00000    -999.00000
     668.88360    -999.00000     106.46765      73.12110    -999.00000    -999.00000    -999.00000    -999.00000    -999.00000    -999.00000
     669.03600    -999.00000     106.60819      69.92541    -999.00000    -999.00000    -999.00000    -999.00000    -999.00000    -999.00000
     669.18840    -999.00000     106.43172      73.61346    -999.00000    -999.00000    -999.00000    -999.00000    -999.00000    -999.00000
     669.34080    -999.00000     105.52078      74.74419    -999.00000    -999.00000    -999.00000    -999.00000    -999.00000    -999.00000
     669.49320    -999.00000     104.52369      76.11937    -999.00000    -999.00000    -999.00000    -999.00000    -999.00000    -999.00000
     669.64560    -999.00000     105.48481      73.66063    -999.00000    -999.00000    -999.00000    -999.00000    -999.00000    -999.00000
     669.79800    -999.00000     105.81477      68.92685    -999.00000    -999.00000    -999.00000    -999.00000    -999.00000    -999.00000
     669.95040    -999.00000     105.85460      72.17010    -999.00000    -999.00000    -999.00000    -999.00000    -999.00000    -999.00000
     670.10280    -999.00000     106.62202      67.73222    -999.00000    -999.00000    -999.00000    -999.00000    -999.00000    -999.00000
     670.25520    -999.00000     108.57151      73.43156    -999.00000    -999.00000    -999.00000    -999.00000    -999.00000    -999.00000
     670.40760    -999.00000     111.36294      65.45486    -999.00000    -999.00000    -999.00000    -999.00000    -999.00000    -999.00000
     670.56000    -999.00000     112.16743      72.70432    -999.00000    -999.00000    -999.00000    -999.00000    -999.00000    -999.00000
     670.71240    -999.00000     109.47455      68.49630    -999.00000    -999.00000    -999.00000    -999.00000    -999.00000    -999.00000
     670.86480    -999.00000     109.40511      70.32603    -999.00000    -999.00000    -999.00000    -999.00000    -999.00000    -999.00000
     671.01720    -999.00000     110.23072      68.33379    -999.00000    -999.00000    -999.00000    -999.00000    -999.00000    -999.00000
     671.16960    -999.00000     110.38898      71.57610    -999.00000    -999.00000    -999.00000    -999.00000    -999.00000    -999.00000
     671.32200    -999.00000     108.83234      74.84399    -999.00000    -999.00000    -999.00000    -999.00000    -999.00000    -999.00000
     671.47440    -999.00000     110.89680      68.69718    -999.00000    -999.00000    -999.00000    -999.00000    -999.00000    -999.00000
     671.62680    -999.00000     111.61244      59.98322    -999.00000    -999.00000    -999.00000    -999.00000    -999.00000    -999.00000
     671.77920    -999.00000     112.37733      55.89518    -999.00000    -999.00000    -999.00000    -999.00000    -999.00000    -999.00000
     671.93160    -999.00000     110.61957      56.71442    -999.00000    -999.00000    -999.00000    -999.00000    -999.00000    -999.00000
     672.08400    -999.00000     109.25963      63.60735    -999.00000    -999.00000    -999.00000    -999.00000    -999.00000    -999.00000
     672.23640    -999.00000     109.94014      60.41270    -999.00000    -999.00000    -999.00000    -999.00000    -999.00000    -999.00000
     672.38880    -999.00000     110.06199      62.30572    -999.00000    -999.00000    -999.00000    -999.00000    -999.00000    -999.00000
     672.54120    -999.00000     111.36618      61.40448    -999.00000    -999.00000    -999.00000    -999.00000    -999.00000    -999.00000
     672.69360    -999.00000     111.66967      66.13795    -999.00000    -999.00000    -999.00000    -999.00000    -999.00000    -999.00000
     672.84600    -999.00000     110.48042      62.46195    -999.00000    -999.00000    -999.00000    -999.00000    -999.00000    -999.00000
     672.99840    -999.00000     107.79575      60.00283    -999.00000    -999.00000    -999.00000    -999.00000    -999.00000    -999.00000
     673.15080    -999.00000     105.86597      54.54071    -999.00000    -999.00000    -999.00000    -999.00000    -999.00000    -999.00000
     673.30320    -999.00000     104.42194      53.89606    -999.00000    -999.00000    -999.00000    -999.00000    -999.00000    -999.00000
     673.45560    -999.00000     104.08343      49.94907    -999.00000    -999.00000    -999.00000    -999.00000    -999.00000    -999.00000
     673.60800    -999.00000     101.90360      45.26624    -999.00000    -999.00000    -999.00000    -999.00000    -999.00000    -999.00000
     673.76040    -999.00000     102.92891      38.64462    -999.00000    -999.00000    -999.00000    -999.00000    -999.00000    -999.00000
     673.91280    -999.00000     102.06329      38.90267    -999.00000    -999.00000    -999.00000    -999.00000    -999.00000    -999.00000
     674.06520    -999.00000     100.71773      39.57973    -999.00000    -999.00000    -999.00000    -999.00000    -999.00000    -999.00000
     674.21760    -999.00000     100.91537      44.29635    -999.00000    -999.00000    -999.00000    -999.00000    -999.00000    -999.00000
     674.37000    -999.00000     100.72942      44.29680    -999.00000    -999.00000    -999.00000    -999.00000    -999.00000    -999.00000
     674.52240    -999.00000     102.68501      46.14413    -999.00000    -999.00000    -999.00000    -999.00000    -999.00000    -999.00000
     674.67480    -999.00000     103.67161      46.37818    -999.00000    -999.00000    -999.00000    -999.00000    -999.00000    -999.00000
     674.82720    -999.00000     103.95007      41.41077    -999.00000    -999.00000    -999.00000    -999.00000    -999.00000    -999.00000
     674.97960    -999.00000     103.17918      39.19891    -999.00000    -999.00000    -999.00000    -999.00000    -999.00000    -999.00000
     675.13200    -999.00000     104.54127      40.42809    -999.00000    -999.00000    -999.00000    -999.00000    -999.00000    -999.00000
     675.28440    -999.00000     105.26833      52.11650    -999.00000    -999.00000    -999.00000    -999.00000    -999.00000    -999.00000
     675.43680    -999.00000     103.58676      58.77127    -999.00000    -999.00000    -999.00000    -999.00000    -999.00000    -999.00000
     675.58920    -999.00000     101.91706      57.30864    -999.00000    -999.00000    -999.00000    -999.00000    -999.00000    -999.00000
     675.74160    -999.00000     102.04209      52.63674    -999.00000    -999.00000    -999.00000    -999.00000    -999.00000    -999.00000
     675.89400    -999.00000     102.01900      56.90620    -999.00000    -999.00000    -999.00000    -999.00000    -999.00000    -999.00000
     676.04640    -999.00000     103.06560      59.18949    -999.00000    -999.00000    -999.00000    -999.00000    -999.00000    -999.00000
     676.19880    -999.00000     101.41446      61.30840    -999.00000    -999.00000    -999.00000    -999.00000    -999.00000    -999.00000
     676.35120    -999.00000     103.79688      56.17828    -999.00000    -999.00000    -999.00000    -999.00000    -999.00000    -999.00000
     676.50360    -999.00000     104.37885      61.09544    -999.00000    -999.00000    -999.00000    -999.00000    -999.00000    -999.00000
     676.65600    -999.00000     104.09083      67.29621    -999.00000    -999.00000    -999.00000    -999.00000    -999.00000    -999.00000
     676.80840    -999.00000     103.20618      70.20632    -999.00000    -999.00000    -999.00000    -999.00000    -999.00000    -999.00000
     676.96080    -999.00000     103.82314      71.74496    -999.00000    -999.00000    -999.00000    -999.00000    -999.00000    -999.00000
     677.11320    -999.00000     103.87909      68.75348    -999.00000    -999.00000    -999.00000    -999.00000    -999.00000    -999.00000
     677.26560    -999.00000     104.27326      72.43056    -999.00000    -999.00000    -999.00000    -999.00000    -999.00000    -999.00000
     677.41800    -999.00000     106.22161      73.76118    -999.00000    -999.00000    -999.00000    -999.00000    -999.00000    -999.00000
     677.57040    -999.00000     107.43889      76.75291    -999.00000    -999.00000    -999.00000    -999.00000    -999.00000    -999.00000
     677.72280    -999.00000     107.43010      67.98532    -999.00000    -999.00000    -999.00000    -999.00000    -999.00000    -999.00000
     677.87520    -999.00000     104.92244      61.42752    -999.00000    -999.00000    -999.00000    -999.00000    -999.00000    -999.00000
     678.02760    -999.00000     102.63503      49.73260    -999.00000    -999.00000    -999.00000    -999.00000    -999.00000    -999.00000
     678.18000    -999.00000      97.75006      46.62600    -999.00000    -999.00000    -999.00000    -999.00000    -999.00000    -999.00000
     678.33240    -999.00000      97.79980      44.96186    -999.00000    -999.00000    -999.00000    -999.00000    -999.00000    -999.00000
     678.48480    -999.00000      96.97288      52.60818    -999.00000    -999.00000    -999.00000    -999.00000    -999.00000    -999.00000
     678.63720    -999.00000      98.09969      52.49011    -999.00000    -999.00000    -999.00000    -999.00000    -999.00000    -999.00000
     678.78960    -999.00000     101.03622      52.10484    -999.00000    -999.00000    -999.00000    -999.00000    -999.00000    -999.00000
     678.94200    -999.00000     102.73064      39.63747    -999.00000    -999.00000    -999.00000    -999.00000    -999.00000    -999.00000
     679.09440    -999.00000     113.64397      42.88969    -999.00000    -999.00000    -999.00000    -999.00000    -999.00000    -999.00000
     679.24680    -999.00000     116.80220      43.29976    -999.00000    -999.00000    -999.00000    -999.00000    -999.00000    -999.00000
     679.39920    -999.00000     118.05459      57.22369    -999.00000    -999.00000    -999.00000    -999.00000    -999.00000    -999.00000
     679.55160    -999.00000     118.08920      60.83116    -999.00000    -999.00000    -999.00000    -999.00000    -999.00000    -999.00000
     679.70400    -999.00000     119.33669      63.70013    -999.00000    -999.00000    -999.00000    -999.00000    -999.00000    -999.00000
     679.85640    -999.00000     119.07392      59.23672    -999.00000    -999.00000    -999.00000    -999.00000    -999.00000    -999.00000
     680.00880    -999.00000     118.67234      55.29457    -999.00000    -999.00000    -999.00000    -999.00000    -999.00000    -999.00000
     680.16120    -999.00000     116.99376      54.19360    -999.00000    -999.00000    -999.00000    -999.00000    -999.00000    -999.00000
     680.31360    -999.00000     115.98289      55.79815    -999.00000    -999.00000    -999.00000    -999.00000    -999.00000    -999.00000
     680.46600    -999.00000     115.40685      57.62193    -999.00000    -999.00000    -999.00000    -999.00000    -999.00000    -999.00000
     680.61840    -999.00000     112.17741      59.77230    -999.00000    -999.00000    -999.00000    -999.00000    -999.00000    -999.00000
     680.77080    -999.00000     111.86383      60.18236    -999.00000    -999.00000    -999.00000    -999.00000    -999.00000    -999.00000
     680.92320    -999.00000     111.59943      60.91183    -999.00000    -999.00000    -999.00000    -999.00000    -999.00000    -999.00000
     681.07560    -999.00000     113.14696      65.59946    -999.00000    -999.00000    -999.00000    -999.00000    -999.00000    -999.00000
     681.22800    -999.00000     112.45176      58.55976    -999.00000    -999.00000    -999.00000    -999.00000    -999.00000    -999.00000
     681.38040    -999.00000     113.07614      58.98196    -999.00000    -999.00000    -999.00000    -999.00000    -999.00000    -999.00000
     681.53280    -999.00000     115.69745      54.47412    -999.00000    -999.00000    -999.00000    -999.00000    -999.00000    -999.00000
     681.68520    -999.00000     116.46752      62.14257    -999.00000    -999.00000    -999.00000    -999.00000    -999.00000    -999.00000
     681.83760    -999.00000     116.17833      63.33509    -999.00000    -999.00000    -999.00000    -999.00000    -999.00000    -999.00000
     681.99000    -999.00000     113.71483      69.89208    -999.00000    -999.00000    -999.00000    -999.00000    -999.00000    -999.00000
     682.14240    -999.00000     111.92917      67.01008    -999.00000    -999.00000    -999.00000    -999.00000    -999.00000    -999.00000
     682.29480    -999.00000     111.58043      58.81367    -999.00000    -999.00000    -999.00000    -999.00000    -999.00000    -999.00000
     682.44720    -999.00000     110.22343      42.80901    -999.00000    -999.00000    -999.00000    -999.00000    -999.00000    -999.00000
     682.59960    -999.00000     110.04343      35.87766    -999.00000    -999.00000    -999.00000    -999.00000    -999.00000    -999.00000
     682.75200    -999.00000     110.24847      33.41823    -999.00000    -999.00000    -999.00000    -999.00000    -999.00000    -999.00000
     682.90440    -999.00000     111.52279      30.70376    -999.00000    -999.00000    -999.00000    -999.00000    -999.00000    -999.00000
     683.05680    -999.00000     111.57710      29.23224    -999.00000    -999.00000    -999.00000    -999.00000    -999.00000    -999.00000
     683.20920    -999.00000     111.45861      28.42478    -999.00000    -999.00000    -999.00000    -999.00000    -999.00000    -999.00000
     683.36160    -999.00000     110.23371      24.41938    -999.00000    -999.00000    -999.00000    -999.00000    -999.00000    -999.00000
     683.51400    -999.00000     113.06213      25.50730    -999.00000    -999.00000    -999.00000    -999.00000    -999.00000    -999.00000
     683.66640    -999.00000     107.01527      24.77797    -999.00000    -999.00000    -999.00000    -999.00000    -999.00000    -999.00000
     683.81880    -999.00000     105.93591      28.65024    -999.00000    -999.00000    -999.00000    -999.00000    -999.00000    -999.00000
     683.97120    -999.00000     103.58852      24.27031    -999.00000    -999.00000    -999.00000    -999.00000    -999.00000    -999.00000
     684.12360    -999.00000     101.28912      23.54037    -999.00000    -999.00000    -999.00000    -999.00000    -999.00000    -999.00000
     684.27600    -999.00000      99.93733      19.44229    -999.00000    -999.00000    -999.00000    -999.00000    -999.00000    -999.00000
     684.42840    -999.00000     100.76052      20.90926    -999.00000    -999.00000    -999.00000    -999.00000    -999.00000    -999.00000
     684.58080    -999.00000     100.80380      21.62363    -999.00000    -999.00000    -999.00000    -999.00000    -999.00000    -999.00000
     684.73320    -999.00000      99.35464      25.11327    -999.00000    -999.00000    -999.00000    -999.00000    -999.00000    -999.00000
     684.88560    -999.00000      96.67745      27.69766    -999.00000    -999.00000    -999.00000    -999.00000    -999.00000    -999.00000
     685.03800    -999.00000      95.85438      26.79099    -999.00000    -999.00000    -999.00000    -999.00000    -999.00000    -999.00000
     685.19040    -999.00000      97.01409      26.80420    -999.00000    -999.00000    -999.00000    -999.00000    -999.00000    -999.00000
     685.34280    -999.00000      99.74604      20.95095    -999.00000    -999.00000    -999.00000    -999.00000    -999.00000    -999.00000
     685.49520    -999.00000     104.31348      20.02459    -999.00000    -999.00000    -999.00000    -999.00000    -999.00000    -999.00000
     685.64760    -999.00000     102.73315      17.75112    -999.00000    -999.00000    -999.00000    -999.00000    -999.00000    -999.00000
     685.80000    -999.00000     104.23815      17.02147    -999.00000    -999.00000    -999.00000    -999.00000    -999.00000    -999.00000
     685.95240    -999.00000     103.29708      19.21819    -999.00000    -999.00000    -999.00000    -999.00000    -999.00000    -999.00000
     686.10480    -999.00000     102.70355      20.03532    -999.00000    -999.00000    -999.00000    -999.00000    -999.00000    -999.00000
     686.25720    -999.00000     103.40294      24.77685    -999.00000    -999.00000    -999.00000    -999.00000    -999.00000    -999.00000
     686.40960    -999.00000     102.27421      24.32584    -999.00000    -999.00000    -999.00000    -999.00000    -999.00000    -999.00000
     686.56200    -999.00000     103.74906      25.78226    -999.00000    -999.00000    -999.00000    -999.00000    -999.00000    -999.00000
     686.71440    -999.00000     104.03967      22.49081    -999.00000    -999.00000    -999.00000    -999.00000    -999.00000    -999.00000
     686.86680    -999.00000     104.02310      21.67088    -999.00000    -999.00000    -999.00000    -999.00000    -999.00000    -999.00000
     687.01920    -999.00000     103.82462      19.85017    -999.00000    -999.00000    -999.00000    -999.00000    -999.00000    -999.00000
     687.17160    -999.00000      99.90347      21.31806    -999.00000    -999.00000    -999.00000    -999.00000    -999.00000    -999.00000
     687.32400    -999.00000      99.16867      18.21969    -999.00000    -999.00000    -999.00000    -999.00000    -999.00000    -999.00000
     687.47640    -999.00000      99.36388      19.40589    -999.00000    -999.00000    -999.00000    -999.00000    -999.00000    -999.00000
     687.62880    -999.00000      99.08772      20.13543    -999.00000    -999.00000    -999.00000    -999.00000    -999.00000    -999.00000
     687.78120    -999.00000      96.50584      23.41259    -999.00000    -999.00000    -999.00000    -999.00000    -999.00000    -999.00000
     687.93360    -999.00000      97.02375      26.23183    -999.00000    -999.00000    -999.00000    -999.00000    -999.00000    -999.00000
     688.08600    -999.00000      96.23698      27.58857    -999.00000    -999.00000    -999.00000    -999.00000    -999.00000    -999.00000
     688.23840    -999.00000      97.91244      24.67567    -999.00000    -999.00000    -999.00000    -999.00000    -999.00000    -999.00000
     688.39080    -999.00000     103.97014      22.12654    -999.00000    -999.00000    -999.00000    -999.00000    -999.00000    -999.00000
     688.54320    -999.00000     104.83172      24.05242    -999.00000    -999.00000    -999.00000    -999.00000    -999.00000    -999.00000
     688.69560    -999.00000     104.47743      26.23729    -999.00000    -999.00000    -999.00000    -999.00000    -999.00000    -999.00000
     688.84800    -999.00000     106.04415      25.96753    -999.00000    -999.00000    -999.00000    -999.00000    -999.00000    -999.00000
     689.00040    -999.00000     110.65836      23.03627    -999.00000    -999.00000    -999.00000    -999.00000    -999.00000    -999.00000
     689.15280    -999.00000     114.60543      23.40017    -999.00000    -999.00000    -999.00000    -999.00000    -999.00000    -999.00000
     689.30520    -999.00000     115.46902      26.60080    -999.00000    -999.00000    -999.00000    -999.00000    -999.00000    -999.00000
     689.45760    -999.00000     108.19448      32.11408    -999.00000    -999.00000    -999.00000    -999.00000    -999.00000    -999.00000
     689.61000    -999.00000     108.06421      36.48399    -999.00000    -999.00000    -999.00000    -999.00000    -999.00000    -999.00000
     689.76240    -999.00000     107.51895      38.67279    -999.00000    -999.00000    -999.00000    -999.00000    -999.00000    -999.00000
     689.91480    -999.00000     103.82054      37.50891    -999.00000    -999.00000    -999.00000    -999.00000    -999.00000    -999.00000
     690.06720    -999.00000     103.01298      38.96526    -999.00000    -999.00000    -999.00000    -999.00000    -999.00000    -999.00000
     690.21960    -999.00000      99.19406      36.85490    -999.00000    -999.00000    -999.00000    -999.00000    -999.00000    -999.00000
     690.37200    -999.00000     104.17453      37.99009    -999.00000    -999.00000    -999.00000    -999.00000    -999.00000    -999.00000
     690.52440    -999.00000     108.02503      42.72375    -999.00000    -999.00000    -999.00000    -999.00000    -999.00000    -999.00000
     690.67680    -999.00000     111.00471      51.76455    -999.00000    -999.00000    -999.00000    -999.00000    -999.00000    -999.00000
     690.82920    -999.00000     113.44657      57.53135    -999.00000    -999.00000    -999.00000    -999.00000    -999.00000    -999.00000
     690.98160    -999.00000     110.85974      60.80899    -999.00000    -999.00000    -999.00000    -999.00000    -999.00000    -999.00000
     691.13400    -999.00000     111.14487      66.23839    -999.00000    -999.00000    -999.00000    -999.00000    -999.00000    -999.00000
     691.28640    -999.00000     115.82986      72.46642    -999.00000    -999.00000    -999.00000    -999.00000    -999.00000    -999.00000
     691.43880    -999.00000     116.86941      73.11704    -999.00000    -999.00000    -999.00000    -999.00000    -999.00000    -999.00000
     691.59120    -999.00000     120.57426      71.70004    -999.00000    -999.00000    -999.00000    -999.00000    -999.00000    -999.00000
     691.74360    -999.00000     119.55269      72.10706    -999.00000    -999.00000    -999.00000    -999.00000    -999.00000    -999.00000
     691.89600    -999.00000     122.01247      79.46780    -999.00000    -999.00000    -999.00000    -999.00000    -999.00000    -999.00000
     692.04840    -999.00000     124.04261      80.52140    -999.00000    -999.00000    -999.00000    -999.00000    -999.00000    -999.00000
     692.20080    -999.00000     122.01109      76.80035    -999.00000    -999.00000    -999.00000    -999.00000    -999.00000    -999.00000
     692.35320    -999.00000     119.07568      76.89969    -999.00000    -999.00000    -999.00000    -999.00000    -999.00000    -999.00000
     692.50560    -999.00000     118.52455      69.35131    -999.00000    -999.00000    -999.00000    -999.00000    -999.00000    -999.00000
     692.65800    -999.00000     115.97704      73.75698    -999.00000    -999.00000    -999.00000    -999.00000    -999.00000    -999.00000
     692.81040    -999.00000     111.90349      72.89609    -999.00000    -999.00000    -999.00000    -999.00000    -999.00000    -999.00000
     692.96280    -999.00000     111.22046      84.86227    -999.00000    -999.00000    -999.00000    -999.00000    -999.00000    -999.00000
     693.11520    -999.00000     112.38660      78.77297    -999.00000    -999.00000    -999.00000    -999.00000    -999.00000    -999.00000
     693.26760    -999.00000     111.78945      70.43098    -999.00000    -999.00000    -999.00000    -999.00000    -999.00000    -999.00000
     693.42000    -999.00000     107.76998      64.91982    -999.00000    -999.00000    -999.00000    -999.00000    -999.00000    -999.00000
     693.57240    -999.00000     105.05565      66.96841    -999.00000    -999.00000    -999.00000    -999.00000    -999.00000    -999.00000
     693.72480    -999.00000     103.67043      65.11648    -999.00000    -999.00000    -999.00000    -999.00000    -999.00000    -999.00000
     693.87720    -999.00000     101.27223      63.33217    -999.00000    -999.00000    -999.00000    -999.00000    -999.00000    -999.00000
     694.02960    -999.00000      96.22437      60.85264    -999.00000    -999.00000    -999.00000    -999.00000    -999.00000    -999.00000
     694.18200    -999.00000      94.62824      64.48896    -999.00000    -999.00000    -999.00000    -999.00000    -999.00000    -999.00000
     694.33440    -999.00000      92.78777      64.08874    -999.00000    -999.00000    -999.00000    -999.00000    -999.00000    -999.00000
     694.48680    -999.00000      95.16078      63.69124    -999.00000    -999.00000    -999.00000    -999.00000    -999.00000    -999.00000
     694.63920    -999.00000      96.52437      58.29401    -999.00000    -999.00000    -999.00000    -999.00000    -999.00000    -999.00000
     694.79160    -999.00000     100.24326      61.80857    -999.00000    -999.00000    -999.00000    -999.00000    -999.00000    -999.00000
     694.94400    -999.00000     103.16902      62.17297    -999.00000    -999.00000    -999.00000    -999.00000    -999.00000    -999.00000
     695.09640    -999.00000     105.34689      68.69868    -999.00000    -999.00000    -999.00000    -999.00000    -999.00000    -999.00000
     695.24880    -999.00000     105.44499      60.11391    -999.00000    -999.00000    -999.00000    -999.00000    -999.00000    -999.00000
     695.40120    -999.00000     106.38651      59.75713    -999.00000    -999.00000    -999.00000    -999.00000    -999.00000    -999.00000
     695.55360    -999.00000     105.96264      57.93647    -999.00000    -999.00000    -999.00000    -999.00000    -999.00000    -999.00000
     695.70600    -999.00000     106.55575      58.63723    -999.00000    -999.00000    -999.00000    -999.00000    -999.00000    -999.00000
     695.85840    -999.00000     106.19233      64.13279    -999.00000    -999.00000    -999.00000    -999.00000    -999.00000    -999.00000
     696.01080    -999.00000     103.48105      64.13330    -999.00000    -999.00000    -999.00000    -999.00000    -999.00000    -999.00000
     696.16320    -999.00000     100.14452      67.77456    -999.00000    -999.00000    -999.00000    -999.00000    -999.00000    -999.00000
     696.31560    -999.00000      98.39647      69.59853    -999.00000    -999.00000    -999.00000    -999.00000    -999.00000    -999.00000
     696.46800    -999.00000      96.88674      68.83537    -999.00000    -999.00000    -999.00000    -999.00000    -999.00000    -999.00000
     696.62040    -999.00000      96.68523      72.15239    -999.00000    -999.00000    -999.00000    -999.00000    -999.00000    -999.00000
     696.77280    -999.00000      97.04997      69.34146    -999.00000    -999.00000    -999.00000    -999.00000    -999.00000    -999.00000
     696.92520    -999.00000      97.86362      69.77626    -999.00000    -999.00000    -999.00000    -999.00000    -999.00000    -999.00000
     697.07760    -999.00000      98.57844      64.24352    -999.00000    -999.00000    -999.00000    -999.00000    -999.00000    -999.00000
     697.23000    -999.00000      98.46991      57.93609    -999.00000    -999.00000    -999.00000    -999.00000    -999.00000    -999.00000
     697.38240    -999.00000      99.14884      53.53022    -999.00000    -999.00000    -999.00000    -999.00000    -999.00000    -999.00000
     697.53480    -999.00000     100.27259      50.28360    -999.00000    -999.00000    -999.00000    -999.00000    -999.00000    -999.00000
     697.68720    -999.00000     100.87524      49.18910    -999.00000    -999.00000    -999.00000    -999.00000    -999.00000    -999.00000
     697.83960    -999.00000     102.41225      51.37370    -999.00000    -999.00000    -999.00000    -999.00000    -999.00000    -999.00000
     697.99200    -999.00000     102.46899      53.19453    -999.00000    -999.00000    -999.00000    -999.00000    -999.00000    -999.00000
     698.14440    -999.00000     101.10963      57.93615    -999.00000    -999.00000    -999.00000    -999.00000    -999.00000    -999.00000
     698.29680    -999.00000     102.73035      58.26807    -999.00000    -999.00000    -999.00000    -999.00000    -999.00000    -999.00000
     698.44920    -999.00000     102.01136      54.64934    -999.00000    -999.00000    -999.00000    -999.00000    -999.00000    -999.00000
     698.60160    -999.00000     104.21899      45.51016    -999.00000    -999.00000    -999.00000    -999.00000    -999.00000    -999.00000
     698.75400    -999.00000     104.86514      36.80312    -999.00000    -999.00000    -999.00000    -999.00000    -999.00000    -999.00000
     698.90640    -999.00000     107.71362      31.33132    -999.00000    -999.00000    -999.00000    -999.00000    -999.00000    -999.00000
     699.05880    -999.00000     108.33094      28.41788    -999.00000    -999.00000    -999.00000    -999.00000    -999.00000    -999.00000
     699.21120    -999.00000     109.32451      26.49288    -999.00000    -999.00000    -999.00000    -999.00000    -999.00000    -999.00000
     699.36360    -999.00000     106.61635      28.31633    -999.00000    -999.00000    -999.00000    -999.00000    -999.00000    -999.00000
     699.51600    -999.00000     105.30452      29.42649    -999.00000    -999.00000    -999.00000    -999.00000    -999.00000    -999.00000
     699.66840    -999.00000     101.85423      34.26424    -999.00000    -999.00000    -999.00000    -999.00000    -999.00000    -999.00000
     699.82080    -999.00000      99.89599      33.60356    -999.00000    -999.00000    -999.00000    -999.00000    -999.00000    -999.00000
     699.97320    -999.00000      97.86429      43.05311    -999.00000    -999.00000    -999.00000    -999.00000    -999.00000    -999.00000
     700.12560    -999.00000      97.53953      52.52111    -999.00000    -999.00000    -999.00000    -999.00000    -999.00000    -999.00000
     700.27800    -999.00000     101.25986      64.81864    -999.00000    -999.00000    -999.00000    -999.00000    -999.00000    -999.00000
     700.43040    -999.00000     105.09244      76.83577    -999.00000    -999.00000    -999.00000    -999.00000    -999.00000    -999.00000
     700.58280    -999.00000     104.84062      78.94110    -999.00000    -999.00000    -999.00000    -999.00000    -999.00000    -999.00000
     700.73520    -999.00000     109.53786      82.21839    -999.00000    -999.00000    -999.00000    -999.00000    -999.00000    -999.00000
     700.88760    -999.00000     107.21672      80.81324    -999.00000    -999.00000    -999.00000    -999.00000    -999.00000    -999.00000
     701.04000    -999.00000     105.32718      72.15462    -999.00000    -999.00000    -999.00000    -999.00000    -999.00000    -999.00000
     701.19240    -999.00000     104.63456      74.74825    -999.00000    -999.00000    -999.00000    -999.00000    -999.00000    -999.00000
     701.34480    -999.00000     111.47496      63.04560    -999.00000    -999.00000    -999.00000    -999.00000    -999.00000    -999.00000
     701.49720    -999.00000     113.08746      62.65314    -999.00000    -999.00000    -999.00000    -999.00000    -999.00000    -999.00000
     701.64960    -999.00000     114.27959      55.75745    -999.00000    -999.00000    -999.00000    -999.00000    -999.00000    -999.00000
     701.80200    -999.00000     115.42179      58.26996    -999.00000    -999.00000    -999.00000    -999.00000    -999.00000    -999.00000
     701.95440    -999.00000     116.49379      65.61921    -999.00000    -999.00000    -999.00000    -999.00000    -999.00000    -999.00000
     702.10680    -999.00000     118.13294      69.55714    -999.00000    -999.00000    -999.00000    -999.00000    -999.00000    -999.00000
     702.25920    -999.00000     119.17051      64.49557    -999.00000    -999.00000    -999.00000    -999.00000    -999.00000    -999.00000
     702.41160    -999.00000     121.75365      58.65945    -999.00000    -999.00000    -999.00000    -999.00000    -999.00000    -999.00000
     702.56400    -999.00000     121.83209      52.83295    -999.00000    -999.00000    -999.00000    -999.00000    -999.00000    -999.00000
     702.71640    -999.00000     121.44713      55.01709    -999.00000    -999.00000    -999.00000    -999.00000    -999.00000    -999.00000
     702.86880    -999.00000     109.50392      53.55844    -999.00000    -999.00000    -999.00000    -999.00000    -999.00000    -999.00000
     703.02120    -999.00000     109.56539      56.79910    -999.00000    -999.00000    -999.00000    -999.00000    -999.00000    -999.00000
     703.17360    -999.00000     110.49622      60.47765    -999.00000    -999.00000    -999.00000    -999.00000    -999.00000    -999.00000
     703.32600    -999.00000     110.28703      63.32613    -999.00000    -999.00000    -999.00000    -999.00000    -999.00000    -999.00000
     703.47840    -999.00000     108.97882      57.90081    -999.00000    -999.00000    -999.00000    -999.00000    -999.00000    -999.00000
     703.63080    -999.00000     109.70034      55.67861    -999.00000    -999.00000    -999.00000    -999.00000    -999.00000    -999.00000
     703.78320    -999.00000     110.20255      59.03058    -999.00000    -999.00000    -999.00000    -999.00000    -999.00000    -999.00000
     703.93560    -999.00000      88.69762      66.27402    -999.00000    -999.00000    -999.00000    -999.00000    -999.00000    -999.00000
     704.08800    -999.00000     109.24836      66.63887    -999.00000    -999.00000    -999.00000    -999.00000    -999.00000    -999.00000
     704.24040    -999.00000     107.32207      69.55672    -999.00000    -999.00000    -999.00000    -999.00000    -999.00000    -999.00000
     704.39280    -999.00000     107.54098      67.77567    -999.00000    -999.00000    -999.00000    -999.00000    -999.00000    -999.00000
     704.54520    -999.00000     109.49551      70.36256    -999.00000    -999.00000    -999.00000    -999.00000    -999.00000    -999.00000
     704.69760    -999.00000     112.07766      65.95092    -999.00000    -999.00000    -999.00000    -999.00000    -999.00000    -999.00000
     704.85000    -999.00000     111.55795      61.91548    -999.00000    -999.00000    -999.00000    -999.00000    -999.00000    -999.00000
     705.00240    -999.00000     111.72459      64.87622    -999.00000    -999.00000    -999.00000    -999.00000    -999.00000    -999.00000
     705.15480    -999.00000     112.02717      64.84140    -999.00000    -999.00000    -999.00000    -999.00000    -999.00000    -999.00000
     705.30720    -999.00000     109.12298      65.26546    -999.00000    -999.00000    -999.00000    -999.00000    -999.00000    -999.00000
     705.45960    -999.00000     109.64214      60.08149    -999.00000    -999.00000    -999.00000    -999.00000    -999.00000    -999.00000
     705.61200    -999.00000     109.36343      57.93140    -999.00000    -999.00000    -999.00000    -999.00000    -999.00000    -999.00000
     705.76440    -999.00000     109.35870      62.67265    -999.00000    -999.00000    -999.00000    -999.00000    -999.00000    -999.00000
     705.91680    -999.00000     108.82095      62.30893    -999.00000    -999.00000    -999.00000    -999.00000    -999.00000    -999.00000
     706.06920    -999.00000     112.35976      64.49369    -999.00000    -999.00000    -999.00000    -999.00000    -999.00000    -999.00000
     706.22160    -999.00000     113.17072      61.57608    -999.00000    -999.00000    -999.00000    -999.00000    -999.00000    -999.00000
     706.37400    -999.00000     110.93890      67.72162    -999.00000    -999.00000    -999.00000    -999.00000    -999.00000    -999.00000
     706.52640    -999.00000     112.74014      69.94579    -999.00000    -999.00000    -999.00000    -999.00000    -999.00000    -999.00000
     706.67880    -999.00000     116.03599      76.46678    -999.00000    -999.00000    -999.00000    -999.00000    -999.00000    -999.00000
     706.83120    -999.00000     115.18249      75.33881    -999.00000    -999.00000    -999.00000    -999.00000    -999.00000    -999.00000
     706.98360    -999.00000     116.84934      74.20741    -999.00000    -999.00000    -999.00000    -999.00000    -999.00000    -999.00000
     707.13600    -999.00000     111.21083      69.51014    -999.00000    -999.00000    -999.00000    -999.00000    -999.00000    -999.00000
     707.28840    -999.00000     105.45834      67.00323    -999.00000    -999.00000    -999.00000    -999.00000    -999.00000    -999.00000
     707.44080    -999.00000     101.20240      67.76952    -999.00000    -999.00000    -999.00000    -999.00000    -999.00000    -999.00000
     707.59320    -999.00000     100.21059      66.67541    -999.00000    -999.00000    -999.00000    -999.00000    -999.00000    -999.00000
     707.74560    -999.00000     100.84764      61.97984    -999.00000    -999.00000    -999.00000    -999.00000    -999.00000    -999.00000
     707.89800    -999.00000     103.23628      59.02818    -999.00000    -999.00000    -999.00000    -999.00000    -999.00000    -999.00000
     708.05040    -999.00000     105.78416      54.59662    -999.00000    -999.00000    -999.00000    -999.00000    -999.00000    -999.00000
     708.20280    -999.00000     106.94260      51.34401    -999.00000    -999.00000    -999.00000    -999.00000    -999.00000    -999.00000
     708.35520    -999.00000     107.13238      47.36508    -999.00000    -999.00000    -999.00000    -999.00000    -999.00000    -999.00000
     708.50760    -999.00000     108.90334      50.66899    -999.00000    -999.00000    -999.00000    -999.00000    -999.00000    -999.00000
     708.66000    -999.00000     109.67732      48.82387    -999.00000    -999.00000    -999.00000    -999.00000    -999.00000    -999.00000
     708.81240    -999.00000     109.72210      50.61753    -999.00000    -999.00000    -999.00000    -999.00000    -999.00000    -999.00000
     708.96480    -999.00000     110.15246      48.82687    -999.00000    -999.00000    -999.00000    -999.00000    -999.00000    -999.00000
     709.11720    -999.00000     112.18121      44.82138    -999.00000    -999.00000    -999.00000    -999.00000    -999.00000    -999.00000
     709.26960    -999.00000     112.03111      41.20344    -999.00000    -999.00000    -999.00000    -999.00000    -999.00000    -999.00000
     709.42200    -999.00000     111.08369      34.61922    -999.00000    -999.00000    -999.00000    -999.00000    -999.00000    -999.00000
     709.57440    -999.00000     111.06610      38.25976    -999.00000    -999.00000    -999.00000    -999.00000    -999.00000    -999.00000
     709.72680    -999.00000     108.27746      33.51865    -999.00000    -999.00000    -999.00000    -999.00000    -999.00000    -999.00000
     709.87920    -999.00000     107.25529      31.69757    -999.00000    -999.00000    -999.00000    -999.00000    -999.00000    -999.00000
     710.03160    -999.00000     104.44676      29.14864    -999.00000    -999.00000    -999.00000    -999.00000    -999.00000    -999.00000
     710.18400    -999.00000     101.89275      32.06623    -999.00000    -999.00000    -999.00000    -999.00000    -999.00000    -999.00000
     710.33640    -999.00000     103.43416      34.59536    -999.00000    -999.00000    -999.00000    -999.00000    -999.00000    -999.00000
     710.48880    -999.00000     103.91625      35.70680    -999.00000    -999.00000    -999.00000    -999.00000    -999.00000    -999.00000
     710.64120    -999.00000     104.78301      34.93867    -999.00000    -999.00000    -999.00000    -999.00000    -999.00000    -999.00000
     710.79360    -999.00000     105.65342      35.70803    -999.00000    -999.00000    -999.00000    -999.00000    -999.00000    -999.00000
     710.94600    -999.00000     105.64090      30.54858    -999.00000    -999.00000    -999.00000    -999.00000    -999.00000    -999.00000
     711.09840    -999.00000     106.35954      30.58690    -999.00000    -999.00000    -999.00000    -999.00000    -999.00000    -999.00000
     711.25080    -999.00000     107.39231      24.73975    -999.00000    -999.00000    -999.00000    -999.00000    -999.00000    -999.00000
     711.40320    -999.00000     110.25243      28.42335    -999.00000    -999.00000    -999.00000    -999.00000    -999.00000    -999.00000
     711.55560    -999.00000     109.39098      26.96474    -999.00000    -999.00000    -999.00000    -999.00000    -999.00000    -999.00000
     711.70800    -999.00000     108.76756      29.51346    -999.00000    -999.00000    -999.00000    -999.00000    -999.00000    -999.00000
     711.86040    -999.00000     107.90958      34.61142    -999.00000    -999.00000    -999.00000    -999.00000    -999.00000    -999.00000
     712.01280    -999.00000     105.77170      38.21316    -999.00000    -999.00000    -999.00000    -999.00000    -999.00000    -999.00000
     712.16520    -999.00000     105.86959      39.70646    -999.00000    -999.00000    -999.00000    -999.00000    -999.00000    -999.00000
     712.31760    -999.00000     104.70930      36.79358    -999.00000    -999.00000    -999.00000    -999.00000    -999.00000    -999.00000
     712.47000    -999.00000     101.73748      30.26212    -999.00000    -999.00000    -999.00000    -999.00000    -999.00000    -999.00000
     712.62240    -999.00000     103.79790      27.67624    -999.00000    -999.00000    -999.00000    -999.00000    -999.00000    -999.00000
     712.77480    -999.00000     107.73064      26.23704    -999.00000    -999.00000    -999.00000    -999.00000    -999.00000    -999.00000
     712.92720    -999.00000     108.74581      26.23690    -999.00000    -999.00000    -999.00000    -999.00000    -999.00000    -999.00000
     713.07960    -999.00000     107.68121      27.32930    -999.00000    -999.00000    -999.00000    -999.00000    -999.00000    -999.00000
     713.23200    -999.00000     106.62101      25.11321    -999.00000    -999.00000    -999.00000    -999.00000    -999.00000    -999.00000
     713.38440    -999.00000     103.94495      27.32929    -999.00000    -999.00000    -999.00000    -999.00000    -999.00000    -999.00000
     713.53680    -999.00000     102.91649      22.96001    -999.00000    -999.00000    -999.00000    -999.00000    -999.00000    -999.00000
     713.68920    -999.00000     104.15359      20.06967    -999.00000    -999.00000    -999.00000    -999.00000    -999.00000    -999.00000
     713.84160    -999.00000     107.13672      16.02338    -999.00000    -999.00000    -999.00000    -999.00000    -999.00000    -999.00000
     713.99400    -999.00000     105.47886      15.30207    -999.00000    -999.00000    -999.00000    -999.00000    -999.00000    -999.00000
     714.14640    -999.00000     108.01125      13.47837    -999.00000    -999.00000    -999.00000    -999.00000    -999.00000    -999.00000
     714.29880    -999.00000     108.96591      13.84167    -999.00000    -999.00000    -999.00000    -999.00000    -999.00000    -999.00000
     714.45120    -999.00000     111.32508      16.75953    -999.00000    -999.00000    -999.00000    -999.00000    -999.00000    -999.00000
     714.60360    -999.00000     111.30550      20.39496    -999.00000    -999.00000    -999.00000    -999.00000    -999.00000    -999.00000
     714.75600    -999.00000     110.17731      23.59480    -999.00000    -999.00000    -999.00000    -999.00000    -999.00000    -999.00000
     714.90840    -999.00000     111.64407      23.58300    -999.00000    -999.00000    -999.00000    -999.00000    -999.00000    -999.00000
     715.06080    -999.00000     110.33882      21.76237    -999.00000    -999.00000    -999.00000    -999.00000    -999.00000    -999.00000
     715.21320    -999.00000     108.89054      18.98016    -999.00000    -999.00000    -999.00000    -999.00000    -999.00000    -999.00000
     715.36560    -999.00000     104.70800      18.99200    -999.00000    -999.00000    -999.00000    -999.00000    -999.00000    -999.00000
     715.51800    -999.00000     105.89319      20.08710    -999.00000    -999.00000    -999.00000    -999.00000    -999.00000    -999.00000
     715.67040    -999.00000     106.04129      25.48599    -999.00000    -999.00000    -999.00000    -999.00000    -999.00000    -999.00000
     715.82280    -999.00000     105.03359      36.79314    -999.00000    -999.00000    -999.00000    -999.00000    -999.00000    -999.00000
     715.97520    -999.00000     106.73654      46.25861    -999.00000    -999.00000    -999.00000    -999.00000    -999.00000    -999.00000
     716.12760    -999.00000     107.08877      45.91473    -999.00000    -999.00000    -999.00000    -999.00000    -999.00000    -999.00000
     716.28000    -999.00000     121.58733      39.71428    -999.00000    -999.00000    -999.00000    -999.00000    -999.00000    -999.00000
     716.43240    -999.00000     126.23566      33.88775    -999.00000    -999.00000    -999.00000    -999.00000    -999.00000    -999.00000
     716.58480    -999.00000     123.19838      31.33834    -999.00000    -999.00000    -999.00000    -999.00000    -999.00000    -999.00000
     716.73720    -999.00000     124.32489      28.38878    -999.00000    -999.00000    -999.00000    -999.00000    -999.00000    -999.00000
     716.88960    -999.00000     118.39196      25.48767    -999.00000    -999.00000    -999.00000    -999.00000    -999.00000    -999.00000
     717.04200    -999.00000     116.10792      20.76055    -999.00000    -999.00000    -999.00000    -999.00000    -999.00000    -999.00000
     717.19440    -999.00000     115.84562      18.95517    -999.00000    -999.00000    -999.00000    -999.00000    -999.00000    -999.00000
     717.34680    -999.00000     113.72880      16.02997    -999.00000    -999.00000    -999.00000    -999.00000    -999.00000    -999.00000
     717.49920    -999.00000     108.00114      18.58276    -999.00000    -999.00000    -999.00000    -999.00000    -999.00000    -999.00000
     717.65160    -999.00000     104.01118      16.39831    -999.00000    -999.00000    -999.00000    -999.00000    -999.00000    -999.00000
     717.80400    -999.00000     100.38104      21.49572    -999.00000    -999.00000    -999.00000    -999.00000    -999.00000    -999.00000
     717.95640    -999.00000     100.12193      22.20144    -999.00000    -999.00000    -999.00000    -999.00000    -999.00000    -999.00000
     718.10880    -999.00000     100.45807      25.49319    -999.00000    -999.00000    -999.00000    -999.00000    -999.00000    -999.00000
     718.26120    -999.00000     103.79529      24.41510    -999.00000    -999.00000    -999.00000    -999.00000    -999.00000    -999.00000
     718.41360    -999.00000     105.58733      26.26283    -999.00000    -999.00000    -999.00000    -999.00000    -999.00000    -999.00000
     718.56600    -999.00000     108.70041      31.00785    -999.00000    -999.00000    -999.00000    -999.00000    -999.00000    -999.00000
     718.71840    -999.00000     109.90629      28.44554    -999.00000    -999.00000    -999.00000    -999.00000    -999.00000    -999.00000
     718.87080    -999.00000     106.75999      29.53950    -999.00000    -999.00000    -999.00000    -999.00000    -999.00000    -999.00000
     719.02320    -999.00000     105.32574      24.05192    -999.00000    -999.00000    -999.00000    -999.00000    -999.00000    -999.00000
     719.17560    -999.00000     105.08882      25.50786    -999.00000    -999.00000    -999.00000    -999.00000    -999.00000    -999.00000
     719.32800    -999.00000     103.33577      24.04914    -999.00000    -999.00000    -999.00000    -999.00000    -999.00000    -999.00000
     719.48040    -999.00000     104.08092      21.86421    -999.00000    -999.00000    -999.00000    -999.00000    -999.00000    -999.00000
     719.63280    -999.00000     104.52276      24.41286    -999.00000    -999.00000    -999.00000    -999.00000    -999.00000    -999.00000
     719.78520    -999.00000     107.28974      23.65697    -999.00000    -999.00000    -999.00000    -999.00000    -999.00000    -999.00000
     719.93760    -999.00000     111.11334      25.50313    -999.00000    -999.00000    -999.00000    -999.00000    -999.00000    -999.00000
     720.09000    -999.00000     113.09411      21.86204    -999.00000    -999.00000    -999.00000    -999.00000    -999.00000    -999.00000
     720.24240    -999.00000     114.06591      21.52363    -999.00000    -999.00000    -999.00000    -999.00000    -999.00000    -999.00000
     720.39480    -999.00000     114.06020      18.94074    -999.00000    -999.00000    -999.00000    -999.00000    -999.00000    -999.00000
     720.54720    -999.00000     112.38266      20.04499    -999.00000    -999.00000    -999.00000    -999.00000    -999.00000    -999.00000
     720.69960    -999.00000     111.01813      16.75531    -999.00000    -999.00000    -999.00000    -999.00000    -999.00000    -999.00000
     720.85200    -999.00000     110.88691      18.94819    -999.00000    -999.00000    -999.00000    -999.00000    -999.00000    -999.00000
     721.00440    -999.00000     111.48475      16.76001    -999.00000    -999.00000    -999.00000    -999.00000    -999.00000    -999.00000
     721.15680    -999.00000     112.64019      16.75980    -999.00000    -999.00000    -999.00000    -999.00000    -999.00000    -999.00000
     721.30920    -999.00000     115.03637      14.93917    -999.00000    -999.00000    -999.00000    -999.00000    -999.00000    -999.00000
     721.46160    -999.00000     114.84362      16.02290    -999.00000    -999.00000    -999.00000    -999.00000    -999.00000    -999.00000
     721.61400    -999.00000     114.29115      16.97111    -999.00000    -999.00000    -999.00000    -999.00000    -999.00000    -999.00000
     721.76640    -999.00000     110.78723      25.96705    -999.00000    -999.00000    -999.00000    -999.00000    -999.00000    -999.00000
     721.91880    -999.00000     112.02089      29.61316    -999.00000    -999.00000    -999.00000    -999.00000    -999.00000    -999.00000
     722.07120    -999.00000      95.57625      34.85551    -999.00000    -999.00000    -999.00000    -999.00000    -999.00000    -999.00000
     722.22360    -999.00000      84.45415      32.77839    -999.00000    -999.00000    -999.00000    -999.00000    -999.00000    -999.00000
     722.37600    -999.00000      75.54334      30.60210    -999.00000    -999.00000    -999.00000    -999.00000    -999.00000    -999.00000
     722.52840    -999.00000      73.87776      29.50960    -999.00000    -999.00000    -999.00000    -999.00000    -999.00000    -999.00000
     722.68080    -999.00000      67.36522      23.68355    -999.00000    -999.00000    -999.00000    -999.00000    -999.00000    -999.00000
     722.83320    -999.00000      81.06681      23.68300    -999.00000    -999.00000    -999.00000    -999.00000    -999.00000    -999.00000
     722.98560    -999.00000      95.84051      25.12136    -999.00000    -999.00000    -999.00000    -999.00000    -999.00000    -999.00000
     723.13800    -999.00000     102.01662      29.87385    -999.00000    -999.00000    -999.00000    -999.00000    -999.00000    -999.00000
     723.29040    -999.00000     102.30467      32.03000    -999.00000    -999.00000    -999.00000    -999.00000    -999.00000    -999.00000
     723.44280    -999.00000     102.71227      30.97230    -999.00000    -999.00000    -999.00000    -999.00000    -999.00000    -999.00000
     723.59520    -999.00000     104.08247      28.05437    -999.00000    -999.00000    -999.00000    -999.00000    -999.00000    -999.00000
     723.74760    -999.00000     102.72703      25.88570    -999.00000    -999.00000    -999.00000    -999.00000    -999.00000    -999.00000
     723.90000    -999.00000     104.67751      22.22794    -999.00000    -999.00000    -999.00000    -999.00000    -999.00000    -999.00000
     724.05240    -999.00000     106.76210      25.14543    -999.00000    -999.00000    -999.00000    -999.00000    -999.00000    -999.00000
     724.20480    -999.00000     100.34371      29.15102    -999.00000    -999.00000    -999.00000    -999.00000    -999.00000    -999.00000
     724.35720    -999.00000     105.83489      32.79256    -999.00000    -999.00000    -999.00000    -999.00000    -999.00000    -999.00000
     724.50960    -999.00000     106.95020      29.87507    -999.00000    -999.00000    -999.00000    -999.00000    -999.00000    -999.00000
     724.66200    -999.00000     105.02878      26.94737    -999.00000    -999.00000    -999.00000    -999.00000    -999.00000    -999.00000
     724.81440    -999.00000     109.17801      26.59873    -999.00000    -999.00000    -999.00000    -999.00000    -999.00000    -999.00000
     724.96680    -999.00000     110.69525      28.02487    -999.00000    -999.00000    -999.00000    -999.00000    -999.00000    -999.00000
     725.11920    -999.00000     112.99448      28.05410    -999.00000    -999.00000    -999.00000    -999.00000    -999.00000    -999.00000
     725.27160    -999.00000     116.79744      27.32467    -999.00000    -999.00000    -999.00000    -999.00000    -999.00000    -999.00000
     725.42400    -999.00000     114.71400      25.15620    -999.00000    -999.00000    -999.00000    -999.00000    -999.00000    -999.00000
     725.57640    -999.00000     114.66300      26.23790    -999.00000    -999.00000    -999.00000    -999.00000    -999.00000    -999.00000
     725.72880    -999.00000     114.77999      26.22340    -999.00000    -999.00000    -999.00000    -999.00000    -999.00000    -999.00000
     725.88120    -999.00000     114.19666      27.10722    -999.00000    -999.00000    -999.00000    -999.00000    -999.00000    -999.00000
     726.03360    -999.00000     114.04272      26.37497    -999.00000    -999.00000    -999.00000    -999.00000    -999.00000    -999.00000
     726.18600    -999.00000     104.45840      22.96352    -999.00000    -999.00000    -999.00000    -999.00000    -999.00000    -999.00000
     726.33840    -999.00000     102.34230      23.17178    -999.00000    -999.00000    -999.00000    -999.00000    -999.00000    -999.00000
     726.49080    -999.00000     100.77184      19.16638    -999.00000    -999.00000    -999.00000    -999.00000    -999.00000    -999.00000
     726.64320    -999.00000      99.79199      20.76835    -999.00000    -999.00000    -999.00000    -999.00000    -999.00000    -999.00000
     726.79560    -999.00000      99.99567      21.48103    -999.00000    -999.00000    -999.00000    -999.00000    -999.00000    -999.00000
     726.94800    -999.00000      99.36156      26.96058    -999.00000    -999.00000    -999.00000    -999.00000    -999.00000    -999.00000
     727.10040    -999.00000     102.24262      34.25562    -999.00000    -999.00000    -999.00000    -999.00000    -999.00000    -999.00000
     727.25280    -999.00000     102.74464      35.72846    -999.00000    -999.00000    -999.00000    -999.00000    -999.00000    -999.00000
     727.40520    -999.00000      99.72698      39.35226    -999.00000    -999.00000    -999.00000    -999.00000    -999.00000    -999.00000
     727.55760    -999.00000      99.33514      42.27042    -999.00000    -999.00000    -999.00000    -999.00000    -999.00000    -999.00000
     727.71000    -999.00000     100.90215      49.15935    -999.00000    -999.00000    -999.00000    -999.00000    -999.00000    -999.00000
     727.86240    -999.00000     103.12979      53.92515    -999.00000    -999.00000    -999.00000    -999.00000    -999.00000    -999.00000
     728.01480    -999.00000     105.22270      58.26649    -999.00000    -999.00000    -999.00000    -999.00000    -999.00000    -999.00000
     728.16720    -999.00000     104.76565      56.47597    -999.00000    -999.00000    -999.00000    -999.00000    -999.00000    -999.00000
     728.31960    -999.00000     104.50942      54.28741    -999.00000    -999.00000    -999.00000    -999.00000    -999.00000    -999.00000
     728.47200    -999.00000      96.83733      54.52378    -999.00000    -999.00000    -999.00000    -999.00000    -999.00000    -999.00000
     728.62440    -999.00000      94.19765      57.40533    -999.00000    -999.00000    -999.00000    -999.00000    -999.00000    -999.00000
     728.77680    -999.00000      92.55986      52.29938    -999.00000    -999.00000    -999.00000    -999.00000    -999.00000    -999.00000
     728.92920    -999.00000      93.35892      44.43884    -999.00000    -999.00000    -999.00000    -999.00000    -999.00000    -999.00000
     729.08160    -999.00000      93.90535      49.20315    -999.00000    -999.00000    -999.00000    -999.00000    -999.00000    -999.00000
     729.23400    -999.00000      93.15578      52.46129    -999.00000    -999.00000    -999.00000    -999.00000    -999.00000    -999.00000
     729.38640    -999.00000      91.05930      56.47352    -999.00000    -999.00000    -999.00000    -999.00000    -999.00000    -999.00000
     729.53880    -999.00000      95.27690      52.79945    -999.00000    -999.00000    -999.00000    -999.00000    -999.00000    -999.00000
     729.69120    -999.00000      96.27691      56.83602    -999.00000    -999.00000    -999.00000    -999.00000    -999.00000    -999.00000
     729.84360    -999.00000      99.78446      56.07837    -999.00000    -999.00000    -999.00000    -999.00000    -999.00000    -999.00000
     729.99600    -999.00000     102.41385      51.74211    -999.00000    -999.00000    -999.00000    -999.00000    -999.00000    -999.00000
     730.14840    -999.00000     106.34943      47.72978    -999.00000    -999.00000    -999.00000    -999.00000    -999.00000    -999.00000
     730.30080    -999.00000     108.31011      44.42931    -999.00000    -999.00000    -999.00000    -999.00000    -999.00000    -999.00000
     730.45320    -999.00000     109.60378      42.99614    -999.00000    -999.00000    -999.00000    -999.00000    -999.00000    -999.00000
     730.60560    -999.00000     108.67308      41.90180    -999.00000    -999.00000    -999.00000    -999.00000    -999.00000    -999.00000
     730.75800    -999.00000     106.50630      44.44636    -999.00000    -999.00000    -999.00000    -999.00000    -999.00000    -999.00000
     730.91040    -999.00000     104.83156      44.78707    -999.00000    -999.00000    -999.00000    -999.00000    -999.00000    -999.00000
     731.06280    -999.00000     101.96247      40.35292    -999.00000    -999.00000    -999.00000    -999.00000    -999.00000    -999.00000
     731.21520    -999.00000     101.19138      36.03031    -999.00000    -999.00000    -999.00000    -999.00000    -999.00000    -999.00000
     731.36760    -999.00000     100.66825      41.15052    -999.00000    -999.00000    -999.00000    -999.00000    -999.00000    -999.00000
     731.52000    -999.00000     100.82899      48.11774    -999.00000    -999.00000    -999.00000    -999.00000    -999.00000    -999.00000
     731.67240    -999.00000     101.96149      52.83195    -999.00000    -999.00000    -999.00000    -999.00000    -999.00000    -999.00000
     731.82480    -999.00000      99.69672      48.07585    -999.00000    -999.00000    -999.00000    -999.00000    -999.00000    -999.00000
     731.97720    -999.00000      98.92117      51.01372    -999.00000    -999.00000    -999.00000    -999.00000    -999.00000    -999.00000
     732.12960    -999.00000      99.07449      48.46514    -999.00000    -999.00000    -999.00000    -999.00000    -999.00000    -999.00000
     732.28200    -999.00000     100.85883      44.82374    -999.00000    -999.00000    -999.00000    -999.00000    -999.00000    -999.00000
     732.43440    -999.00000     103.51195      39.32942    -999.00000    -999.00000    -999.00000    -999.00000    -999.00000    -999.00000
     732.58680    -999.00000     107.83629      38.96473    -999.00000    -999.00000    -999.00000    -999.00000    -999.00000    -999.00000
     732.73920    -999.00000     104.88308      46.61128    -999.00000    -999.00000    -999.00000    -999.00000    -999.00000    -999.00000
     732.89160    -999.00000     104.19046      45.54090    -999.00000    -999.00000    -999.00000    -999.00000    -999.00000    -999.00000
     733.04400    -999.00000     103.04391      49.18196    -999.00000    -999.00000    -999.00000    -999.00000    -999.00000    -999.00000
     733.19640    -999.00000     101.94101      49.57856    -999.00000    -999.00000    -999.00000    -999.00000    -999.00000    -999.00000
     733.34880    -999.00000     101.59113      56.80652    -999.00000    -999.00000    -999.00000    -999.00000    -999.00000    -999.00000
     733.50120    -999.00000     100.89396      55.01277    -999.00000    -999.00000    -999.00000    -999.00000    -999.00000    -999.00000
     733.65360    -999.00000      99.09807      53.15977    -999.00000    -999.00000    -999.00000    -999.00000    -999.00000    -999.00000
     733.80600    -999.00000     100.98293      52.46466    -999.00000    -999.00000    -999.00000    -999.00000    -999.00000    -999.00000
     733.95840    -999.00000     103.57786      55.38243    -999.00000    -999.00000    -999.00000    -999.00000    -999.00000    -999.00000
     734.11080    -999.00000     105.28224      57.16573    -999.00000    -999.00000    -999.00000    -999.00000    -999.00000    -999.00000
     734.26320    -999.00000      94.73289      54.61714    -999.00000    -999.00000    -999.00000    -999.00000    -999.00000    -999.00000
     734.41560    -999.00000     108.56680      55.67830    -999.00000    -999.00000    -999.00000    -999.00000    -999.00000    -999.00000
     734.56800    -999.00000     109.08735      58.59193    -999.00000    -999.00000    -999.00000    -999.00000    -999.00000    -999.00000
     734.72040    -999.00000     108.69304      62.63212    -999.00000    -999.00000    -999.00000    -999.00000    -999.00000    -999.00000
     734.87280    -999.00000     107.33853      62.66529    -999.00000    -999.00000    -999.00000    -999.00000    -999.00000    -999.00000
     735.02520    -999.00000     110.74458      55.05562    -999.00000    -999.00000    -999.00000    -999.00000    -999.00000    -999.00000
     735.17760    -999.00000     110.13866      53.56384    -999.00000    -999.00000    -999.00000    -999.00000    -999.00000    -999.00000
     735.33000    -999.00000     109.08960      50.64587    -999.00000    -999.00000    -999.00000    -999.00000    -999.00000    -999.00000
     735.48240    -999.00000     101.51821      56.10749    -999.00000    -999.00000    -999.00000    -999.00000    -999.00000    -999.00000
     735.63480    -999.00000      97.38059      55.74384    -999.00000    -999.00000    -999.00000    -999.00000    -999.00000    -999.00000
     735.78720    -999.00000     105.84740      51.73178    -999.00000    -999.00000    -999.00000    -999.00000    -999.00000    -999.00000
     735.93960    -999.00000     105.25595      47.36191    -999.00000    -999.00000    -999.00000    -999.00000    -999.00000    -999.00000
     736.09200    -999.00000     105.62437      46.26920    -999.00000    -999.00000    -999.00000    -999.00000    -999.00000    -999.00000
     736.24440    -999.00000     103.82567      46.99853    -999.00000    -999.00000    -999.00000    -999.00000    -999.00000    -999.00000
     736.39680    -999.00000     104.72802      45.54214    -999.00000    -999.00000    -999.00000    -999.00000    -999.00000    -999.00000
     736.54920    -999.00000     106.29405      42.26491    -999.00000    -999.00000    -999.00000    -999.00000    -999.00000    -999.00000
     736.70160    -999.00000     106.59597      45.88336    -999.00000    -999.00000    -999.00000    -999.00000    -999.00000    -999.00000
     736.85400    -999.00000     107.09496      45.15547    -999.00000    -999.00000    -999.00000    -999.00000    -999.00000    -999.00000
     737.00640    -999.00000     106.48925      44.08550    -999.00000    -999.00000    -999.00000    -999.00000    -999.00000    -999.00000
     737.15880    -999.00000     108.02196      42.95411    -999.00000    -999.00000    -999.00000    -999.00000    -999.00000    -999.00000
     737.31120    -999.00000     109.33147      46.20330    -999.00000    -999.00000    -999.00000    -999.00000    -999.00000    -999.00000
     737.46360    -999.00000     107.79365      49.48619    -999.00000    -999.00000    -999.00000    -999.00000    -999.00000    -999.00000
     737.61600    -999.00000     107.90499      49.18733    -999.00000    -999.00000    -999.00000    -999.00000    -999.00000    -999.00000
     737.76840    -999.00000     107.59123      52.49219    -999.00000    -999.00000    -999.00000    -999.00000    -999.00000    -999.00000
     737.92080    -999.00000      98.39637      53.19283    -999.00000    -999.00000    -999.00000    -999.00000    -999.00000    -999.00000
     738.07320    -999.00000      96.77995      53.92233    -999.00000    -999.00000    -999.00000    -999.00000    -999.00000    -999.00000
     738.22560    -999.00000      99.97769      50.25395    -999.00000    -999.00000    -999.00000    -999.00000    -999.00000    -999.00000
     738.37800    -999.00000      99.65903      52.83586    -999.00000    -999.00000    -999.00000    -999.00000    -999.00000    -999.00000
     738.53040    -999.00000     103.38674      48.43932    -999.00000    -999.00000    -999.00000    -999.00000    -999.00000    -999.00000
[truncated: 2,632,612 more chars]
