# Supplementary material for: Characterization of a fractured basement reservoir using high-resolution 3D seismic and logging datasets: A case study of the Sab’atayn Basin, Yemen
Source: PLoS One. 2018 Oct 25;13(10):e0206079. doi: 10.1371/journal.pone.0206079 (PMC6201913; doi:10.1371/journal.pone.0206079)
Supplement: S1 Table — (XLSX) [file pone.0206079.s016.xlsx]

## Sheet: Sheet1
S1 Table: Tops of the formations at Happan field.
	well name	fm name	top MD(m)
	H 2A	TAWILAH	8.5
	H 2A	QISHN	995
	H 2A	SAAR	1083
	H 2A	NAYFA	1167
	H 2A	SAB'ATAYN	1547
	H 2A	LAM	2018
	H 2A	MEEM	2485
	H 2A	SHUQRA	2560
	H 2A	KUHLAN	2588
	H 2A	Bm	2610
	H 4	TAWILAH	8.5
	H 4	QISHN	1163
	H 4	SAAR	1238
	H 4	NAYFA	1349
	H 4	SAB'ATAYN	1835
	H 4	LAM	1858
	H 4	MEEM	2056
	H 4	SHUQRA	2080
	H 4	KUHLAN	2090
	H 4	Bm	2097
	H 5B	TAWILAH	8.5
	H 5B	QISHN	1282
	H 5B	SAAR	1364
	H 5B	NAYFA	1456
	H 5B	SAB'ATAYN	1880
	H 5B	LAM	2016
	H 5B	MEEM	2326
	H 5B	SHUQRA	2374
	H 5B	Bm	2376
	H 6	TAWILAH	8.5
	H 6	QISHN	1247
	H 6	SAAR	1406
	H 6	NAYFA	1503
	H 6	SAB'ATAYN	1970
	H 6	LAM	2005
	H 6	MEEM	2298
	H 6	SHUQRA	2384
	H 6	Bm	2390
	H 7	TAWILAH	8.5
	H 7	QISHN	1295
	H 7	SAAR	1398
	H 7	NAYFA	1519
	H 7	SAB'ATAYN	1916
	H 7	LAM	2018
	H 7	MEEM	2342
	H 7	SHUQRA	2567
	H 7	Bm	2588
	H 8	TAWILAH	9.3
	H 8	QISHN	1272
	H 8	SAAR	1349
	H 8	NAYFA	1403
	H 8	SAB'ATAYN	1858
	H 8	LAM	2026
	H 8	MEEM	2381
	H 8	SHUQRA	2514
	H 8	KUHLAN	2527
	H 8	Bm	2534
	H 9	TAWILAH	8.5
	H 9	QISHN	1073
	H 9	SAAR	1126
	H 9	NAYFA	1272
	H 9	SAB'ATAYN	1645
	H 9	LAM	2023
	H 9	MEEM	2340
	H 9	SHUQRA	2411
	H 9	KUHLAN	2425
	H 9	Bm	2432
	H 10	TAWILAH	9.3
	H 10	QISHN	1256
	H 10	SAAR	1330
	H 10	NAYFA	1398
	H 10	SAB'ATAYN	1886
	H 10	LAM	1993
	H 10	Bm	2218
	H 11	TAWILAH	8.5
	H 11	QISHN	937
	H 11	SAAR	1000
	H 11	NAYFA	1085
	H 11	SAB'ATAYN	1555
	H 11	LAM	2037
	H 11	MEEM	2652
	H 11	SHUQRA	2778
	H 11	MEEM	2827
	H 11	SHUQRA	2869
	H 11	KUHLAN	2968
	H 11	Bm	2993
	H 12	TAWILAH	9.3
	H 12	QISHN	1196
	H 12	SAAR	1310
	H 12	NAYFA	1420
	H 12	SAB'ATAYN	1990
	H 12	LAM	2041
	H 12	SHUQRA	2275
	H 12	KUHLAN	2304
	H 12	Bm	2308
	H 13	TAWILAH	8.5
	H 13	QISHN	1379
	H 13	SAAR	1495
	H 13	NAYFA	1573
	H 13	SAB'ATAYN	1730
	H 13	LAM	2128
	H 13	MEEM	2870
	H 13	SHUQRA	2914
	H 13	KUHLAN	2960
	H 13	Bm	2970
	H 14	TAWILAH	8.5
	H 14	QISHN	1296
	H 14	SAAR	1389
	H 14	NAYFA	1518
	H 14	SAB'ATAYN	1892
	H 14	LAM	2017
	H 14	MEEM	2276
	H 14	SHUQRA	2447
	H 14	Bm	2483
	H 16	TAWILAH	8.5
	H 16	QISHN	1052
	H 16	SAAR	1119
	H 16	NAYFA	1236
	H 16	SAB'ATAYN	1666
	H 16	LAM	1945
	H 16	MEEM	2178
	H 16	SHUQRA/ KUHLAN	2376
	H 16	Bm	2386
	H 18	TAWILAH	8.5
	H 18	QISHN	1258
	H 18	SAAR	1306
	H 18	NAYFA	1391
	H 18	SAB'ATAYN	1849
	H 18	LAM	2130
	H 18	MEEM	2483
	H 18	SHUQRA/ KUHLAN	2631
	H 18	Bm	2644
	H 19B	TAWILAH	8.5
	H 19B	QISHN	1363
	H 19B	SAAR	1390
	H 19B	NAYFA	1456
	H 19B	SAB'ATAYN	1838
	H 19B	LAM	2058
	H 19B	MEEM	2666
	H 19B	SHUQRA	2708
	H 19B	KUHLAN	2794
	H 19B	Bm	2817
	H 20	TAWILAH	8.5
	H 20	QISHN	1312
	H 20	SAAR	1428
	H 20	NAYFA	1514
	H 20	SAB'ATAYN	2022
	H 20	LAM	2128
	H 20	MEEM	2398
	H 20	SHUQRA	2511
	H 20	Bm	2541
	H 21A	TAWILAH	9.3
	H 21A	QISHN	1267
	H 21A	SAAR	1329
	H 21A	NAYFA	1424
	H 21A	SAB'ATAYN	1866
	H 21A	LAM	2118
	H 21A	MEEM	2472
	H 21A	SHUQRA	2747
	H 21A	KUHLAN	2768
	H 21A	Bm	2772
	H 22A	TAWILAH	8.5
	H 22A	QISHN	1248
	H 22A	SAAR	1315
	H 22A	NAYFA	1375
	H 22A	SAB'ATAYN	1812
	H 22A	LAM	2120
	H 22A	MEEM	2551
	H 22A	SHUQRA/ KUHLAN	2611
	H 22A	Bm	2648
	H 23A	TAWILAH	8.5
	H 23A	QISHN	1294
	H 23A	NAYFA	1322
	H 23A	SAB'ATAYN	1454
	H 23A	LAM	2042
	H 23A	MEEM	2511
	H 23A	SHUQRA	2616
	H 23A	KUHLAN	2645
	H 23A	Bm	2661
	H 24C	TAWILAH	9.3
	H 24C	QISHN	1286
	H 24C	SAAR	1313
	H 24C	NAYFA	1386
	H 24C	SAB'ATAYN	1868
	H 24C	LAM	2110
	H 24C	MEEM	2435
	H 24C	SHUQRA	2573
	H 24C	Bm	2584
	H 26	TAWILAH	8.5
	H 26	QISHN	1306
	H 26	NAYFA	1442
	H 26	SAB'ATAYN	1884
	H 26	LAM	2003
	H 26	MEEM	2267
	H 26	SHUQRA/ KUHLAN	2405
	H 26	Bm	2417
	H 27	Quaternary	9.3
	H 27	Upper Tawilah	50
	H 27	Lower Tawilah	318
	H 27	QISHN carbonate	1305
	H 27	QISHN sandstone	1325
	H 27	SAAR	1395
	H 27	NAYFA	1486
	H 27	SAB'ATAYN	1875
	H 27	LAM	2125
	H 27	MEEM	2350
	H 27	SHUQRA	2599
	H 27	KUHLAN	2643
	H 27	Bm	2649
	H 28	TAWILAH	8.5
	H 28	QISHN	1271
	H 28	SAAR	1395
	H 28	NAYFA	1551
	H 28	SAB'ATAYN	1856
	H 28	LAM	2000
	H 28	MEEM	2266
	H 28	SHUQRA	2331
	H 28	KUHLAN	2342
	H 28	Bm	2353
	H 29A	TAWILAH	8.5
	H 29A	QISHN	1303
	H 29A	SAAR	1396
	H 29A	NAYFA	1479
	H 29A	SAB'ATAYN	1847
	H 29A	LAM	2030
	H 29A	MEEM	2381
	H 29A	SHUQRA	2663
	H 29A	KUHLAN	2700
	H 29A	Bm	2716
	H 30	TAWILAH	9.3
	H 30	QISHN	1170
	H 30	SAAR	1227
	H 30	NAYFA	1268
	H 30	SAB'ATAYN	1328
	H 30	LAM	2064
	H 30	MEEM	2534
	H 30	SHUQRA	2677
	H 30	KUHLAN	2727
	H 30	Bm	2736
	H 33	TAWILAH	9.3
	H 33	QISHN	1313
	H 33	SAAR	1429
	H 33	NAYFA	1526
	H 33	SAB'ATAYN	1871
	H 33	LAM	2116
	H 33	MEEM	2341
	H 33	SHUQRA	2525
	H 33	Bm	2563
	H 34	TAWILAH	9.3
	H 34	QISHN	1327
	H 34	SAAR	1382
	H 34	NAYFA	1448
	H 34	SAB'ATAYN	1668
	H 34	LAM	2040
	H 34	MEEM	2300
	H 34	SHUQRA	2644
	H 34	KUHLAN	2673
	H 34	Bm	2684
	H 36	Quaternary	9.3
	H 36	Upper Tawilah	87
	H 36	Lower Tawilah	443
	H 36	QISHN carbonate	1095
	H 36	Qishn clastic	1327
	H 36	saar	1156
	H 36	NAYFA	1265
	H 36	SAB'ATAYN	1675
	H 36	LAM	2041
	H 36	MEEM	2417
	H 36	SHUQRA	2566
	H 36	KUHLAN	2578
	H 36	Bm	2584
